# Supplementary material for: The inner membrane complex protein, IMC55, is dispensable for intraerythrocytic development of Plasmodium falciparum
Source: Microbiol Spectr. 2026 Jun 10;14(7):e03656-25. doi: 10.1128/spectrum.03656-25 (PMC13339899; doi:10.1128/spectrum.03656-25)
Supplement: Table S1 — Raw mass spectrometry data. [file spectrum.03656-25-s0002.xlsx]

## Sheet: ERC-HA-IP
Protein FDR Confidence: Combined	Accession	Description	Exp. q-value: Combined	Sum PEP Score	Coverage [%]	# Peptides	# PSMs	# Unique Peptides	# Protein Groups	# AAs	MW [kDa]	calc. pI	Score Sequest HT: Sequest HT	# Peptides (by Search Engine): Sequest HT
High	Q8IIR7	Endoplasmic reticulum-resident calcium binding protein OS=Plasmodium falciparum (isolate 3D7) OX=36329 GN=PF3D7_1108600 PE=4 SV=1	0	272.094	74	34	537	34	1	343	39.4	4.67	1935.93	34
	Confidence	Sequence	Modifications	Qvality PEP	Qvality q-value	# Protein Groups	# Proteins	# PSMs	Master Protein Accessions	# Missed Cleavages	Theo. MH+ [Da]	Confidence (by Search Engine): Sequest HT	Percolator q-Value (by Search Engine): Sequest HT	Percolator PEP (by Search Engine): Sequest HT	XCorr (by Search Engine): Sequest HT
	High	NNDKEITEEELNTWSSFLK		0.000204924	0	1	1	31	Q8IIR7	1	2297.09	High	0	4.091e-05	5.43
	High	LFHLIDKNNDKEITEEELNTWSSFLK		0.000259544	0	1	1	9	Q8IIR7	2	3163.59	High	0	0.0001524	7.61
	High	LFHLIDKNNDK		0.00562125	0	1	1	4	Q8IIR7	1	1356.73	High	0	0.0007581	2.65
	High	LSINEVGLLIDPMK		0.000235566	0	1	1	3	Q8IIR7	0	1541.86	High	0	1.098e-05	3.19
	High	LSINEVGLLIDPMK	1xOxidation [M13]	0.000966337	0	1	1	4	Q8IIR7	0	1557.86	High	0	0.0003009	3.46
	High	LSINEVGLLIDPMKDEELK		0.000334751	0	1	1	10	Q8IIR7	1	2156.15	High	0.000207	0.002982	4.29
	High	LSINEVGLLIDPMKDEELKELEINEILEHHDVNK	1xOxidation [M13]	0.00973075	0	1	1	4	Q8IIR7	2	3985.05	High	0	0.001576	5.15
	High	LSINEVGLLIDPMKDEELK	1xOxidation [M13]	0.000447728	0	1	1	22	Q8IIR7	1	2172.15	High	0.000207	0.003856	3.67
	High	LNDDQVKDILGLK		0.000744753	0	1	1	14	Q8IIR7	1	1470.82	High	0	0.0006709	4.79
	High	YNDMKGLDDLSK	1xOxidation [M4]	0.00379529	0	1	1	1	Q8IIR7	1	1414.65	High	0	0.0004475	2.49
	High	YPEDFKLDIGK		0.00348721	0	1	1	17	Q8IIR7	1	1324.68	High	0.000578	0.008404	3.69
	High	VYFDPAHESGAINVNEIKENIFEGKK		0.000158884	0	1	1	2	Q8IIR7	2	2948.48	High	0	0.0004216	4.18
	High	VYFDPAHESGAINVNEIKENIFEGK		5.848e-06	0	1	1	25	Q8IIR7	1	2820.38	High	0	1.746e-06	6.27
	High	VYFDPAHESGAINVNEIK		3.3899e-06	0	1	1	26	Q8IIR7	0	2002.99	High	0	1.176e-05	5.32
	High	SDESSGVKKDDEMALDDFNFFDANK	1xOxidation [M13]	0.000382478	0	1	1	7	Q8IIR7	2	2840.22	High	0	8.234e-05	5.95
	High	SDESSGVKKDDEMALDDFNFFDANK		0.000238437	0	1	1	8	Q8IIR7	2	2824.23	High	0	0.0002268	4.82
	High	QVQAEMGQIDSDKDGFISLNELNDAFAQNLDAK	1xOxidation [M6]	0.000632383	0	1	1	22	Q8IIR7	1	3640.71	High	0.001757	0.02125	5.87
	High	QVQAEMGQIDSDKDGFISLNELNDAFAQNLDAK		0.00622883	0	1	1	20	Q8IIR7	1	3624.71	High	0.002157	0.03499	6.8
	High	QVQAEMGQIDSDK	1xOxidation [M6]	0.000655791	0	1	1	8	Q8IIR7	0	1464.66	High	0	0.0001098	4.27
	High	QVQAEMGQIDSDK		0.000380168	0	1	1	5	Q8IIR7	0	1448.67	High	0	3.626e-05	4.62
	High	EITEEELNTWSSFLK		0.00028945	0	1	1	11	Q8IIR7	0	1825.89	High	0	1.439e-05	5.52
	High	ELEINEILEHHDVNKDGK		0.000238437	0	1	1	9	Q8IIR7	1	2132.06	High	0	1.112e-05	5.51
	High	ELEINEILEHHDVNK		0.000447728	0	1	1	10	Q8IIR7	0	1831.92	High	0	2.575e-05	4.73
	High	DDEMALDDFNFFDANK		0.00118013	0	1	1	3	Q8IIR7	0	1906.78	High	0	0.0003558	5.62
	High	DDEMALDDFNFFDANK	1xOxidation [M4]	2.39943e-05	0	1	1	21	Q8IIR7	0	1922.77	High	0	2.338e-05	5.54
	High	AFEDDDMDADNTEDDK	1xOxidation [M7]	9.49336e-05	0	1	1	1	Q8IIR7	0	1861.66	High	0	3.248e-06	4.63
	High	AFEDDDMDADNTEDDKDEADDASQQK		6.13712e-05	0	1	1	19	Q8IIR7	1	2933.1	High	0	3.794e-05	5.53
	High	AFEDDDMDADNTEDDKDEADDASQQK	1xOxidation [M7]	6.36433e-05	0	1	1	30	Q8IIR7	1	2949.1	High	0	2.056e-05	5.56
	High	DDEMALDDFNFFDANKDGFIDKEEIIK		0.00154045	0	1	1	4	Q8IIR7	2	3194.45	High	0	0.0001338	4.27
	High	DEELKELEINEILEHHDVNK		0.000217724	0	1	1	4	Q8IIR7	1	2446.21	High	0	4.565e-05	4.96
	High	DGFISLNELNDAFAQNLDAK		2.08731e-05	0	1	1	17	Q8IIR7	0	2195.06	High	0	2.877e-06	6.31
	High	DGFIDKEEIIK		0.00507271	0	1	1	21	Q8IIR7	1	1306.69	High	0.004733	0.09463	3.33
	High	KITYDLWNEK		0.00755527	0	1	1	16	Q8IIR7	1	1309.68	High	0.000207	0.003239	3.71
	High	KDDEMALDDFNFFDANK		3.02129e-06	0	1	1	11	Q8IIR7	1	2034.87	High	0	1.216e-05	7.11
	High	KDDEMALDDFNFFDANK	1xOxidation [M5]	1.81579e-05	0	1	1	25	Q8IIR7	1	2050.87	High	0	6.094e-05	5.75
	High	IAVTSLTDYGDVIRYPEDFK		0.000421409	0	1	1	16	Q8IIR7	1	2302.16	High	0	0.001295	5.55
	High	IAVTSLTDYGDVIR		4.01579e-05	0	1	1	53	Q8IIR7	0	1522.81	High	0	3.192e-06	5.38
	High	DDEMALDDFNFFDANKDGFIDKEEIIK	1xOxidation [M4]	0.0253576	0.000617816	1	1	3	Q8IIR7	2	3210.45	High	0.000207	0.005734	3.56
	High	LSINEVGLLIDPMKDEELKELEINEILEHHDVNK		0.0177328	0.000617816	1	1	2	Q8IIR7	2	3969.05	High	0.001836	0.02162	5.09
	High	FQIVDKDKDGK		0.0110411	0.000617816	1	1	7	Q8IIR7	2	1292.68	High	0.000207	0.004786	3.34
	High	ITYDLWNEK		0.0189376	0.000617816	1	1	5	Q8IIR7	0	1181.58	High	0.001757	0.02009	3.04
	High	ENIFEGK		0.0446511	0.00223009	1	1	3	Q8IIR7	0	836.415	High	0.0009331	0.01229	2.23
	High	LNDDQVK		0.0780385	0.00449953	1	1	1	Q8IIR7	0	831.421	High	0.001836	0.02641	2.21
	High	LFHLIDK		0.0603597	0.00449953	1	1	3	Q8IIR7	0	885.519	High	0.002732	0.047	2.39
High	sp	K1C9_HUMAN	0	223.813	63	32	202	31	1	623	62.1	5.3	784.72	32
	Confidence	Sequence	Modifications	Qvality PEP	Qvality q-value	# Protein Groups	# Proteins	# PSMs	Master Protein Accessions	# Missed Cleavages	Theo. MH+ [Da]	Confidence (by Search Engine): Sequest HT	Percolator q-Value (by Search Engine): Sequest HT	Percolator PEP (by Search Engine): Sequest HT	XCorr (by Search Engine): Sequest HT
	High	NHKEEMSQLTGQNSGDVNVEINVAPGK		0.00027409	0	1	1	3	sp	1	2895.39	High	0	1.337e-05	6.01
	High	NHKEEMSQLTGQNSGDVNVEINVAPGK	1xOxidation [M6]	8.88128e-05	0	1	1	5	sp	1	2911.39	High	0	5.392e-06	5.15
	High	IKFEMEQNLR	1xOxidation [M5]	0.00328255	0	1	1	9	sp	1	1323.67	High	0	0.0003697	3.23
	High	IKFEMEQNLR		0.00395937	0	1	1	3	sp	1	1307.68	High	0	0.0004741	4.44
	High	LEKEIETYHNLLEGGQEDFESSGAGK		0.00235335	0	1	1	1	sp	1	2880.35	High	0	0.0002368	3.79
	High	NYSPYYNTIDDLK		0.00120907	0	1	1	1	sp	0	1605.74	High	0	9.753e-05	3.2
	High	VQALEEANNDLENK		0.00039186	0	1	1	6	sp	0	1586.77	High	0	5.027e-05	5.8
	High	YCGQLQMIQEQISNLEAQITDVR	1xCarbamidomethyl [C2]; 1xOxidation [M7]	0.000100254	0	1	1	17	sp	0	2753.32	High	0	3.515e-06	5.37
	High	YCGQLQMIQEQISNLEAQITDVR	1xCarbamidomethyl [C2]	6.72101e-05	0	1	1	6	sp	0	2737.33	High	0	1.809e-05	5.45
	High	SDLEMQYETLQEELMALKK	2xOxidation [M5; M15]	0.00195072	0	1	1	6	sp	1	2331.11	High	0	0.0006124	4.35
	High	SDLEMQYETLQEELMALKK	1xOxidation [M]	0.00015508	0	1	1	7	sp	1	2315.11	High	0	6.249e-06	2.89
	High	SDLEMQYETLQEELMALK	2xOxidation [M5; M15]	4.21524e-05	0	1	1	15	sp	0	2203.01	High	0	4.082e-05	5.34
	High	SDLEMQYETLQEELMALK	1xOxidation [M]	1.70904e-05	0	1	1	12	sp	0	2187.02	High	0	5.954e-05	5.02
	High	SDLEMQYETLQEELMALK		0.000527293	0	1	1	2	sp	0	2171.02	High	0	4.42e-05	3.64
	High	SGGGGGGGLGSGGSIR		0.000830548	0	1	1	2	sp	0	1232.6	High	0	0.0002333	4.63
	High	QGVDADINGLR		0.00852325	0	1	1	1	sp	0	1157.59	High	0	0.001324	2.91
	High	QEIECQNQEYSLLLSIK	1xCarbamidomethyl [C5]	0.000104597	0	1	1	2	sp	0	2095.04	High	0	3.71e-06	3.76
	High	NYSPYYNTIDDLKDQIVDLTVGNNK		0.000709522	0	1	1	4	sp	1	2902.41	High	0.001107	0.01374	3.4
	High	TLLDIDNTR		0.00501179	0	1	1	4	sp	0	1060.56	High	0	0.0006509	2.94
	High	HGVQELEIELQSQLSKK		0.000744753	0	1	1	1	sp	1	1966.06	High	0	5.093e-05	4.5
	High	HGVQELEIELQSQLSK		0.000187122	0	1	1	7	sp	0	1837.97	High	0	0.0001029	5.93
	High	EIETYHNLLEGGQEDFESSGAGK		4.26663e-05	0	1	1	11	sp	0	2510.13	High	0	1.447e-05	5.64
	High	GGSGGSYGGGGSGGGYGGGSGSR		1.39933e-05	0	1	1	13	sp	0	1791.73	High	0	2.086e-06	5.98
	High	GGSGGSHGGGSGFGGESGGSYGGGEEASGSGGGYGGGSGK		2.15151e-05	0	1	1	7	sp	0	3223.28	High	0	2.481e-06	7.32
	High	GGGGSFGYSYGGGSGGGFSASSLGGGFGGGSR		2.47323e-05	0	1	1	15	sp	0	2705.16	High	0	5.967e-06	6.55
	High	EEMSQLTGQNSGDVNVEINVAPGK	1xOxidation [M3]	0.000315072	0	1	1	1	sp	0	2532.19	High	0	1.618e-05	4.43
	High	DIENQYETQITQIEHEVSSSGQEVQSSAK		7.49546e-05	0	1	1	5	sp	0	3264.51	High	0	2.465e-05	5.39
	High	KNHKEEMSQLTGQNSGDVNVEINVAPGK	1xOxidation [M7]	0.00797655	0	1	1	2	sp	2	3039.48	High	0.001263	0.01553	3.42
	High	KDIENQYETQITQIEHEVSSSGQEVQSSAK		5.24264e-05	0	1	1	4	sp	1	3392.61	High	0	1.504e-05	6.62
	High	LASYLDKVQALEEANNDLENK		0.000338831	0	1	1	5	sp	1	2377.19	High	0	0.0001881	4.99
	High	STMQELNSR		0.0273917	0.000617816	1	1	1	sp	0	1065.5	High	0.000207	0.006337	2.88
	High	STMQELNSR	1xOxidation [M3]	0.0250581	0.000617816	1	1	2	sp	0	1081.49	High	0.000207	0.006087	2.75
	High	TLNDMRQEYEQLIAK	1xOxidation [M5]	0.0125262	0.000617816	1	1	6	sp	1	1867.92	High	0.000207	0.002215	2.49
	High	FEMEQNLR	1xOxidation [M3]	0.0149963	0.000617816	1	1	3	sp	0	1082.49	High	0.000207	0.002806	2.67
	High	IQDWYDK		0.031018	0.00120268	1	1	2	sp	0	967.452	High	0.0004018	0.007481	2.23
	High	QVLDNLTMEK	1xOxidation [M8]	0.0312018	0.00120268	1	1	2	sp	0	1206.6	High	0.001836	0.03115	2.61
	High	QEYEQLIAK		0.0353166	0.00173464	1	1	2	sp	0	1121.58	High	0.000578	0.008911	1.79
	High	MTLDDFR		0.0692585	0.00449953	1	1	4	sp	0	897.413	High	0.001836	0.02234	2.04
	High	LASYLDK		0.117809	0.00722115	2	2	3	sp; sp	0	809.44	High	0.004189	0.07648	2.3
High	sp	K1C10_HUMAN	0	222.789	59	34	271	30	1	593	59.5	5.21	947.48	34
	Confidence	Sequence	Modifications	Qvality PEP	Qvality q-value	# Protein Groups	# Proteins	# PSMs	Master Protein Accessions	# Missed Cleavages	Theo. MH+ [Da]	Confidence (by Search Engine): Sequest HT	Percolator q-Value (by Search Engine): Sequest HT	Percolator PEP (by Search Engine): Sequest HT	XCorr (by Search Engine): Sequest HT
	High	NQILNLTTDNANILLQIDNAR		3.89596e-05	0	1	1	5	sp	0	2367.26	High	0	7.247e-05	5.75
	High	NVSTGDVNVEMNAAPGVDLTQLLNNMR	2xOxidation [M11; M26]	0.000102713	0	1	1	12	sp	0	2904.38	High	0	0.0001484	4.49
	High	NVSTGDVNVEMNAAPGVDLTQLLNNMR	1xOxidation [M]	0.000191712	0	1	1	21	sp	0	2888.39	High	0	7.387e-05	5.26
	High	NVSTGDVNVEMNAAPGVDLTQLLNNMR		0.000439665	0	1	1	8	sp	0	2872.39	High	0	3.773e-05	4.96
	High	NVQALEIELQSQLALK		1.61835e-05	0	1	1	30	sp	0	1797.01	High	0	4.654e-06	5.37
	High	LKYENEVALR		0.00611705	0	1	1	5	sp	1	1234.68	High	0.000207	0.003523	3.24
	High	LENEIQTYR		0.00272121	0	1	1	2	sp	0	1165.58	High	0	0.0006037	3.8
	High	IRLENEIQTYR		0.00673718	0	1	1	22	sp	1	1434.77	High	0.0009331	0.01079	4.15
	High	VTMQNLNDR	1xOxidation [M3]	0.00916217	0	1	1	4	sp	0	1106.53	High	0	0.001458	3.4
	High	YCVQLSQIQAQISALEEQLQQIR	1xCarbamidomethyl [C2]	1.48673e-05	0	1	1	15	sp	0	2746.42	High	0	0.000111	5.12
	High	SGGGGGGGGCGGGGGVSSLR	1xCarbamidomethyl [C10]	9.78535e-05	0	1	1	3	sp	0	1549.68	High	0	3.215e-05	5.63
	High	SKELTTEIDNNIEQISSYK		4.56068e-05	0	1	1	6	sp	1	2212.1	High	0	1.227e-06	6.91
	High	QSLEASLAETEGR		0.00346618	0	1	1	3	sp	0	1390.68	High	0	0.0003968	3.9
	High	QSVEADINGLR		0.00415557	0	2	2	1	sp; sp	0	1201.62	High	0	0.0005041	2.78
	High	RNVQALEIELQSQLALK		0.00129236	0	1	1	4	sp	1	1953.11	High	0	0.0001065	4.78
	High	TIDDLKNQILNLTTDNANILLQIDNAR		8.51432e-06	0	1	1	6	sp	1	3052.63	High	0	6.66e-05	4.88
	High	SQYEQLAEQNR		0.00944221	0	1	1	3	sp	0	1365.64	High	0.000578	0.008186	4.34
	High	ELTTEIDNNIEQISSYK		2.98426e-05	0	1	1	6	sp	0	1996.97	High	0	1.894e-06	6.05
	High	GSLGGGFSSGGFSGGSFSR		4.39786e-05	0	1	1	12	sp	0	1707.77	High	0	3.318e-06	5.63
	High	ADLEMQIESLTEELAYLKK	1xOxidation [M5]	0.000336785	0	1	1	13	sp	1	2240.14	High	0	9.394e-05	3.94
	High	AETECQNTEYQQLLDIK	1xCarbamidomethyl [C5]	2.17774e-05	0	1	1	6	sp	0	2082.96	High	0	0.0003164	4.84
	High	ADLEMQIESLTEELAYLKK		0.000342962	0	1	1	4	sp	1	2224.14	High	0.004048	0.07199	1.59
	High	ADLEMQIESLTEELAYLK		1.83793e-05	0	1	1	12	sp	0	2096.05	High	0	5.993e-06	5.33
	High	ADLEMQIESLTEELAYLK	1xOxidation [M5]	9.84695e-06	0	1	1	24	sp	0	2112.04	High	0	2.049e-06	5.24
	High	ALEESNYELEGK		0.00282182	0	1	1	5	sp	0	1381.65	High	0.0004018	0.007664	4.31
	High	SEITELR		0.0253576	0.000617816	1	1	2	sp	0	847.452	High	0.0004018	0.007212	2.02
	High	SLLEGEGSSGGGGR		0.0273917	0.000617816	1	1	3	sp	0	1262.6	High	0.001107	0.01406	3.86
	High	LAADDFR		0.0236116	0.000617816	2	10	4	sp; sp	0	807.4	High	0.002285	0.04133	2.52
	High	VTMQNLNDR		0.0111077	0.000617816	1	1	2	sp	0	1090.53	High	0.000207	0.001885	2.93
	High	YENEVALR		0.016308	0.000617816	1	1	1	sp	0	993.5	High	0.000207	0.003156	1.97
	High	VLDELTLTK		0.0115157	0.000617816	2	2	4	sp; sp	0	1031.6	High	0.000207	0.003447	2.59
	High	KDAEAWFNEK		0.0261219	0.000617816	1	1	2	sp	1	1237.58	High	0.000207	0.005949	3.07
	High	NHEEEMKDLR	1xOxidation [M6]	0.0330996	0.00173464	1	1	4	sp	1	1316.59	High	0.006948	0.1478	1.79
	High	IKEWYEK		0.0784814	0.00449953	1	1	2	sp	1	995.52	High	0.001836	0.02667	2.26
	High	SQYEQLAEQNRK		0.065786	0.00449953	1	1	4	sp	1	1493.73	High	0.004614	0.0846	3.43
	High	DAEAWFNEK		0.0704537	0.00449953	1	1	6	sp	0	1109.49	High	0.001836	0.0318	3.48
	High	LASYLDKVR		0.108509	0.00586925	1	1	1	sp	1	1064.61	High	0.002285	0.0417	2.73
	High	LASYLDK		0.117809	0.00722115	2	2	3	sp; sp	0	809.44	High	0.004189	0.07648	2.3
	High	SSSSGSVGESSSK		0.118454	0.00722115	1	1	1	sp	0	1185.52	High	0.002732	0.04708	3.11
High	sp	K22E_HUMAN	0	189.527	74	36	178	33	1	645	65.8	8	622.06	36
	Confidence	Sequence	Modifications	Qvality PEP	Qvality q-value	# Protein Groups	# Proteins	# PSMs	Master Protein Accessions	# Missed Cleavages	Theo. MH+ [Da]	Confidence (by Search Engine): Sequest HT	Percolator q-Value (by Search Engine): Sequest HT	Percolator PEP (by Search Engine): Sequest HT	XCorr (by Search Engine): Sequest HT
	High	MSGDLSSNVTVSVTSSTISSNVASK	1xOxidation [M1]	3.039e-05	0	1	1	5	sp	0	2474.19	High	0	7.115e-07	5.1
	High	MSGDLSSNVTVSVTSSTISSNVASK		5.2745e-05	0	1	1	7	sp	0	2458.2	High	0	2.327e-05	4.98
	High	NVQDAIADAEQR		0.00542121	0	1	1	3	sp	0	1329.64	High	0.000207	0.003666	4.32
	High	NLDLDSIIAEVK		0.00154981	0	1	1	4	sp	0	1329.73	High	0	0.001183	3.71
	High	NKLNDLEEALQQAK		0.00208503	0	1	1	6	sp	1	1613.85	High	0	0.0004704	5.11
	High	IEISELNR		0.0104594	0	2	2	2	sp; sp	0	973.531	High	0.000207	0.00174	2.3
	High	LNDLEEALQQAK		0.000990035	0	1	1	4	sp	0	1371.71	High	0	7.456e-05	4.39
	High	VLYDAEISQIHQSVTDTNVILSMDNSR	1xOxidation [M23]	0.000136552	0	1	1	4	sp	0	3064.49	High	0	5.308e-06	4.91
	High	VLYDAEISQIHQSVTDTNVILSMDNSR		7.63295e-05	0	1	1	8	sp	0	3048.49	High	0	2.441e-06	4.55
	High	TSQNSELNNMQDLVEDYKK	1xOxidation [M10]	0.000185992	0	1	1	8	sp	1	2272.04	High	0.000578	0.008797	4.77
	High	TSQNSELNNMQDLVEDYKK		0.000467124	0	1	1	6	sp	1	2256.04	High	0	0.0008534	4.91
	High	TSQNSELNNMQDLVEDYK	1xOxidation [M10]	0.00011879	0	1	1	4	sp	0	2143.94	High	0	3.888e-05	4.68
	High	TSQNSELNNMQDLVEDYK		2.9305e-05	0	1	1	2	sp	0	2127.95	High	0	6.78e-07	5.17
	High	VDLLNQEIEFLK		0.000781732	0	1	1	3	sp	0	1460.8	High	0	0.0004994	3.68
	High	YLDGLTAER		0.00403184	0	1	1	3	sp	0	1037.53	High	0	0.001001	3.3
	High	WELLQQMNVGTRPINLEPIFQGYIDSLK	1xOxidation [M7]	0.000119511	0	1	1	2	sp	0	3318.72	High	0	4.441e-06	3.86
	High	YEELQVTVGR		0.00105185	0	1	1	10	sp	0	1193.62	High	0	9.703e-05	3.42
	High	SKEEAEALYHSK		0.00292613	0	1	1	3	sp	1	1391.68	High	0	0.001488	4.18
	High	TAAENDFVTLKK		0.00320408	0	1	1	4	sp	1	1336.71	High	0.000207	0.00339	3.59
	High	TAAENDFVTLK		0.00847205	0	1	1	7	sp	0	1208.62	High	0.001836	0.02775	2.64
	High	SLVGLGGTK		0.00750985	0	1	1	2	sp	0	831.493	High	0.00391	0.06019	2.13
	High	SISISVAGGGGGFGAAGGFGGR		5.02602e-06	0	1	1	16	sp	0	1838.91	High	0	3.515e-07	6.03
	High	STSSFSCLSR	1xCarbamidomethyl [C7]	0.00393551	0	1	1	4	sp	0	1131.51	High	0	0.0004679	3.03
	High	FLEQQNQVLQTK		0.00134832	0	2	2	4	sp; sp	0	1475.79	High	0	0.001093	5.06
	High	GSSSGGGYSSGSSSYGSGGR		0.000316987	0	1	1	3	sp	0	1740.71	High	0	9.519e-05	4.69
	High	HGGGGGGFGGGGFGSR		0.000247264	0	1	1	6	sp	0	1320.58	High	0.000207	0.003327	5.34
	High	GGSGGGGSISGGGYGSGGGSGGR		1.81579e-05	0	1	1	7	sp	0	1741.75	High	0	9.358e-06	4.98
	High	GGGFGGGSGFGGGSGFGGGSGFSGGGFGGGGFGGGR		0.00079126	0	1	1	3	sp	0	2831.19	High	0.000578	0.009977	3.01
	High	GFSSGSAVVSGGSR		0.00168691	0	1	1	4	sp	0	1254.61	High	0	0.00165	5.05
	High	LALDVEIATYR		0.0030343	0	1	1	5	sp	0	1263.69	High	0	0.0003315	4.08
	High	AQYEEIAQR		0.0154523	0.000617816	1	1	4	sp	0	1107.54	High	0.000207	0.004098	3.06
	High	DVDNAYMIK	1xOxidation [M7]	0.024762	0.000617816	1	1	2	sp	0	1084.5	High	0.0004018	0.007542	3.16
	High	LLEGEECR	1xCarbamidomethyl [C7]	0.0169043	0.000617816	1	1	2	sp	0	1005.47	High	0.000578	0.0086	3.02
	High	DYQELMNVK		0.0186013	0.000617816	1	1	1	sp	0	1139.54	High	0.000207	0.003752	2.98
	High	DYQELMNVK	1xOxidation [M6]	0.0241801	0.000617816	1	1	2	sp	0	1155.54	High	0.000207	0.00537	2.29
	High	FGGFGGPGGVGGLGGPGGFGPGGYPGGIHEVSVNQSLLQPLNVK		0.0210852	0.000617816	1	1	4	sp	0	4092.07	High	0.001836	0.02283	4.1
	High	KDVDNAYMIK	1xOxidation [M8]	0.0372367	0.00173464	1	1	2	sp	1	1212.59	High	0.000578	0.009618	3.47
	High	NVQDAIADAEQRGEHALK		0.0462414	0.00223009	1	1	2	sp	1	1964.98	High	0.0009331	0.01291	1.92
	High	KDVDNAYMIK		0.0465116	0.00223009	1	1	2	sp	1	1196.6	High	0.0009331	0.01301	3.33
	High	RSTSSFSCLSR	1xCarbamidomethyl [C8]	0.0665433	0.00449953	1	1	4	sp	1	1287.61	High	0.006428	0.132	3.6
	High	VDPEIQNVK		0.0621198	0.00449953	1	1	2	sp	0	1041.56	High	0.005025	0.1007	1.93
	High	FASFIDK		0.0949973	0.00497914	2	2	2	sp; sp	0	827.43	High	0.004328	0.0802	2.4
High	sp	K2C1_HUMAN	0	175.162	57	34	192	32	1	643	65.8	8.12	643.51	34
	Confidence	Sequence	Modifications	Qvality PEP	Qvality q-value	# Protein Groups	# Proteins	# PSMs	Master Protein Accessions	# Missed Cleavages	Theo. MH+ [Da]	Confidence (by Search Engine): Sequest HT	Percolator q-Value (by Search Engine): Sequest HT	Percolator PEP (by Search Engine): Sequest HT	XCorr (by Search Engine): Sequest HT
	High	MSGECAPNVSVSVSTSHTTISGGGSR	1xCarbamidomethyl [C5]; 1xOxidation [M1]	8.7213e-05	0	1	1	6	sp	0	2581.16	High	0	0.0008664	3.77
	High	MSGECAPNVSVSVSTSHTTISGGGSR	1xCarbamidomethyl [C5]	1.64803e-05	0	1	1	15	sp	0	2565.17	High	0	0.0002697	4.75
	High	NKYEDEINKR		0.00769318	0	1	1	6	sp	2	1308.65	High	0.006428	0.1334	3.11
	High	NKLNDLEDALQQAKEDLAR		0.00254598	0	1	1	1	sp	2	2184.13	High	0	0.0002635	3.72
	High	NKLNDLEDALQQAK		0.000458711	0	1	1	6	sp	1	1599.83	High	0	2.669e-05	5.57
	High	NMQDMVEDYR	1xOxidation [M]	0.0104594	0	1	1	7	sp	0	1316.52	High	0.000207	0.002136	3.62
	High	LDSELKNMQDMVEDYR	2xOxidation [M8; M11]	0.000990035	0	1	1	3	sp	1	2017.88	High	0	0.001144	3.49
	High	IEISELNR		0.0104594	0	2	2	2	sp; sp	0	973.531	High	0.000207	0.00174	2.3
	High	LNDLEDALQQAK		0.00248509	0	1	1	4	sp	0	1357.7	High	0	0.0006174	4.59
	High	LNDLEDALQQAKEDLAR		0.000396637	0	1	1	1	sp	1	1941.99	High	0	2.198e-05	2.34
	High	WELLQQVDTSTR		0.000926222	0	1	1	2	sp	0	1475.75	High	0	6.794e-05	4.25
	High	YEELQITAGR		0.00137304	0	1	1	6	sp	0	1179.6	High	0	0.0001598	3.49
	High	SGGGFSSGSAGIINYQR		0.000499314	0	1	1	3	sp	0	1657.79	High	0	0.0003764	5.1
	High	SLNNQFASFIDK		0.00239647	0	1	1	8	sp	0	1383.69	High	0.000207	0.003929	3.74
	High	SLDLDSIIAEVK		0.00195072	0	1	1	10	sp	0	1302.72	High	0	0.0003115	4
	High	SKAEAESLYQSK		0.00105185	0	1	1	7	sp	1	1340.67	High	0.000207	0.002627	4.69
	High	QISNLQQSISDAEQR		4.58839e-05	0	1	1	4	sp	0	1716.85	High	0	4.259e-05	5.13
	High	SLNNQFASFIDKVR		0.00226942	0	1	1	2	sp	1	1638.86	High	0	0.0003584	2.18
	High	THNLEPYFESFINNLR		3.91964e-05	0	1	1	10	sp	0	1993.98	High	0	9.495e-05	4.69
	High	TNAENEFVTIKK		0.00916217	0	1	1	5	sp	1	1393.73	High	0.001757	0.01869	3.88
	High	TNAENEFVTIK		0.00492177	0	1	1	6	sp	0	1265.64	High	0	0.0009109	3.57
	High	FLEQQNQVLQTK		0.00134832	0	2	2	4	sp; sp	0	1475.79	High	0	0.001093	5.06
	High	GSYGSGGSSYGSGGGSYGSGGGGGGHGSYGSGSSSGGYR		0.00028252	0	1	1	10	sp	0	3312.31	High	0.000207	0.00258	5.2
	High	FSSCGGGGGSFGAGGGFGSR	1xCarbamidomethyl [C4]	3.62275e-05	0	1	1	15	sp	0	1765.73	High	0	2.976e-06	5.34
	High	GGGGGGYGSGGSSYGSGGGSYGSGGGGGGGR		5.24376e-06	0	1	1	10	sp	0	2383.95	High	0	1.43e-06	6.9
	High	AEAESLYQSK		0.0100886	0	1	1	2	sp	0	1125.54	High	0	0.001661	3.79
	High	KQISNLQQSISDAEQR		0.000111806	0	1	1	2	sp	1	1844.95	High	0	4.05e-06	5.27
	High	LALDLEIATYR		0.00264011	0	1	1	4	sp	0	1277.71	High	0	0.001091	3.42
	High	SLVNLGGSK		0.0227833	0.000617816	1	1	1	sp	0	874.499	High	0.000207	0.004941	2.07
	High	NMQDMVEDYR	2xOxidation [M2; M5]	0.0142086	0.000617816	1	1	6	sp	0	1332.52	High	0.001263	0.01605	3.34
	High	NKYEDEINK		0.0321371	0.00120268	1	1	3	sp	1	1152.55	High	0.000578	0.00789	3.01
	High	DYQELMNTK		0.0340901	0.00173464	1	1	2	sp	0	1141.52	High	0.000578	0.008889	2.74
	High	DVDGAYMTK		0.0346981	0.00173464	1	1	2	sp	0	999.445	High	0.000578	0.008721	2.91
	High	NMQDMVEDYR		0.0355251	0.00173464	1	1	3	sp	0	1300.53	High	0.000578	0.009016	3.37
	High	SISISVAR		0.0418708	0.00223009	1	1	4	sp	0	832.489	High	0.0009331	0.01123	2.03
	High	TLLEGEESR		0.0600134	0.00449953	1	1	4	sp	0	1033.52	High	0.001757	0.01842	2.31
	High	LRSEIDNVKK		0.0680824	0.00449953	1	1	1	sp	2	1201.69	High	0.001836	0.02195	3.49
	High	DYQELMNTK	1xOxidation [M6]	0.10673	0.00586925	1	1	5	sp	0	1157.51	High	0.002732	0.04551	2.59
High	Q8IB24	Heat shock protein 70 OS=Plasmodium falciparum (isolate 3D7) OX=36329 GN=PF3D7_0818900 PE=3 SV=1	0	171.458	48	28	119	24	1	677	73.9	5.67	346.36	28
	Confidence	Sequence	Modifications	Qvality PEP	Qvality q-value	# Protein Groups	# Proteins	# PSMs	Master Protein Accessions	# Missed Cleavages	Theo. MH+ [Da]	Confidence (by Search Engine): Sequest HT	Percolator q-Value (by Search Engine): Sequest HT	Percolator PEP (by Search Engine): Sequest HT	XCorr (by Search Engine): Sequest HT
	High	NAVITVPAYFNDSQR		0.000261122	0	2	2	3	K7NTP5; Q8IB24	0	1694.85	High	0	0.001147	2.76
	High	NENVDIIANDQGNR		0.000540227	0	1	1	3	Q8IB24	0	1571.74	High	0	3.317e-05	4.71
	High	MKENAEAFLGK		0.000767655	0	1	1	6	Q8IB24	1	1237.62	High	0.0009331	0.01284	3.57
	High	NSLENYCYGVK	1xCarbamidomethyl [C7]	0.00711309	0	1	1	2	Q8IB24	0	1346.6	High	0	0.001038	3.39
	High	NQLAGKDEYEAK		0.00661632	0	1	1	4	Q8IB24	1	1365.66	High	0.001836	0.03021	3.17
	High	LFHPEEISSMVLQK	1xOxidation [M10]	0.000850917	0	1	1	9	Q8IB24	0	1673.86	High	0.000207	0.006056	3.13
	High	LFHPEEISSMVLQK		8.98955e-05	0	1	1	4	Q8IB24	0	1657.86	High	0	3.031e-06	4.11
	High	IINEPTAAAIAYGLHK		0.000904051	0	1	1	1	Q8IB24	0	1681.93	High	0	6.58e-05	1.09
	High	LQPAEIETCMK	1xCarbamidomethyl [C9]; 1xOxidation [M10]	0.0081221	0	1	1	1	Q8IB24	0	1335.63	High	0	0.001238	3.03
	High	TTPSYVAFTDTER		0.00645853	0	2	2	6	K7NTP5; Q8IB24	0	1487.7	High	0.000207	0.002087	3.1
	High	SGVDEKPMIEVTYQGEK	1xOxidation [M8]	0.000109129	0	1	1	5	Q8IB24	0	1925.92	High	0	3.928e-06	4.27
	High	SGVDEKPMIEVTYQGEK		0.000140752	0	1	1	4	Q8IB24	0	1909.92	High	0	0.0006888	4.6
	High	TITTILEWLEK		0.00253061	0	1	1	5	Q8IB24	0	1346.76	High	0	0.0002594	3.62
	High	SVHEVVLVGGSTR		0.00444126	0	1	1	5	Q8IB24	0	1339.73	High	0.000207	0.001837	3.53
	High	SQIFTTYADNQPGVLIQVYEGER		0.000114549	0	1	1	5	Q8IB24	0	2628.29	High	0	2.834e-05	5.18
	High	FHLDGIPPAPR		0.0021491	0	1	1	7	Q8IB24	0	1219.66	High	0.001263	0.01485	2.6
	High	FEELCIDYFR	1xCarbamidomethyl [C5]	0.00741982	0	1	1	2	Q8IB24	0	1391.63	High	0.000207	0.002018	2.58
	High	GSKPNLPESNIAIGIDLGTTYSCVGVWR	1xCarbamidomethyl [C23]	0.00253061	0	1	1	3	Q8IB24	0	3004.52	High	0	0.00133	4.23
	High	FTESSVQSDMK	1xOxidation [M10]	0.0038882	0	1	1	2	Q8IB24	0	1274.56	High	0	0.0004639	3.56
	High	FTESSVQSDMK		0.00513437	0	1	1	2	Q8IB24	0	1258.56	High	0	0.001456	3.6
	High	ATAGDTHLGGEDFDNR		0.000366597	0	1	1	4	Q8IB24	0	1675.73	High	0	1.976e-05	4.04
	High	ARFEELCIDYFR	1xCarbamidomethyl [C7]	0.00178138	0	1	1	4	Q8IB24	1	1618.77	High	0	0.0001636	3.78
	High	DAGTIAGLNVMR	1xOxidation [M11]	0.0014067	0	1	1	4	Q8IB24	0	1233.63	High	0	0.0001271	3.86
	High	DAGTIAGLNVMR		0.00308987	0	1	1	1	Q8IB24	0	1217.63	High	0	0.0003386	2.67
	High	EAESVCAPIMSK	1xCarbamidomethyl [C6]; 1xOxidation [M10]	0.00535612	0	1	1	2	Q8IB24	0	1337.61	High	0.000207	0.001776	3.73
	High	KFTESSVQSDMK	1xOxidation [M11]	0.00196256	0	1	1	4	Q8IB24	1	1402.65	High	0	0.0009905	3.53
	High	KSQIFTTYADNQPGVLIQVYEGER		0.000763019	0	1	1	3	Q8IB24	1	2756.39	High	0	0.0002736	4.93
	High	KLFHPEEISSMVLQK	1xOxidation [M11]	0.000247264	0	1	1	3	Q8IB24	1	1801.95	High	0	2.348e-05	3.34
	High	KLFHPEEISSMVLQK		0.000115945	0	1	1	1	Q8IB24	1	1785.96	High	0	4.267e-06	4.69
	High	LSQDEIDR		0.0182708	0.000617816	1	1	3	Q8IB24	0	975.474	High	0.000578	0.008731	2.78
	High	MKENAEAFLGK	1xOxidation [M1]	0.0154523	0.000617816	1	1	3	Q8IB24	1	1253.62	High	0.000207	0.006244	3.41
	High	LVNFCVEDFKR	1xCarbamidomethyl [C5]	0.0136243	0.000617816	1	1	4	Q8IB24	1	1426.71	High	0.000207	0.002634	3.06
	High	NPENTVFDAK		0.0504576	0.00323974	2	2	3	K7NTP5; Q8IB24	0	1134.54	High	0.001836	0.02386	3.1
	High	HWPFTVK		0.0519427	0.00323974	2	2	1	K7NTP5; Q8IB24	0	914.488	High	0.001263	0.0151	2.38
High	Q8I2X4	Heat shock protein 70 OS=Plasmodium falciparum (isolate 3D7) OX=36329 GN=PF3D7_0917900 PE=3 SV=1	0	143.52	52	29	101	27	1	652	72.3	5.31	313.61	29
	Confidence	Sequence	Modifications	Qvality PEP	Qvality q-value	# Protein Groups	# Proteins	# PSMs	Master Protein Accessions	# Missed Cleavages	Theo. MH+ [Da]	Confidence (by Search Engine): Sequest HT	Percolator q-Value (by Search Engine): Sequest HT	Percolator PEP (by Search Engine): Sequest HT	XCorr (by Search Engine): Sequest HT
	High	NAVVTVPAYFNDAQR		0.00238201	0	1	1	3	Q8I2X4	0	1664.84	High	0	0.0002402	3.33
	High	MKEIAQSFLGKPVK		0.0038882	0	1	1	2	Q8I2X4	1	1575.89	High	0.0007649	0.01015	3.65
	High	LYGQPGGPSPQPSGDEDVDSDEL		0.00611705	0	1	1	2	Q8I2X4	0	2359.02	High	0	0.0008501	4.88
	High	NLSVVHSTQIEIEDIVEGHNFSETLTR		1.32507e-05	0	1	1	6	Q8I2X4	0	3067.53	High	0	8.941e-07	6.07
	High	LKDLEAVCQPIIVK	1xCarbamidomethyl [C8]	0.000887772	0	1	1	4	Q8I2X4	1	1625.93	High	0	6.448e-05	4.19
	High	IINEPTAAAIAYGLDK		7.49546e-05	0	2	2	6	Q8I2X4; K7NTP5	0	1659.9	High	0	2.372e-06	4.16
	High	LEATLHPTQTVFDVK		0.000270788	0	1	1	7	Q8I2X4	0	1698.91	High	0	0.0001274	3.88
	High	IINEPTAAAIAYGLDKK		0.000313169	0	2	2	2	Q8I2X4; K7NTP5	1	1787.99	High	0	1.607e-05	3.64
	High	ITPSYVSFVDGER		0.0044145	0	1	1	3	Q8I2X4	0	1469.73	High	0	0.0005482	2.69
	High	VEILNNELGNR		0.00395937	0	1	1	2	Q8I2X4	0	1270.67	High	0	0.0004719	2.99
	High	SLLPYEIVNNQGKPNIK		0.00134018	0	1	1	5	Q8I2X4	0	1927.06	High	0	0.0001113	3.1
	High	SKIDEIVLVGGSTR		0.00120907	0	1	1	8	Q8I2X4	1	1473.83	High	0	0.0001134	4.6
	High	SQTFSTYQDNQPAVLIQVFEGER		8.99149e-06	0	1	1	10	Q8I2X4	0	2657.28	High	0	1.731e-07	4.91
	High	IDEIVLVGGSTR		0.00384147	0	1	1	1	Q8I2X4	0	1258.7	High	0	0.0004548	2.14
	High	FELSGIPPAQR		0.00114493	0	1	1	12	Q8I2X4	0	1214.65	High	0.000207	0.001954	3.39
	High	FEELNDDLFR		0.00630448	0	1	1	1	Q8I2X4	0	1297.61	High	0	0.0008789	3.09
	High	DAGTIAGLNIVR		0.00236764	0	1	1	3	Q8I2X4	0	1199.67	High	0	0.0002683	3.01
	High	DAEDWLNNNSNADSEALK		0.000758411	0	1	1	1	Q8I2X4	0	2005.87	High	0	5.216e-05	4.36
	High	EIAQSFLGKPVK		0.00330246	0	1	1	1	Q8I2X4	0	1316.76	High	0	0.0003705	3.21
	High	DKDTTFAPEQISAMVLEK	1xOxidation [M14]	0.000208683	0	1	1	4	Q8I2X4	1	2039	High	0	9.339e-06	4.84
	High	DKDTTFAPEQISAMVLEK		4.13931e-05	0	1	1	4	Q8I2X4	1	2023.01	High	0	1.078e-06	4.38
	High	KFDDQEVVKDR		0.00199853	0	1	1	3	Q8I2X4	2	1378.7	High	0	0.0001907	3.1
	High	FADEDKNLR		0.0249096	0.000617816	1	1	1	Q8I2X4	1	1107.54	High	0.000207	0.005565	2.74
	High	IEVTFTVDK		0.0219835	0.000617816	1	1	6	Q8I2X4	0	1051.57	High	0.002732	0.04436	2.19
	High	AKFEELNDDLFR		0.0110411	0.000617816	1	1	1	Q8I2X4	1	1496.74	High	0.000207	0.001875	2.86
	High	NNLDNYIQSMK	1xOxidation [M10]	0.0253576	0.000617816	1	1	1	Q8I2X4	0	1355.63	High	0.000207	0.00569	3.65
	High	NGILHVEAEDKGTGK		0.0576412	0.0042926	1	1	1	Q8I2X4	1	1567.81	High	0.001615	0.01747	2.69
	High	VMDYFIK		0.0944691	0.00497914	1	1	1	Q8I2X4	0	915.464	High	0.001996	0.0344	1.57
	High	VMDYFIK	1xOxidation [M2]	0.101549	0.00586925	1	1	1	Q8I2X4	0	931.459	High	0.002285	0.03807	2.1
	High	FDDQEVVKDR		0.117168	0.00722115	1	1	2	Q8I2X4	1	1250.6	High	0.002732	0.04648	1.93
	High	KFDDQEVVK		0.133448	0.00858819	1	1	1	Q8I2X4	1	1107.57	High	0.003168	0.05571	3.36
High	sp	ALBU_BOVIN	0	133.807	53	26	75	23	1	607	69.2	6.18	217.18	26
	Confidence	Sequence	Modifications	Qvality PEP	Qvality q-value	# Protein Groups	# Proteins	# PSMs	Master Protein Accessions	# Missed Cleavages	Theo. MH+ [Da]	Confidence (by Search Engine): Sequest HT	Percolator q-Value (by Search Engine): Sequest HT	Percolator PEP (by Search Engine): Sequest HT	XCorr (by Search Engine): Sequest HT
	High	MPCTEDYLSLILNR	1xCarbamidomethyl [C3]; 1xOxidation [M1]	0.000680065	0	1	1	2	sp	0	1740.83	High	0	0.0009413	2.15
	High	MPCTEDYLSLILNR	1xCarbamidomethyl [C3]	0.000227156	0	1	1	4	sp	0	1724.83	High	0	4.411e-05	3.13
	High	LKECCDKPLLEK	2xCarbamidomethyl [C4; C5]	0.000496298	0	1	1	3	sp	1	1532.78	High	0.000207	0.006041	3.33
	High	LGEYGFQNALIVR		0.000763019	0	1	1	5	sp	0	1479.8	High	0	0.0001559	4.33
	High	LFTFHADICTLPDTEK	1xCarbamidomethyl [C9]	0.000200018	0	1	1	3	sp	0	1907.92	High	0	1.277e-05	4.78
	High	TVMENFVAFVDK	1xOxidation [M3]	0.00361607	0	1	1	3	sp	0	1415.69	High	0	0.0006331	3.99
	High	TVMENFVAFVDK		0.00391178	0	1	1	1	sp	0	1399.69	High	0	0.0004655	2.09
	High	YICDNQDTISSK	1xCarbamidomethyl [C3]	0.00135651	0	1	1	2	sp	0	1443.64	High	0	0.0001134	3.41
	High	SLHTLFGDELCK	1xCarbamidomethyl [C11]	0.00041132	0	1	1	4	sp	0	1419.69	High	0	2.308e-05	5.05
	High	RHPYFYAPELLYYANK		1.9646e-05	0	1	1	2	sp	1	2045.03	High	0	3.975e-07	4.07
	High	RHPEYAVSVLLR		0.000364382	0	1	1	2	sp	1	1439.81	High	0	1.959e-05	3.33
	High	FKDLGEEHFK		0.00129236	0	1	1	3	sp	1	1249.62	High	0	0.0001076	2.94
	High	EYEATLEECCAK	2xCarbamidomethyl [C9; C10]	0.000960502	0	1	1	2	sp	0	1502.61	High	0	7.155e-05	3.49
	High	ETYGDMADCCEK	2xCarbamidomethyl [C9; C10]; 1xOxidation [M6]	0.00175994	0	1	1	2	sp	0	1494.52	High	0	0.0001597	3.35
	High	ETYGDMADCCEK	2xCarbamidomethyl [C9; C10]	0.00507271	0	1	1	1	sp	0	1478.52	High	0	0.0006607	3.14
	High	GLVLIAFSQYLQQCPFDEHVK	1xCarbamidomethyl [C14]	6.24969e-05	0	1	1	4	sp	0	2492.26	High	0	3.879e-05	3.23
	High	CCAADDKEACFAVEGPK	3xCarbamidomethyl [C1; C2; C10]	0.00028252	0	1	1	4	sp	1	1927.8	High	0	2.678e-05	4.85
	High	DAFLGSFLYEYSR		0.000508471	0	1	1	3	sp	0	1567.74	High	0	0.0001786	2.87
	High	CCTESLVNR	2xCarbamidomethyl [C1; C2]	0.00769318	0	2	2	2	sp; sp	0	1138.5	High	0	0.001154	2.76
	High	ECCHGDLLECADDR	3xCarbamidomethyl [C2; C3; C10]	0.000675958	0	1	1	1	sp	0	1749.66	High	0	4.479e-05	2.77
	High	KVPQVSTPTLVEVSR		0.00593517	0	2	2	3	sp; sp	1	1639.94	High	0.000207	0.004547	2.38
	High	RPCFSALTPDETYVPK	1xCarbamidomethyl [C3]	0.0201027	0.000617816	1	1	3	sp	0	1880.92	High	0.0063	0.1232	2.83
	High	AEFVEVTK		0.015827	0.000617816	1	1	4	sp	0	922.488	High	0.0004018	0.006969	2.84
	High	LKPDPNTLCDEFK	1xCarbamidomethyl [C9]	0.0189376	0.000617816	1	1	5	sp	0	1576.77	High	0.000207	0.003843	2.9
	High	LVNELTEFAK		0.0109092	0.000617816	1	1	2	sp	0	1163.63	High	0.000207	0.004898	2.89
	High	DAIPENLPPLTADFAEDKDVCK	1xCarbamidomethyl [C21]	0.0334924	0.00173464	1	1	2	sp	1	2458.18	High	0.000578	0.008327	3.01
	High	HLVDEPQNLIK		0.061058	0.00449953	1	1	1	sp	0	1305.72	High	0.001757	0.0188	2.81
	High	VPQVSTPTLVEVSR		0.10732	0.00586925	2	2	1	sp; sp	0	1511.84	High	0.002285	0.04098	1.57
	High	EACFAVEGPK	1xCarbamidomethyl [C3]	0.123055	0.00858819	1	1	1	sp	0	1107.51	High	0.003168	0.04965	2.8
High	C0H571	High molecular weight rhoptry protein 2 OS=Plasmodium falciparum (isolate 3D7) OX=36329 GN=PF3D7_0929400 PE=4 SV=1	0	127.735	34	34	63	34	1	1378	162.6	8.27	199.82	34
	Confidence	Sequence	Modifications	Qvality PEP	Qvality q-value	# Protein Groups	# Proteins	# PSMs	Master Protein Accessions	# Missed Cleavages	Theo. MH+ [Da]	Confidence (by Search Engine): Sequest HT	Percolator q-Value (by Search Engine): Sequest HT	Percolator PEP (by Search Engine): Sequest HT	XCorr (by Search Engine): Sequest HT
	High	NFFSELWQNIR		0.00120907	0	1	1	2	C0H571	0	1453.72	High	0	9.749e-05	3.01
	High	NSQNYSLTHTEEMIK		0.000490321	0	1	1	2	C0H571	0	1794.83	High	0	6.381e-05	4.02
	High	NNDQLTFLETQVAK		0.00101431	0	1	1	1	C0H571	0	1620.82	High	0	7.666e-05	4.83
	High	ILGLLTVTLWAK		0.00308987	0	1	1	1	C0H571	0	1327.83	High	0	0.0003411	3.42
	High	LFVTEGTLEYLLLDK		3.32813e-05	0	1	1	7	C0H571	0	1753.96	High	0	2.806e-06	5.1
	High	LLTSYEYIDSIANNYFFLSEYK		0.0011873	0	1	1	2	C0H571	0	2693.3	High	0	9.473e-05	4.24
	High	INIPECFGPCTK	2xCarbamidomethyl [C6; C10]	0.00760096	0	1	1	2	C0H571	0	1435.67	High	0	0.001136	2.51
	High	VHDFLVLTSQSNENLLPNK		0.000145081	0	1	1	2	C0H571	0	2168.13	High	0	5.755e-06	4.24
	High	VTDAIDVYDFFYIK		0.000588044	0	1	1	2	C0H571	0	1708.85	High	0	3.703e-05	4.83
	High	YIISDDLYYVNMK		0.00626654	0	1	1	1	C0H571	0	1636.79	High	0	0.0008756	2.42
	High	YGAEQGVGSADSNTK		0.000123936	0	1	1	2	C0H571	0	1483.67	High	0	7.099e-06	5.03
	High	SLYGNNNNNNAGSESDVTLK		0.000866521	0	1	1	1	C0H571	0	2110.96	High	0	6.219e-05	5.17
	High	STYLTEPILTEEHFNLTHKPVYDFSSVK		0.0104594	0	1	1	2	C0H571	0	3295.65	High	0.000207	0.001741	2.71
	High	IDDINNLNIYEHK		0.000139057	0	1	1	2	C0H571	0	1600.8	High	0	5.406e-06	2.97
	High	GSQNTEGESEVPSDDEINK		0.000442336	0	1	1	4	C0H571	0	2034.87	High	0	2.543e-05	4.43
	High	ELETILNNSPFSEEQTMK	1xOxidation [M17]	0.000355658	0	1	1	2	C0H571	0	2126	High	0	1.898e-05	5.53
	High	DCNVNQNFTETSK	1xCarbamidomethyl [C2]	0.0012768	0	1	1	3	C0H571	0	1556.66	High	0	0.0002095	4.57
	High	HLINADDVSPSYINLYR		0.000130882	0	1	1	4	C0H571	0	1990	High	0	2.867e-05	4.65
	High	EYENFVENFQPDLHDIMK		0.017522	0.000617816	1	1	1	C0H571	0	2268.03	High	0.000207	0.003475	1.53
	High	LINSYECHWFTSYENFR	1xCarbamidomethyl [C7]	0.0204657	0.000617816	1	1	1	C0H571	0	2266	High	0.000207	0.004296	2.77
	High	SNNIVALYILK		0.0261219	0.000617816	1	1	1	C0H571	0	1247.74	High	0.000207	0.005941	2.39
	High	ELETILNNSPFSEEQTMK		0.0244694	0.000617816	1	1	1	C0H571	0	2110	High	0.000207	0.005461	2.3
	High	VSNITNDMIK		0.0267494	0.000617816	1	1	1	C0H571	0	1134.58	High	0.000207	0.006127	2.71
	High	LAYSFVLSCK	1xCarbamidomethyl [C9]	0.0132216	0.000617816	1	1	1	C0H571	0	1187.61	High	0.000207	0.00238	2.66
	High	YFDEYFFASGGK		0.0138718	0.000617816	1	1	2	C0H571	0	1430.63	High	0.000207	0.002533	3.18
	High	QLDDEEIER		0.0165044	0.000617816	1	1	1	C0H571	0	1146.53	High	0.000207	0.003215	2.57
	High	QPVCSAYLHLCSR	2xCarbamidomethyl [C4; C11]	0.0149067	0.000617816	1	1	2	C0H571	0	1590.75	High	0.000207	0.002789	1.56
	High	VSNITNDMIK	1xOxidation [M8]	0.0374561	0.00173464	1	1	1	C0H571	0	1150.58	High	0.000578	0.009692	3.01
	High	LMYKPMNVEK	1xOxidation [M2]	0.0372367	0.00173464	1	1	1	C0H571	0	1268.64	High	0.000578	0.009639	2.05
	High	LPLEDYYK		0.0433661	0.00223009	1	1	2	C0H571	0	1040.53	High	0.0009331	0.0118	1.87
	High	YLLDNSNDIK		0.0873516	0.00449953	1	1	1	C0H571	0	1194.6	High	0.001836	0.03089	1.72
	High	FGWFYIHPNEVINSINK		0.0586468	0.00449953	1	1	1	C0H571	0	2078.05	High	0.001757	0.01785	2.06
	High	EYNEFLQDK		0.0802764	0.00449953	1	1	1	C0H571	0	1185.54	High	0.001836	0.02743	2.26
	High	YNFLDIYK		0.0965981	0.00546436	1	1	1	C0H571	0	1075.55	High	0.002285	0.03561	2.2
	High	SCDISQYGIK	1xCarbamidomethyl [C2]	0.10325	0.00586925	1	1	1	C0H571	0	1170.55	High	0.002285	0.03883	1.19
	High	NIVSDALTSEEIK		0.126437	0.00858819	1	1	1	C0H571	0	1418.74	High	0.003168	0.05172	2.56
High	Q8IIU8	40S ribosomal protein S4 OS=Plasmodium falciparum (isolate 3D7) OX=36329 GN=PF3D7_1105400 PE=1 SV=2	0	107.328	50	13	127	13	1	261	29.8	10.08	288.16	13
	Confidence	Sequence	Modifications	Qvality PEP	Qvality q-value	# Protein Groups	# Proteins	# PSMs	Master Protein Accessions	# Missed Cleavages	Theo. MH+ [Da]	Confidence (by Search Engine): Sequest HT	Percolator q-Value (by Search Engine): Sequest HT	Percolator PEP (by Search Engine): Sequest HT	XCorr (by Search Engine): Sequest HT
	High	NMGTYDIIHVK	1xOxidation [M2]	0.00314646	0	1	1	6	Q8IIU8	0	1306.65	High	0.001107	0.01418	3.43
	High	LLESIPLVILLR		0.000359994	0	1	1	14	Q8IIU8	0	1378.9	High	0.000207	0.001894	4.22
	High	LSIAVTHDGR		0.0056553	0	1	1	4	Q8IIU8	0	1068.58	High	0	0.0009362	3.11
	High	LSNVFVIGDNTKPYISLPR		2.94831e-05	0	1	1	11	Q8IIU8	0	2133.17	High	0	0.000836	4.45
	High	VGVISSIDKNMGTYDIIHVK	1xOxidation [M11]	0.000213802	0	1	1	1	Q8IIU8	1	2205.16	High	0	9.617e-06	2.81
	High	VNAPSHWMLNK	1xOxidation [M8]	0.0100886	0	1	1	4	Q8IIU8	0	1312.65	High	0.000207	0.002119	2.77
	High	RVNAPSHWMLNK	1xOxidation [M9]	0.00280479	0	1	1	3	Q8IIU8	1	1468.75	High	0.000207	0.001786	2.96
	High	TDCTFPVGLMDVIHITK	1xCarbamidomethyl [C3]; 1xOxidation [M10]	9.09915e-05	0	1	1	8	Q8IIU8	0	1962.97	High	0	3.468e-06	3.53
	High	TDCTFPVGLMDVIHITK	1xCarbamidomethyl [C3]	1.18816e-05	0	1	1	17	Q8IIU8	0	1946.97	High	0	2.74e-06	3.5
	High	FQVGSLVMVTAGHSVGR		4.08945e-05	0	1	1	13	Q8IIU8	0	1744.92	High	0	1.063e-06	4.53
	High	FQVGSLVMVTAGHSVGR	1xOxidation [M8]	0.000212511	0	1	1	24	Q8IIU8	0	1760.91	High	0	0.000125	4.95
	High	RVNAPSHWMLNK		0.0141236	0.000617816	1	1	4	Q8IIU8	1	1452.75	High	0.000207	0.002598	3.42
	High	YALTFDEVK		0.0218529	0.000617816	1	1	3	Q8IIU8	0	1085.55	High	0.001263	0.01489	2.63
	High	NMGTYDIIHVK		0.0244694	0.000617816	1	1	2	Q8IIU8	0	1290.65	High	0.000207	0.005935	3.25
	High	LDIIEER		0.0351092	0.00173464	1	1	3	Q8IIU8	0	887.483	High	0.001836	0.0238	2.65
	High	VNAPSHWMLNK		0.0329049	0.00173464	1	1	3	Q8IIU8	0	1296.65	High	0.000578	0.008154	3.67
	High	MGGQYAPK	1xOxidation [M1]	0.0465116	0.00223009	1	1	2	Q8IIU8	0	867.403	High	0.001836	0.02609	2.24
	High	VGVISSIDK		0.119102	0.00722115	1	1	5	Q8IIU8	0	917.53	High	0.003168	0.04951	2.03
High	Q8IM10	40S ribosomal protein S8 OS=Plasmodium falciparum (isolate 3D7) OX=36329 GN=PF3D7_1408600 PE=1 SV=1	0	101.825	62	13	142	13	1	218	25	9.98	432.02	13
	Confidence	Sequence	Modifications	Qvality PEP	Qvality q-value	# Protein Groups	# Proteins	# PSMs	Master Protein Accessions	# Missed Cleavages	Theo. MH+ [Da]	Confidence (by Search Engine): Sequest HT	Percolator q-Value (by Search Engine): Sequest HT	Percolator PEP (by Search Engine): Sequest HT	XCorr (by Search Engine): Sequest HT
	High	NCIVVIDSHPFTTWYENTFGTTLGK	1xCarbamidomethyl [C2]	3.11355e-05	0	1	1	12	Q8IM10	0	2900.39	High	0	0.0004428	4.19
	High	NIDPLLLEQFK		0.000161798	0	1	1	11	Q8IM10	0	1329.74	High	0	0.001103	3.19
	High	IIDVVYNASNNELVR		4.64533e-06	0	1	1	28	Q8IM10	0	1718.91	High	0	2.186e-07	5.95
	High	LDSGSFSWPTFGISK		0.000101476	0	1	1	23	Q8IM10	0	1628.8	High	0	4.553e-05	4.84
	High	VLACISSRPGQCGK	2xCarbamidomethyl [C4; C12]	0.00256143	0	1	1	10	Q8IM10	0	1532.77	High	0	0.000265	4.21
	High	YELGRPPSNTK		0.00899812	0	1	1	10	Q8IM10	0	1261.65	High	0.000207	0.002043	3.55
	High	SKNIDPLLLEQFK		0.000786482	0	1	1	4	Q8IM10	1	1544.87	High	0	5.48e-05	3.67
	High	QEVENNEEAAKDETTK		0.000684197	0	1	1	4	Q8IM10	1	1834.83	High	0	0.0001972	3.19
	High	ADGYIIEGDELLFYKR		0.000595212	0	1	1	4	Q8IM10	1	1901.96	High	0	3.767e-05	3.96
	High	ADGYIIEGDELLFYK		5.30769e-06	0	1	1	22	Q8IM10	0	1745.86	High	0	2.756e-06	5.66
	High	EENKQEVENNEEAAKDETTK		0.000107815	0	1	1	2	Q8IM10	2	2335.05	High	0	3.845e-06	5.19
	High	KYELGRPPSNTK		0.00221514	0	1	1	9	Q8IM10	1	1389.75	High	0.0007649	0.01023	3.39
	High	EEDNKEENKQEVENNEEAAK		0.0169043	0.000617816	1	1	3	Q8IM10	2	2376.04	High	0.001836	0.02506	4.03
High	O97313	40S ribosomal protein S3a OS=Plasmodium falciparum (isolate 3D7) OX=36329 GN=MAL3P7.35 PE=1 SV=1	0	100.812	65	22	90	22	1	262	30	9.77	234.23	22
	Confidence	Sequence	Modifications	Qvality PEP	Qvality q-value	# Protein Groups	# Proteins	# PSMs	Master Protein Accessions	# Missed Cleavages	Theo. MH+ [Da]	Confidence (by Search Engine): Sequest HT	Percolator q-Value (by Search Engine): Sequest HT	Percolator PEP (by Search Engine): Sequest HT	XCorr (by Search Engine): Sequest HT
	High	MVDIMTAEASK	2xOxidation [M1; M5]	0.0102723	0	1	1	4	O97313	0	1227.56	High	0.000207	0.005076	3.73
	High	MVDIMTAEASK		0.0043879	0	1	1	4	O97313	0	1195.57	High	0	0.0005438	2.84
	High	IYEVNLADLNNDEDQAHK		2.75822e-05	0	1	1	5	O97313	0	2100.98	High	0	2.102e-06	5.92
	High	IYEVNLADLNNDEDQAHKK		9.43601e-05	0	1	1	6	O97313	1	2229.08	High	0	3.242e-06	5.62
	High	LMELHTDPKEESGK	1xOxidation [M2]	0.00268848	0	1	1	5	O97313	1	1629.78	High	0	0.0006797	4.34
	High	LMELHTDPKEESGK		0.00264011	0	1	1	1	O97313	1	1613.78	High	0	0.0002765	4.64
	High	STCYAQTSQIKK	1xCarbamidomethyl [C3]	0.00783359	0	1	1	1	O97313	1	1414.7	High	0	0.001177	1.55
	High	GYTLIEGHTDVK		0.00657652	0	1	1	3	O97313	0	1332.68	High	0	0.001102	3.09
	High	DCYTDFCGLSITR	2xCarbamidomethyl [C2; C7]	0.00145875	0	1	1	4	O97313	0	1607.68	High	0	0.0001243	3.5
	High	EATNILTAELKH		0.00562125	0	1	1	3	O97313	1	1339.72	High	0	0.001181	3.14
	High	EATNILTAELK		0.00395937	0	1	1	3	O97313	0	1202.66	High	0	0.0004724	3.43
	High	KIYPLQNVLIR		0.00124624	0	1	1	8	O97313	1	1356.84	High	0	0.0003816	3.65
	High	KMVDIMTAEASK		0.00984859	0	1	1	1	O97313	1	1323.66	High	0	0.001598	3.11
	High	KGYTLIEGHTDVK		0.00217528	0	1	1	5	O97313	1	1460.77	High	0.000207	0.002774	4.16
	High	STCYAQTSQIK	1xCarbamidomethyl [C3]	0.0221149	0.000617816	1	1	2	O97313	0	1286.6	High	0.001263	0.01508	2.88
	High	KMVDIMTAEASK	2xOxidation [M2; M6]	0.0130639	0.000617816	1	1	2	O97313	1	1355.65	High	0.000207	0.002335	3.4
	High	KMVDIMTAEASK	1xOxidation [M]	0.0140392	0.000617816	1	1	2	O97313	1	1339.66	High	0.000207	0.002581	3.2
	High	MFCIAFTK	1xCarbamidomethyl [C3]	0.011867	0.000617816	1	1	5	O97313	0	1017.49	High	0.000207	0.004619	2.89
	High	LSCDHIINR	1xCarbamidomethyl [C3]	0.0292364	0.00120268	1	1	2	O97313	0	1127.56	High	0.0004018	0.007529	3.34
	High	MFCIAFTK	1xCarbamidomethyl [C3]; 1xOxidation [M1]	0.0295845	0.00120268	1	1	5	O97313	0	1033.48	High	0.001263	0.01454	2.55
	High	EESGKNVNALPESK		0.0492987	0.00276066	1	1	2	O97313	1	1501.75	High	0.001107	0.01412	2.99
	High	TLDNYHLR		0.0513437	0.00323974	1	1	2	O97313	0	1031.53	High	0.001263	0.01492	2.73
	High	IYPLQNVLIR		0.0750027	0.00449953	1	1	4	O97313	0	1228.74	High	0.002285	0.03718	1.72
	High	MVDIMTAEASK	1xOxidation [M]	0.0758587	0.00449953	1	1	4	O97313	0	1211.56	High	0.001836	0.02536	3.16
	High	KVTDVFTK		0.0793742	0.00449953	1	1	1	O97313	1	937.535	High	0.001836	0.02704	1.39
	High	EWYDLK		0.10971	0.0068086	1	1	1	O97313	0	853.409	High	0.002598	0.04237	1.49
	High	DKLCSLIR	1xCarbamidomethyl [C4]	0.112147	0.0068086	1	1	3	O97313	1	1004.56	High	0.007074	0.1595	2.37
	High	KFIPESIGK		0.115262	0.00722115	1	1	2	O97313	1	1018.59	High	0.004048	0.07039	2.25
High	Q8IBN5	40S ribosomal protein S5, putative OS=Plasmodium falciparum (isolate 3D7) OX=36329 GN=PF3D7_0721600 PE=1 SV=1	0	95.422	72	15	137	15	1	195	21.8	9.61	421.3	15
	Confidence	Sequence	Modifications	Qvality PEP	Qvality q-value	# Protein Groups	# Proteins	# PSMs	Master Protein Accessions	# Missed Cleavages	Theo. MH+ [Da]	Confidence (by Search Engine): Sequest HT	Percolator q-Value (by Search Engine): Sequest HT	Percolator PEP (by Search Engine): Sequest HT	XCorr (by Search Engine): Sequest HT
	High	NIKSISECLAEEIINCANESSSSYAIK	2xCarbamidomethyl [C8; C16]	0.000135727	0	1	1	1	Q8IBN5	1	3030.44	High	0	5.256e-06	3.43
	High	IVAYAFEIIHLMTGENPLQVFVNAVQK	1xOxidation [M12]	1.15971e-05	0	1	1	11	Q8IBN5	0	3060.62	High	0	9.476e-05	5.45
	High	IVAYAFEIIHLMTGENPLQVFVNAVQK		0.000151367	0	1	1	2	Q8IBN5	0	3044.63	High	0	6.094e-06	4.81
	High	VNQAIYLICTGAR	1xCarbamidomethyl [C9]	0.00045594	0	1	1	7	Q8IBN5	0	1478.78	High	0	6.669e-05	4.57
	High	WSYEEINIADLSLVDCIAVSQK	1xCarbamidomethyl [C16]	8.01204e-05	0	1	1	49	Q8IBN5	0	2553.25	High	0	5.451e-06	5.41
	High	RVNQAIYLICTGAR	1xCarbamidomethyl [C10]	0.000198809	0	1	1	11	Q8IBN5	1	1634.88	High	0	0.0003527	4.74
	High	SISECLAEEIINCANESSSSYAIK	2xCarbamidomethyl [C5; C13]	4.34489e-05	0	1	1	13	Q8IBN5	0	2675.22	High	0	0.0002651	5.64
	High	SISECLAEEIINCANESSSSYAIKK	2xCarbamidomethyl [C5; C13]	0.000235566	0	1	1	4	Q8IBN5	1	2803.31	High	0	0.00131	2.08
	High	ACVYTPHTAGR	1xCarbamidomethyl [C2]	0.00519678	0	1	1	5	Q8IBN5	0	1232.58	High	0	0.0006792	2.51
	High	KWSYEEINIADLSLVDCIAVSQK	1xCarbamidomethyl [C17]	0.00130021	0	1	1	6	Q8IBN5	1	2681.35	High	0.0007649	0.01016	5.19
	High	RQAVDVSPLRR		0.0174175	0.000617816	1	1	2	Q8IBN5	2	1296.75	High	0.0063	0.1228	2.58
	High	LVNSMMMHGR	1xOxidation [M]	0.0117252	0.000617816	1	1	5	Q8IBN5	0	1191.54	High	0.000207	0.002028	2.98
	High	LVNSMMMHGR		0.0186013	0.000617816	1	1	1	Q8IBN5	0	1175.55	High	0.000207	0.003768	2.75
	High	LVNSMMMHGR	2xOxidation [M6; M]	0.0288922	0.00120268	1	1	9	Q8IBN5	0	1207.54	High	0.001757	0.0199	2.67
	High	LVNSMMMHGR	3xOxidation [M5; M6; M7]	0.0292364	0.00120268	1	1	2	Q8IBN5	0	1223.53	High	0.0004018	0.006931	2.3
	High	METTTADIK	1xAcetyl [N-Term]	0.0556788	0.00323974	1	1	2	Q8IBN5	0	1051.5	High	0.001263	0.01665	2.88
	High	ALCPIVER	1xCarbamidomethyl [C3]	0.0537799	0.00323974	1	1	4	Q8IBN5	0	957.519	High	0.00391	0.06663	2.04
	High	KALCPIVER	1xCarbamidomethyl [C4]	0.0583097	0.0042926	1	1	1	Q8IBN5	1	1085.61	High	0.001615	0.01766	2.29
	High	QAVDVSPLR		0.0835095	0.00449953	1	1	2	Q8IBN5	0	984.547	High	0.005324	0.1062	1.9
High	Q8IJD0	Peroxiredoxin OS=Plasmodium falciparum (isolate 3D7) OX=36329 GN=PF3D7_1027300 PE=4 SV=1	0	89.968	28	15	78	15	1	393	43.9	9.7	247.78	15
	Confidence	Sequence	Modifications	Qvality PEP	Qvality q-value	# Protein Groups	# Proteins	# PSMs	Master Protein Accessions	# Missed Cleavages	Theo. MH+ [Da]	Confidence (by Search Engine): Sequest HT	Percolator q-Value (by Search Engine): Sequest HT	Percolator PEP (by Search Engine): Sequest HT	XCorr (by Search Engine): Sequest HT
	High	LLGLTNEEDKTIR		0.003016	0	1	1	4	Q8IJD0	1	1501.82	High	0	0.0003983	3.27
	High	LELPYELLCDVDK	1xCarbamidomethyl [C9]	0.00028252	0	1	1	5	Q8IJD0	0	1606.8	High	0	1.397e-05	3.51
	High	LELPYELLCDVDKNLLK	1xCarbamidomethyl [C9]	0.000334751	0	1	1	5	Q8IJD0	1	2075.11	High	0	1.745e-05	3.74
	High	VEVLNHNGETTSFYNEVEK		0.000141607	0	1	1	4	Q8IJD0	0	2209.04	High	0	1.102e-05	5.4
	High	YVVYGLSADTAEDQLK		2.79185e-05	0	1	1	7	Q8IJD0	0	1771.87	High	0	6.796e-06	5.53
	High	HKENNEGIVVFTYPK		0.000177192	0	1	1	19	Q8IJD0	1	1774.91	High	0	7.517e-06	4.64
	High	EKLELPYELLCDVDKNLLK	1xCarbamidomethyl [C11]	0.000850917	0	1	1	6	Q8IJD0	2	2332.25	High	0	0.0008884	4.17
	High	EKLELPYELLCDVDK	1xCarbamidomethyl [C11]	0.000145081	0	1	1	11	Q8IJD0	1	1863.94	High	0	0.0005373	4.54
	High	EKHEEFVNNK		0.00822059	0	1	1	4	Q8IJD0	1	1273.62	High	0	0.001261	2.93
	High	LLGLTNEEDK		0.0135428	0.000617816	1	1	3	Q8IJD0	0	1131.59	High	0.000207	0.003799	2.71
	High	ENNEGIVVFTYPK		0.0231938	0.000617816	1	1	2	Q8IJD0	0	1509.76	High	0.000207	0.005069	2.77
	High	HEEFVNNK		0.0255087	0.000617816	1	1	1	Q8IJD0	0	1016.48	High	0.000207	0.005768	2.73
	High	NDFTVSYVK		0.0392574	0.00223009	1	1	4	Q8IJD0	0	1072.53	High	0.0007649	0.01029	3.08
	High	GSVSSTISK		0.0696548	0.00449953	1	1	1	Q8IJD0	0	865.463	High	0.001836	0.02266	1.99
	High	NDFTVSYVKK		0.0712611	0.00449953	1	1	2	Q8IJD0	1	1200.63	High	0.001836	0.02325	2.26
High	Q8I3U6	40S ribosomal protein S11 OS=Plasmodium falciparum (isolate 3D7) OX=36329 GN=PF3D7_0516200 PE=1 SV=1	0	85.735	71	12	97	12	1	151	16.1	10.49	326.63	12
	Confidence	Sequence	Modifications	Qvality PEP	Qvality q-value	# Protein Groups	# Proteins	# PSMs	Master Protein Accessions	# Missed Cleavages	Theo. MH+ [Da]	Confidence (by Search Engine): Sequest HT	Percolator q-Value (by Search Engine): Sequest HT	Percolator PEP (by Search Engine): Sequest HT	XCorr (by Search Engine): Sequest HT
	High	LKELGVTAIHIK		0.00162673	0	1	1	3	Q8I3U6	1	1321.82	High	0	0.0007253	3.8
	High	IEDVTPIPTDSTRK		0.00807329	0	1	1	3	Q8I3U6	1	1571.83	High	0	0.001235	2.93
	High	IEDVTPIPTDSTR		0.000347143	0	1	1	4	Q8I3U6	0	1443.73	High	0	0.0001576	4.22
	High	VKTPQPETAIVSGPQPK		0.000130882	0	1	1	8	Q8I3U6	1	1776.99	High	0	5.136e-06	4.12
	High	VKADRDESSPYAAMMAAQDVAAR	2xOxidation [M14; M15]	8.40995e-05	0	1	1	5	Q8I3U6	2	2485.14	High	0	7.318e-06	5.39
	High	VKADRDESSPYAAMMAAQDVAAR	1xOxidation [M]	2.94831e-05	0	1	1	11	Q8I3U6	2	2469.15	High	0	3.546e-05	6.11
	High	TPQPETAIVSGPQPK		0.00211043	0	1	1	11	Q8I3U6	0	1549.82	High	0	0.0004507	3.74
	High	TPGPGAQSALR		0.0047753	0	1	1	6	Q8I3U6	0	1054.56	High	0.000207	0.001782	3.34
	High	ADRDESSPYAAMMAAQDVAAR	2xOxidation [M12; M13]	0.000375589	0	1	1	6	Q8I3U6	1	2257.98	High	0	2.048e-05	6.12
	High	ADRDESSPYAAMMAAQDVAAR	1xOxidation [M]	0.00105185	0	1	1	10	Q8I3U6	1	2241.99	High	0	0.0003557	4.77
	High	EGELVFGVAHIFASFNDTFIHVTDLSGR		3.40977e-05	0	1	1	1	Q8I3U6	0	3078.53	High	0	8.318e-07	5.31
	High	DESSPYAAMMAAQDVAAR	2xOxidation [M9; M10]	0.000123187	0	1	1	6	Q8I3U6	0	1915.82	High	0	2.51e-05	5.06
	High	DESSPYAAMMAAQDVAAR	1xOxidation [M]	0.000194049	0	1	1	10	Q8I3U6	0	1899.82	High	0	1.13e-05	5.07
	High	DESSPYAAMMAAQDVAAR		0.000109129	0	1	1	4	Q8I3U6	0	1883.83	High	0	4.922e-06	5.34
	High	SKTPGPGAQSALR		0.0144665	0.000617816	1	1	4	Q8I3U6	1	1269.69	High	0.000207	0.002692	3.94
	High	ELGVTAIHIK		0.0387994	0.00173464	1	1	5	Q8I3U6	0	1080.64	High	0.0007649	0.01017	2.26
High	Q8IKV7	Ribosome biogenesis protein TSR1, putative OS=Plasmodium falciparum (isolate 3D7) OX=36329 GN=PF3D7_1451900 PE=4 SV=1	0	84.888	27	22	40	22	1	1029	120.6	8.13	110.2	22
	Confidence	Sequence	Modifications	Qvality PEP	Qvality q-value	# Protein Groups	# Proteins	# PSMs	Master Protein Accessions	# Missed Cleavages	Theo. MH+ [Da]	Confidence (by Search Engine): Sequest HT	Percolator q-Value (by Search Engine): Sequest HT	Percolator PEP (by Search Engine): Sequest HT	XCorr (by Search Engine): Sequest HT
	High	NDIPVIVSSLLPFER		0.000613516	0	1	1	2	Q8IKV7	0	1698.94	High	0	0.001733	3.35
	High	LYDIYTVHSNDK		0.00608024	0	1	1	1	Q8IKV7	0	1467.71	High	0	0.0008397	3.8
	High	IYPIWFPLSWGGEQDLGPDNQPLELK		0.000177192	0	1	1	4	Q8IKV7	0	3012.51	High	0	7.497e-06	3.74
	High	IQGVPSIIGIGYNTNMSNK	1xOxidation [M16]	7.45019e-05	0	1	1	2	Q8IKV7	0	2022.03	High	0	2.362e-06	4.35
	High	IQGVPSIIGIGYNTNMSNK		0.00123124	0	1	1	1	Q8IKV7	0	2006.04	High	0	9.931e-05	3.66
	High	YVASIFGFTTVTAAPVFFIK		0.00190405	0	1	1	2	Q8IKV7	0	2179.18	High	0	0.0001786	3.5
	High	YSFLLNPNNQQTSENEFILNFLSNNK		0.00015985	0	1	1	2	Q8IKV7	0	3088.5	High	0	6.523e-06	4.23
	High	SFVVYDIPR		0.003638	0	1	1	1	Q8IKV7	0	1095.58	High	0	0.0004212	2.45
	High	RNDIPVIVSSLLPFER		0.00733086	0	1	1	1	Q8IKV7	1	1855.04	High	0	0.001078	2.52
	High	HFIGCPVFSEQIIK	1xCarbamidomethyl [C5]	0.00677795	0	1	1	1	Q8IKV7	0	1674.87	High	0	0.0009749	2.83
	High	HEANDDFICSYDK	1xCarbamidomethyl [C9]	0.000636226	0	1	1	1	Q8IKV7	0	1613.65	High	0	4.117e-05	3.17
	High	FSTNHLEYGNNDLYK		0.00622883	0	1	1	2	Q8IKV7	0	1814.83	High	0.000207	0.002885	3.62
	High	DIFEIICGFR	1xCarbamidomethyl [C7]	0.00405629	0	1	1	3	Q8IKV7	0	1269.63	High	0.000207	0.002352	3.84
	High	DINYFKPVELHTK		0.00164655	0	1	1	3	Q8IKV7	0	1603.85	High	0.005902	0.1094	2.6
	High	KVTVLNMEVNR	1xOxidation [M7]	0.00400754	0	1	1	1	Q8IKV7	1	1318.71	High	0	0.0004806	3.35
	High	RIYPIWFPLSWGGEQDLGPDNQPLELK		0.0155452	0.000617816	1	1	1	Q8IKV7	1	3168.62	High	0.000207	0.002953	1.79
	High	IFFISENK		0.0264338	0.000617816	1	1	1	Q8IKV7	0	997.535	High	0.000207	0.006031	2.27
	High	DIYGIIDGTK		0.022247	0.000617816	1	1	2	Q8IKV7	0	1094.57	High	0.00447	0.08259	1.89
	High	FFDEQNLR		0.0137888	0.000617816	1	1	5	Q8IKV7	0	1068.51	High	0.001836	0.02387	2.67
	High	VFIFLYK		0.0525484	0.00323974	1	1	1	Q8IKV7	0	929.549	High	0.001263	0.01536	1.79
	High	YNYYDIK		0.0780385	0.00449953	1	1	1	Q8IKV7	0	978.457	High	0.001836	0.02643	2.07
	High	KYVASIFGFTTVTAAPVFFIK		0.0771597	0.00449953	1	1	1	Q8IKV7	1	2307.28	High	0.001836	0.02592	2.28
	High	DIPEFTASNFFSYDNYNINENNNSITK		0.102113	0.00586925	1	1	1	Q8IKV7	0	3171.42	High	0.002285	0.03833	2.54
High	Q8I492	Mature parasite-infected erythrocyte surface antigen OS=Plasmodium falciparum (isolate 3D7) OX=36329 GN=PF3D7_0500800 PE=4 SV=1	0	83.853	23	22	37	22	1	1434	168.2	4.78	93.79	22
	Confidence	Sequence	Modifications	Qvality PEP	Qvality q-value	# Protein Groups	# Proteins	# PSMs	Master Protein Accessions	# Missed Cleavages	Theo. MH+ [Da]	Confidence (by Search Engine): Sequest HT	Percolator q-Value (by Search Engine): Sequest HT	Percolator PEP (by Search Engine): Sequest HT	XCorr (by Search Engine): Sequest HT
	High	LLEMQESER	1xOxidation [M4]	0.00391178	0	1	1	2	Q8I492	0	1150.54	High	0	0.000465	3.33
	High	LGENVNDGASENSEDPK		0.00430905	0	1	1	1	Q8I492	0	1774.77	High	0	0.0005311	3.68
	High	VIGQEIITEEVK		0.00113115	0	1	1	1	Q8I492	0	1357.76	High	0	8.868e-05	2.46
	High	VIGQEIIIEEIKK		0.00117301	0	1	1	2	Q8I492	1	1511.9	High	0	0.000175	0.73
	High	VSGPYENSENSNVTSESEETKK		0.00156869	0	1	1	2	Q8I492	1	2415.08	High	0	0.0004101	3.75
	High	VSGPYENSENSNVTSESEETK		0.0004933	0	1	1	2	Q8I492	0	2286.98	High	0	2.947e-05	5.03
	High	QNEEYFDEEYIIQSK		0.00222859	0	1	1	1	Q8I492	0	1934.87	High	0	0.000219	3.58
	High	QVEEGIKENDTESK		0.00190405	0	1	1	2	Q8I492	1	1605.76	High	0	0.0001782	3.12
	High	TFDEDHLYSIR		0.0096143	0	1	1	1	Q8I492	0	1395.65	High	0	0.001553	2.84
	High	EIMKEDVNEKDTANK		0.00125381	0	1	1	2	Q8I492	2	1763.85	High	0	0.0001019	2.95
	High	EVIIEEVKEEVK		0.00681897	0	1	1	1	Q8I492	1	1443.79	High	0	0.0009813	2.51
	High	FSEMNVVHQILNYEER	1xOxidation [M4]	0.000138217	0	1	1	5	Q8I492	0	2023.95	High	0	7.964e-05	4.63
	High	FSEMNVVHQILNYEER		0.000396637	0	1	1	1	Q8I492	0	2007.96	High	0	2.196e-05	3.8
	High	ELEEMDESDVEK	1xOxidation [M5]	0.003638	0	1	1	1	Q8I492	0	1468.6	High	0	0.0004245	3.39
	High	KDVIEQEIVSEEVNEKDTK		0.000948937	0	1	1	1	Q8I492	2	2232.12	High	0	7.031e-05	2.67
	High	EIMKEDVNEKDTANK	1xOxidation [M3]	0.01438	0.000617816	1	1	1	Q8I492	2	1779.84	High	0.000207	0.002668	2.78
	High	LLGEGDKEDVK		0.0240368	0.000617816	1	1	1	Q8I492	1	1202.63	High	0.000207	0.005336	2.48
	High	ELEEMDESDVEK		0.0193955	0.000617816	1	1	1	Q8I492	0	1452.6	High	0.000207	0.003996	2.78
	High	VIGQEIIVEEVKEEIEK		0.0253576	0.000617816	1	1	2	Q8I492	1	1984.08	High	0.000207	0.005732	1.18
	High	GPEIIIEEVKEEIKK		0.0246153	0.000617816	1	1	2	Q8I492	2	1753.99	High	0.000207	0.005501	1.39
	High	QQEEENAKDIEEIR		0.0282156	0.000617816	1	1	1	Q8I492	1	1730.82	High	0.0004018	0.006619	2.5
	High	QVEDGIKENDTEGNDK		0.0336905	0.00173464	1	1	1	Q8I492	1	1790.8	High	0.000578	0.008367	2.59
	High	DVIEQEIVSEEVNEK		0.0423637	0.00223009	1	1	1	Q8I492	0	1759.86	High	0.0009331	0.01149	2
	High	QVEEGIKENDTEGNDK		0.0654105	0.00449953	1	1	1	Q8I492	1	1804.82	High	0.001757	0.02077	1.96
	High	LNTVILDPIITFNVIFGDDTMFK	1xOxidation [M21]	0.113384	0.00722115	1	1	1	Q8I492	0	2642.38	High	0.002732	0.04428	2.21
High	Q8I3F0	Lysine-rich membrane-associated PHISTb protein OS=Plasmodium falciparum (isolate 3D7) OX=36329 GN=PF3D7_0532400 PE=4 SV=1	0	80.011	38	15	28	15	1	528	61	9.32	98.43	15
	Confidence	Sequence	Modifications	Qvality PEP	Qvality q-value	# Protein Groups	# Proteins	# PSMs	Master Protein Accessions	# Missed Cleavages	Theo. MH+ [Da]	Confidence (by Search Engine): Sequest HT	Percolator q-Value (by Search Engine): Sequest HT	Percolator PEP (by Search Engine): Sequest HT	XCorr (by Search Engine): Sequest HT
	High	IDNLDLYDENIIDSMK	1xOxidation [M15]	0.00109741	0	1	1	2	Q8I3F0	0	1926.9	High	0	0.0002489	4.69
	High	IDLGADIIENGLNK		0.000777011	0	1	1	1	Q8I3F0	0	1484.8	High	0	5.391e-05	3.74
	High	VGYGDNADEDVDKHIEYLVER		0.000371066	0	1	1	2	Q8I3F0	1	2436.13	High	0	2.013e-05	3.27
	High	VGYGDNADEDVDK		0.00188113	0	1	1	1	Q8I3F0	0	1396.59	High	0	0.0001753	3.1
	High	TYGQSTNPQVYR		0.00166661	0	1	1	2	Q8I3F0	0	1413.68	High	0.000207	0.002773	3.86
	High	YIWNEVMDKEK		0.00225573	0	1	1	1	Q8I3F0	1	1454.7	High	0	0.0002231	1.64
	High	YQEEFPINNTVINNYNK		0.000305671	0	1	1	1	Q8I3F0	0	2100	High	0	1.555e-05	4.05
	High	FIYYNPNVQGVYPDMFIASSSQTYSDGSEYDVMK		0.00290848	0	1	1	1	Q8I3F0	0	3915.74	High	0	0.000314	4.18
	High	KNPEMLTENQINEEENENTK		0.000536964	0	1	1	1	Q8I3F0	1	2404.09	High	0	3.3e-05	5.94
	High	KNPEMLTENQINEEENENTK	1xOxidation [M5]	0.000229925	0	1	1	3	Q8I3F0	1	2420.09	High	0	1.06e-05	5.78
	High	KIDNLDLYDENIIDSMK		9.32236e-05	0	1	1	2	Q8I3F0	1	2039	High	0	3.182e-06	4.14
	High	IAELSVEPYIEALEASYDAIAYR		0.00265614	0	1	1	2	Q8I3F0	0	2586.3	High	0	0.0002788	4.45
	High	KYQEEFPINNTVINNYNK		0.000129305	0	1	1	3	Q8I3F0	1	2228.1	High	0	0.0002137	4.15
	High	SNPNNEISLR		0.0225136	0.000617816	1	1	2	Q8I3F0	0	1143.58	High	0.000207	0.004874	2.6
	High	YIWNEVMDK	1xOxidation [M7]	0.0229194	0.000617816	1	1	1	Q8I3F0	0	1213.56	High	0.000207	0.004991	2.37
	High	FIYYNPNVQGVYPDMFIASSSQTYSDGSEYDVMK	1xOxidation [M33]	0.0312018	0.00120268	1	1	1	Q8I3F0	0	3931.74	High	0.0004018	0.007539	4.94
	High	RPNYYPSNSAPHVIDYIYK		0.0583097	0.0042926	1	1	1	Q8I3F0	0	2297.13	High	0.001757	0.01777	3.7
	High	YIWNEVMDK		0.0696548	0.00449953	1	1	1	Q8I3F0	0	1197.56	High	0.001836	0.0226	2.27
High	C6KTC7	DnaJ protein, putative OS=Plasmodium falciparum (isolate 3D7) OX=36329 GN=PF3D7_0629200 PE=4 SV=1	0	70.077	35	13	52	13	1	380	44.6	8.06	147.22	13
	Confidence	Sequence	Modifications	Qvality PEP	Qvality q-value	# Protein Groups	# Proteins	# PSMs	Master Protein Accessions	# Missed Cleavages	Theo. MH+ [Da]	Confidence (by Search Engine): Sequest HT	Percolator q-Value (by Search Engine): Sequest HT	Percolator PEP (by Search Engine): Sequest HT	XCorr (by Search Engine): Sequest HT
	High	LYDVLGVDK		0.00513437	0	1	1	3	C6KTC7	0	1021.56	High	0	0.001234	2.74
	High	MDEDPSDHFNIYER	1xOxidation [M1]	0.000655791	0	1	1	5	C6KTC7	0	1783.72	High	0	4.545e-05	3.88
	High	MDEDPSDHFNIYER		0.000810666	0	1	1	6	C6KTC7	0	1767.73	High	0	5.833e-05	3.52
	High	NLEHISGKPININK		0.000464302	0	1	1	9	C6KTC7	0	1576.88	High	0.000207	0.001929	3.85
	High	NMESNKMDEDPSDHFNIYER	1xOxidation [M2]	0.000154143	0	1	1	1	C6KTC7	1	2487.02	High	0	6.203e-06	3.49
	High	VNNDLHQIYEISLK		0.00320408	0	1	1	2	C6KTC7	0	1685.89	High	0	0.0005176	2.87
	High	TITQQVAPGFIMQNK	1xOxidation [M12]	0.00173876	0	1	1	3	C6KTC7	0	1691.88	High	0	0.0001578	4.12
	High	TIELTLEIEK		0.00807329	0	1	1	2	C6KTC7	0	1188.67	High	0	0.001232	2.39
	High	FSEIAEAYEILGDEEK		0.000244286	0	1	1	4	C6KTC7	0	1842.86	High	0	1.146e-05	4.78
	High	FSEIAEAYEILGDEEKR		3.18993e-05	0	1	1	4	C6KTC7	1	1998.97	High	0	7.626e-07	4.17
	High	TITQQVAPGFIMQNK		0.0111077	0.000617816	1	1	3	C6KTC7	0	1675.88	High	0.000207	0.001886	4.72
	High	DALIGFSK		0.0233323	0.000617816	1	1	2	C6KTC7	0	850.467	High	0.000207	0.005109	2.22
	High	FLIQFPK		0.0142086	0.000617816	1	1	4	C6KTC7	0	892.529	High	0.0009331	0.0109	2.2
	High	QNVTFHNEVLR		0.0149963	0.000617816	1	1	2	C6KTC7	0	1356.7	High	0.0009331	0.01269	2.34
	High	FGDLYIK		0.0273917	0.000617816	1	1	2	C6KTC7	0	855.461	High	0.000207	0.006359	2.37
High	C0H4Y6	Protein disulfide-isomerase OS=Plasmodium falciparum (isolate 3D7) OX=36329 GN=PF3D7_0827900 PE=3 SV=1	0	67.504	43	13	51	13	1	483	55.5	5.78	155.8	13
	Confidence	Sequence	Modifications	Qvality PEP	Qvality q-value	# Protein Groups	# Proteins	# PSMs	Master Protein Accessions	# Missed Cleavages	Theo. MH+ [Da]	Confidence (by Search Engine): Sequest HT	Percolator q-Value (by Search Engine): Sequest HT	Percolator PEP (by Search Engine): Sequest HT	XCorr (by Search Engine): Sequest HT
	High	IVVGNSFVDVVLK		0.00182505	0	1	1	2	C0H4Y6	0	1388.81	High	0	0.0001676	2.58
	High	LVSIDATSENALAQEYGITGYPTLILFNKK		0.0081221	0	1	1	4	C0H4Y6	1	3269.73	High	0.004048	0.07124	3.57
	High	LVSIDATSENALAQEYGITGYPTLILFNK		0.000217724	0	1	1	6	C0H4Y6	0	3141.64	High	0	1.003e-05	4.86
	High	MDGTLNETPIKDFEWSGFPTIFFVK	1xOxidation [M1]	0.000238437	0	1	1	3	C0H4Y6	1	2935.42	High	0	1.116e-05	3.83
	High	MDGTLNETPIKDFEWSGFPTIFFVK		0.00277106	0	1	1	2	C0H4Y6	1	2919.43	High	0	0.0002949	3.21
	High	LIPEYNEAANMLNEK	1xOxidation [M11]	0.00103919	0	1	1	3	C0H4Y6	0	1764.85	High	0	0.0008175	3.43
	High	LIPEYNEAANMLNEK		0.00147652	0	1	1	3	C0H4Y6	0	1748.85	High	0	0.001025	3.27
	High	TPLEEFVTSESFPLFGEINTENYR		4.1402e-06	0	1	1	7	C0H4Y6	0	2819.34	High	0	7.747e-05	5.12
	High	THFVLLNIPEYAEHAK		0.000126976	0	1	1	5	C0H4Y6	0	1881.99	High	0	8.956e-05	3.8
	High	ESLLNHNAIINFFK		0.000309397	0	1	1	3	C0H4Y6	0	1659.89	High	0	1.571e-05	2.6
	High	HATNTPISIDGVPEFEDGTSEEL		0.00545405	0	1	1	1	C0H4Y6	0	2458.13	High	0	0.0007267	3.79
	High	ASLGLTEFPGLAFQSNEGR		6.21194e-05	0	1	1	3	C0H4Y6	0	1994	High	0	2.952e-05	4.51
	High	GFVDFLNK		0.0376768	0.00173464	1	1	3	C0H4Y6	0	939.493	High	0.001996	0.03396	2.47
	High	IPLPYEGER		0.0903393	0.00449953	1	1	5	C0H4Y6	0	1073.56	High	0.00391	0.06502	2.21
	High	SEPIPEDDKNAPVK		0.121064	0.00768529	1	1	1	C0H4Y6	1	1538.77	High	0.00289	0.0485	2.02
High	Q8IDR9	40S ribosomal protein S6 OS=Plasmodium falciparum (isolate 3D7) OX=36329 GN=PF3D7_1342000 PE=1 SV=1	0	65.335	32	12	48	12	1	306	35.4	10.43	137.68	12
	Confidence	Sequence	Modifications	Qvality PEP	Qvality q-value	# Protein Groups	# Proteins	# PSMs	Master Protein Accessions	# Missed Cleavages	Theo. MH+ [Da]	Confidence (by Search Engine): Sequest HT	Percolator q-Value (by Search Engine): Sequest HT	Percolator PEP (by Search Engine): Sequest HT	XCorr (by Search Engine): Sequest HT
	High	IGNAVPGDSIGEEFTGYVFR		3.73418e-05	0	1	1	10	Q8IDR9	0	2128.03	High	0	9.734e-07	4.48
	High	LNISNPLNNVQK		0.00244038	0	1	1	4	Q8IDR9	0	1353.75	High	0	0.0002486	3.12
	High	YRSELNQQHDVETTKK		0.000893166	0	1	1	3	Q8IDR9	2	1975.98	High	0	6.496e-05	3.96
	High	YRSELNQQHDVETTK		0.00415557	0	1	1	2	Q8IDR9	1	1847.89	High	0	0.0007634	4.19
	High	SELNQQHDVETTKK		0.00318475	0	1	1	1	Q8IDR9	1	1656.82	High	0	0.0003553	1.9
	High	SELNQQHDVETTK		0.000718171	0	1	1	4	Q8IDR9	0	1528.72	High	0	4.828e-05	4.59
	High	QGFPMIQGVLTNNR	1xOxidation [M5]	0.00247009	0	1	1	6	Q8IDR9	0	1590.81	High	0	0.0002523	3.51
	High	QGFPMIQGVLTNNR		0.000805771	0	1	1	4	Q8IDR9	0	1574.81	High	0	0.0001874	3.39
	High	GCIVGQDLSALNLTLVK	1xCarbamidomethyl [C2]	7.72601e-05	0	1	1	5	Q8IDR9	0	1800.99	High	0	2.782e-05	5.94
	High	KGVNEIPGLTDK		0.0120104	0.000617816	1	1	4	Q8IDR9	1	1270.7	High	0.001836	0.02928	3.32
	High	GVNEIPGLTDK		0.0443912	0.00223009	1	1	3	Q8IDR9	0	1142.61	High	0.0009331	0.0122	1.83
	High	LLPFMEK		0.0762901	0.00449953	1	1	1	Q8IDR9	0	877.485	High	0.001836	0.02558	0.89
	High	KLLPFMEK		0.112147	0.0068086	1	1	1	Q8IDR9	1	1005.58	High	0.002598	0.04381	1.62
High	Q8I0P6	Elongation factor 1-alpha OS=Plasmodium falciparum (isolate 3D7) OX=36329 GN=PF3D7_1357000 PE=3 SV=1	0	64.761	44	14	31	14	1	443	48.9	9.06	90.58	14
	Confidence	Sequence	Modifications	Qvality PEP	Qvality q-value	# Protein Groups	# Proteins	# PSMs	Master Protein Accessions	# Missed Cleavages	Theo. MH+ [Da]	Confidence (by Search Engine): Sequest HT	Percolator q-Value (by Search Engine): Sequest HT	Percolator PEP (by Search Engine): Sequest HT	XCorr (by Search Engine): Sequest HT
	High	NMITGTSQADVALLVVPAEVGGFEGAFSK		0.000277431	0	1	1	2	Q8I0P6	0	2908.48	High	0	1.364e-05	3.33
	High	IGGIGTVPVGR		0.00698552	0	1	1	1	Q8I0P6	0	1025.61	High	0	0.001012	2.89
	High	VGYQADKVDFIPISGFEGDNLIEK		0.000560224	0	1	1	3	Q8I0P6	1	2654.33	High	0.0004018	0.007669	4.14
	High	VDFIPISGFEGDNLIEK		0.00238201	0	1	1	1	Q8I0P6	0	1892.96	High	0	0.00024	3.05
	High	YFFTVIDAPGHK		0.00143249	0	1	1	2	Q8I0P6	0	1394.71	High	0	0.0001223	2.9
	High	TLIEALDTMEPPK	1xOxidation [M9]	0.00201066	0	1	1	1	Q8I0P6	0	1473.75	High	0	0.0001912	3.94
	High	FTAQVIILNHPGEIK		0.00967235	0	1	1	1	Q8I0P6	0	1679.95	High	0	0.001558	3.34
	High	AGMVLNFAPSAVVSECK	1xCarbamidomethyl [C16]; 1xOxidation [M3]	0.00283894	0	1	1	2	Q8I0P6	0	1795.87	High	0	0.0003033	4.1
	High	AGMVLNFAPSAVVSECK	1xCarbamidomethyl [C16]	0.0044145	0	1	1	1	Q8I0P6	0	1779.88	High	0	0.0005455	3.05
	High	EHALLAFTLGVK		0.00973075	0	1	1	2	Q8I0P6	0	1298.75	High	0	0.001574	2.6
	High	KPMVVETFTEYPPLGR		0.00265614	0	1	1	2	Q8I0P6	0	1863.97	High	0	0.0002783	4.3
	High	KPMVVETFTEYPPLGR	1xOxidation [M3]	0.000920629	0	1	1	4	Q8I0P6	0	1879.96	High	0	8.508e-05	4.77
	High	SGDSALVSLEPK		0.0219835	0.000617816	1	1	2	Q8I0P6	0	1202.63	High	0.000207	0.004709	2.55
	High	YSEDRYEEIKK		0.0252074	0.000617816	1	1	2	Q8I0P6	2	1459.71	High	0.000207	0.005673	2.27
	High	NMITGTSQADVALLVVPAEVGGFEGAFSK	1xOxidation [M2]	0.0221149	0.000617816	1	1	2	Q8I0P6	0	2924.47	High	0.000207	0.004761	3.2
	High	EVLEEARPGDNIGFNVK		0.0441328	0.00223009	1	1	2	Q8I0P6	0	1886.96	High	0.001107	0.0133	3.21
	High	FLNIDSK		0.0579746	0.0042926	1	1	1	Q8I0P6	0	836.451	High	0.001615	0.01756	2.03
High	Q8ILZ1	Rhoptry-associated protein 1 OS=Plasmodium falciparum (isolate 3D7) OX=36329 GN=PF3D7_1410400 PE=4 SV=1	0	63.305	29	14	27	14	1	782	90	7.11	83.09	14
	Confidence	Sequence	Modifications	Qvality PEP	Qvality q-value	# Protein Groups	# Proteins	# PSMs	Master Protein Accessions	# Missed Cleavages	Theo. MH+ [Da]	Confidence (by Search Engine): Sequest HT	Percolator q-Value (by Search Engine): Sequest HT	Percolator PEP (by Search Engine): Sequest HT	XCorr (by Search Engine): Sequest HT
	High	NEGDLVAQKEEFEYDENMEK	1xOxidation [M18]	2.38494e-05	0	1	1	2	Q8ILZ1	1	2433.04	High	0	5.153e-07	5.28
	High	NEGDLVAQKEEFEYDENMEK		4.06475e-05	0	1	1	2	Q8ILZ1	1	2417.04	High	0	1.05e-06	3.73
	High	LYEFENDLLK		0.00797655	0	1	1	1	Q8ILZ1	0	1283.65	High	0	0.001211	2.05
	High	NVIVYNAIISGIHEK		0.00131605	0	1	1	3	Q8ILZ1	0	1669.93	High	0	0.0001085	3.29
	High	NTLTPLEELYPTNVNLFNYK		0.000202456	0	1	1	5	Q8ILZ1	0	2383.22	High	0	8.927e-06	4.76
	High	YSTSHIYFDPTVASYAYYNLDR		0.000259544	0	1	1	3	Q8ILZ1	0	2646.21	High	0	1.246e-05	3.83
	High	YSLNNMEENINILK	1xOxidation [M6]	0.00134832	0	1	1	1	Q8ILZ1	0	1710.84	High	0	0.0001123	3.33
	High	TFSGIGFNLTEK		0.00265614	0	1	1	1	Q8ILZ1	0	1313.67	High	0	0.0002779	2.79
	High	FHPNIDYLTLADGYK		0.00283894	0	1	1	2	Q8ILZ1	0	1766.87	High	0	0.0003035	3.49
	High	ESMISTTFEQQK	1xOxidation [M3]	0.00852325	0	1	1	1	Q8ILZ1	0	1444.66	High	0	0.001323	3.12
	High	HNFLLDYHFNSIFEK		0.000316987	0	1	1	2	Q8ILZ1	0	1923.94	High	0	0.0004063	3.45
	High	VLGVGVTYQEYPETMLYNCPNNSNLFDTIESLQGR	1xCarbamidomethyl [C19]; 1xOxidation [M15]	0.016308	0.000617816	1	1	1	Q8ILZ1	0	4037.89	High	0.000207	0.003151	4.1
	High	LHVITSGLSYK		0.0537799	0.00323974	1	1	1	Q8ILZ1	0	1217.69	High	0.001263	0.01586	2.44
	High	LTWIYDNIYMIK	1xOxidation [M10]	0.0531608	0.00323974	1	1	1	Q8ILZ1	0	1588.81	High	0.001263	0.01566	3.08
	High	TMVTIINDYFEAK	1xOxidation [M2]	0.112147	0.0068086	1	1	1	Q8ILZ1	0	1560.76	High	0.002598	0.04385	1.28
High	Q8I0U8	Merozoite surface protein 1 OS=Plasmodium falciparum (isolate 3D7) OX=36329 GN=PF3D7_0930300 PE=4 SV=1	0	62.176	15	17	26	17	1	1720	195.6	6.51	80.73	17
	Confidence	Sequence	Modifications	Qvality PEP	Qvality q-value	# Protein Groups	# Proteins	# PSMs	Master Protein Accessions	# Missed Cleavages	Theo. MH+ [Da]	Confidence (by Search Engine): Sequest HT	Percolator q-Value (by Search Engine): Sequest HT	Percolator PEP (by Search Engine): Sequest HT	XCorr (by Search Engine): Sequest HT
	High	LLEVYNLTPEEENELK		0.000207422	0	1	1	4	Q8I0U8	0	1932.98	High	0	0.0003314	4.09
	High	LNSLNNPHNVLQNFSVFFNK		0.00054351	0	1	1	1	Q8I0U8	0	2346.2	High	0	3.353e-05	1.98
	High	YLIDGYEEINELLYK		6.0632e-05	0	1	1	1	Q8I0U8	0	1874.94	High	0	1.79e-06	3.25
	High	TLSEVSIQTEDNYANLEK		8.46106e-05	0	1	1	2	Q8I0U8	0	2053.99	High	0	8.504e-05	5.11
	High	SNTSSGASPPADASDSDAK		0.0049816	0	1	1	3	Q8I0U8	0	1764.75	High	0	0.0006641	3.82
	High	FLPFLTNIETLYNNLVNK		0.00156869	0	1	1	2	Q8I0U8	0	2153.16	High	0	0.0001378	3.52
	High	FNIDSLFTDPLELEYYLR		0.000200018	0	1	1	1	Q8I0U8	0	2248.12	High	0	8.82e-06	3.46
	High	FSSSNNSVYNVQK		0.00273773	0	1	1	1	Q8I0U8	0	1473.7	High	0	0.0002894	4.69
	High	EAEIAETENTLENTK		0.000781732	0	1	1	1	Q8I0U8	0	1691.8	High	0	5.418e-05	4.82
	High	KLEALEDAVLTGYSLFQK		0.00197448	0	1	1	2	Q8I0U8	1	2025.09	High	0	0.0001868	4.05
	High	VTTVVTPPQPDVTPSPLSVR		0.0122288	0.000617816	1	1	2	Q8I0U8	0	2090.15	High	0.000207	0.003884	2.79
	High	YKDDLESIKK		0.0182708	0.000617816	1	1	1	Q8I0U8	2	1238.66	High	0.000207	0.003682	2.67
	High	VITGLTETQK		0.0315727	0.00120268	1	1	1	Q8I0U8	0	1089.62	High	0.0004018	0.007667	1.64
	High	LLSTGLVQNFPNTIISK		0.0290638	0.00120268	1	1	1	Q8I0U8	0	1845.05	High	0.0004018	0.006852	1.94
	High	NPPPANSGNTPNTLLDK		0.0423637	0.00223009	1	1	1	Q8I0U8	0	1749.88	High	0.0009331	0.01149	2.64
	High	ALSYLEDYSLR		0.0476079	0.00276066	1	1	1	Q8I0U8	0	1329.67	High	0.001107	0.01345	2.24
	High	NPYDFEAIKK		0.0807311	0.00449953	1	1	1	Q8I0U8	1	1224.63	High	0.001836	0.02769	2.43
High	Q8I502	40S ribosomal protein S17, putative OS=Plasmodium falciparum (isolate 3D7) OX=36329 GN=PF3D7_1242700 PE=1 SV=1	0	60.408	61	13	74	13	1	137	16.1	10.42	202.22	13
	Confidence	Sequence	Modifications	Qvality PEP	Qvality q-value	# Protein Groups	# Proteins	# PSMs	Master Protein Accessions	# Missed Cleavages	Theo. MH+ [Da]	Confidence (by Search Engine): Sequest HT	Percolator q-Value (by Search Engine): Sequest HT	Percolator PEP (by Search Engine): Sequest HT	XCorr (by Search Engine): Sequest HT
	High	ITEEVAIIPSKR		0.00634265	0	1	1	5	Q8I502	1	1355.79	High	0	0.001266	3.19
	High	ITEEVAIIPSK		0.00400754	0	1	1	3	Q8I502	0	1199.69	High	0	0.0005545	3.48
	High	VHNPMINTNQQK	1xOxidation [M5]	0.00264011	0	1	1	9	Q8I502	0	1439.71	High	0	0.0002746	3.89
	High	VHNPMINTNQQK		0.00410563	0	1	1	7	Q8I502	0	1423.71	High	0.000578	0.009083	3.5
	High	SQIDVSVIYVEPDTLR		7.58684e-05	0	1	1	7	Q8I502	0	1833.96	High	0	2.407e-06	4.23
	High	KITEEVAIIPSK		0.00630448	0	1	1	2	Q8I502	1	1327.78	High	0	0.0009038	3.3
	High	KITEEVAIIPSKR		0.00562125	0	1	1	4	Q8I502	2	1483.88	High	0	0.001254	3.59
	High	RLDFVPEK		0.0126775	0.000617816	1	1	5	Q8I502	1	1003.56	High	0.001263	0.01593	2.85
	High	SLGINISNMK	1xOxidation [M9]	0.017522	0.000617816	1	1	3	Q8I502	0	1092.57	High	0.000207	0.003462	3.13
	High	SLGINISNMK		0.0253576	0.000617816	1	1	3	Q8I502	0	1076.58	High	0.000207	0.005703	3.44
	High	LDFVPEK		0.0258135	0.000617816	1	1	2	Q8I502	0	847.456	High	0.000207	0.00587	2.57
	High	VAGFVTHLMK	1xOxidation [M9]	0.0243243	0.000617816	1	1	6	Q8I502	0	1118.6	High	0.000207	0.005394	3.23
	High	VAGFVTHLMK		0.0168034	0.000617816	1	1	4	Q8I502	0	1102.61	High	0.0004018	0.00766	3.16
	High	LTLDFQINK		0.0267494	0.000617816	1	1	6	Q8I502	0	1091.61	High	0.000578	0.008581	3.33
	High	LTLDFQINKK		0.0556788	0.00323974	1	1	7	Q8I502	1	1219.7	High	0.001836	0.02465	3.06
	High	LQEEER		0.0784814	0.00449953	1	1	1	Q8I502	0	803.389	High	0.001836	0.02667	1.8
High	Q8IIV1	Histone H2B OS=Plasmodium falciparum (isolate 3D7) OX=36329 GN=PF3D7_1105100 PE=3 SV=1	0	59.076	38	6	84	6	1	117	13.1	10.26	280.51	6
	Confidence	Sequence	Modifications	Qvality PEP	Qvality q-value	# Protein Groups	# Proteins	# PSMs	Master Protein Accessions	# Missed Cleavages	Theo. MH+ [Da]	Confidence (by Search Engine): Sequest HT	Percolator q-Value (by Search Engine): Sequest HT	Percolator PEP (by Search Engine): Sequest HT	XCorr (by Search Engine): Sequest HT
	High	YDSYGLYIFK		0.00690174	0	1	1	6	Q8IIV1	0	1268.62	High	0	0.0009934	2.95
	High	SMNIMNSFLVDTFEK	2xOxidation [M2; M5]	0.000259544	0	1	1	13	Q8IIV1	0	1807.82	High	0	0.00012	5.36
	High	SMNIMNSFLVDTFEK	1xOxidation [M]	4.90462e-05	0	1	1	33	Q8IIV1	0	1791.83	High	0	0.0001518	4.9
	High	SMNIMNSFLVDTFEK		8.77431e-05	0	1	1	5	Q8IIV1	0	1775.83	High	0	0.0001004	5.5
	High	SRYDSYGLYIFK		3.75687e-05	0	1	1	5	Q8IIV1	1	1511.75	High	0	2.144e-06	4.58
	High	KSMNIMNSFLVDTFEK	1xOxidation [M]	0.000499314	0	1	1	6	Q8IIV1	1	1919.92	High	0.000578	0.009542	3.97
	High	KSMNIMNSFLVDTFEK	2xOxidation [M3; M6]	8.56421e-05	0	1	1	7	Q8IIV1	1	1935.92	High	0	0.001138	3.82
	High	LVLPGELAK		0.0149963	0.000617816	1	1	6	Q8IIV1	0	939.587	High	0.000578	0.008582	2.15
	High	KSMNIMNSFLVDTFEK		0.0125262	0.000617816	1	1	2	Q8IIV1	1	1903.93	High	0.000207	0.002206	3.16
	High	RDTLSSR		0.112764	0.0068086	1	1	1	Q8IIV1	1	834.443	High	0.002732	0.04414	2.48
High	Q8IIV2	Histone H4 OS=Plasmodium falciparum (isolate 3D7) OX=36329 GN=PF3D7_1105000 PE=3 SV=1	0	58.556	52	8	65	8	1	103	11.4	11.22	175.28	8
	Confidence	Sequence	Modifications	Qvality PEP	Qvality q-value	# Protein Groups	# Proteins	# PSMs	Master Protein Accessions	# Missed Cleavages	Theo. MH+ [Da]	Confidence (by Search Engine): Sequest HT	Percolator q-Value (by Search Engine): Sequest HT	Percolator PEP (by Search Engine): Sequest HT	XCorr (by Search Engine): Sequest HT
	High	ISGLIYEEIR		0.00180308	0	1	1	14	Q8IIV2	0	1192.66	High	0	0.0002188	3.27
	High	TVTAMDIVYSLK		0.00114493	0	1	1	6	Q8IIV2	0	1340.71	High	0	9.02e-05	3.43
	High	TVTAMDIVYSLK	1xOxidation [M5]	0.00275434	0	1	1	4	Q8IIV2	0	1356.71	High	0	0.0002909	3.57
	High	VFLENVIKDSIMYTEHAK	1xOxidation [M12]	0.000298352	0	1	1	6	Q8IIV2	1	2153.09	High	0	0.0003832	4.17
	High	VFLENVIKDSIMYTEHAK		0.000461498	0	1	1	3	Q8IIV2	1	2137.1	High	0	2.686e-05	4.38
	High	DNIQGITKPAIR		0.00967235	0	1	1	6	Q8IIV2	0	1325.75	High	0.000207	0.003412	3.58
	High	KTVTAMDIVYSLK	1xOxidation [M6]	0.000307528	0	1	1	4	Q8IIV2	1	1484.8	High	0	0.0009587	3.24
	High	KTVTAMDIVYSLK		0.000403912	0	1	1	6	Q8IIV2	1	1468.81	High	0	4.686e-05	3.95
	High	RISGLIYEEIR		0.0261219	0.000617816	1	1	4	Q8IIV2	1	1348.76	High	0.001107	0.0136	2.61
	High	DSIMYTEHAK	1xOxidation [M4]	0.0223799	0.000617816	1	1	6	Q8IIV2	0	1210.54	High	0.002285	0.03976	3.07
	High	VFLENVIK		0.0297601	0.00120268	1	1	3	Q8IIV2	0	961.572	High	0.001263	0.01547	2.5
	High	DSIMYTEHAK		0.0332955	0.00173464	1	1	3	Q8IIV2	0	1194.55	High	0.003168	0.05581	3.2
High	Q8IKH8	40S ribosomal protein S3 OS=Plasmodium falciparum (isolate 3D7) OX=36329 GN=PF3D7_1465900 PE=1 SV=1	0	55.411	50	12	39	12	1	221	24.7	10.18	118.93	12
	Confidence	Sequence	Modifications	Qvality PEP	Qvality q-value	# Protein Groups	# Proteins	# PSMs	Master Protein Accessions	# Missed Cleavages	Theo. MH+ [Da]	Confidence (by Search Engine): Sequest HT	Percolator q-Value (by Search Engine): Sequest HT	Percolator PEP (by Search Engine): Sequest HT	XCorr (by Search Engine): Sequest HT
	High	ILAEDGYSGVEVR		0.0005054	0	1	1	2	Q8IKH8	0	1407.71	High	0	3.938e-05	3.92
	High	TGLTSILPDNISVLEPK		0.00207245	0	1	1	3	Q8IKH8	0	1797	High	0.000207	0.00264	2.84
	High	FINDGVFQAELNEFLAR		3.69e-06	0	1	1	9	Q8IKH8	0	1983	High	0	4.288e-08	4.91
	High	FRDGYLISTGEPSKR		0.00174932	0	1	1	3	Q8IKH8	2	1725.89	High	0	0.0001589	4.06
	High	GLCAMAQAESLR	1xCarbamidomethyl [C3]; 1xOxidation [M5]	0.00764693	0	1	1	1	Q8IKH8	0	1322.62	High	0	0.001142	2.9
	High	KFINDGVFQAELNEFLAR		0.000123187	0	1	1	5	Q8IKH8	1	2111.09	High	0	3.518e-05	5.79
	High	STNSVELFAER		0.0188249	0.000617816	1	1	2	Q8IKH8	0	1252.62	High	0.000207	0.003835	3.32
	High	IMLPTAIDTR	1xOxidation [M2]	0.0214657	0.000617816	1	1	3	Q8IKH8	0	1146.62	High	0.000578	0.007871	2.74
	High	IMLPTAIDTR		0.0133813	0.000617816	1	1	3	Q8IKH8	0	1130.62	High	0.000207	0.004905	2.25
	High	FRDGYLISTGEPSK		0.0145535	0.000617816	1	1	2	Q8IKH8	1	1569.79	High	0.001836	0.02186	3.68
	High	DGYLISTGEPSKR		0.0421165	0.00223009	1	1	4	Q8IKH8	1	1422.72	High	0.0009331	0.01133	2.72
	High	ACYGVLR	1xCarbamidomethyl [C2]	0.0821094	0.00449953	1	1	1	Q8IKH8	0	838.424	High	0.001836	0.02836	2.08
	High	ELTSLVQK		0.0971372	0.00586925	1	1	1	Q8IKH8	0	917.53	High	0.002285	0.03577	2.41
High	Q8IET7	40S ribosomal protein S7 OS=Plasmodium falciparum (isolate 3D7) OX=36329 GN=PF3D7_1302800 PE=1 SV=1	0	54.717	61	15	62	15	1	194	22.5	9.8	166.04	15
	Confidence	Sequence	Modifications	Qvality PEP	Qvality q-value	# Protein Groups	# Proteins	# PSMs	Master Protein Accessions	# Missed Cleavages	Theo. MH+ [Da]	Confidence (by Search Engine): Sequest HT	Percolator q-Value (by Search Engine): Sequest HT	Percolator PEP (by Search Engine): Sequest HT	XCorr (by Search Engine): Sequest HT
	High	LISFAAVYK		0.00967235	0	1	1	4	Q8IET7	0	1011.59	High	0.000207	0.001975	2.85
	High	LLSCDLIEVEK	1xCarbamidomethyl [C4]	0.00586394	0	1	1	4	Q8IET7	0	1318.69	High	0.000207	0.002699	2.94
	High	TLTSVYDSILEDIVSPSEIIGKR		0.00254598	0	1	1	1	Q8IET7	1	2535.36	High	0	0.0002626	2.33
	High	TLTSVYDSILEDIVSPSEIIGK		0.000168808	0	1	1	10	Q8IET7	0	2379.25	High	0	7.018e-06	4.25
	High	SNPSDLEKEIAQCLLDIELSSSSDIK	1xCarbamidomethyl [C13]	0.00973075	0	1	1	3	Q8IET7	1	2891.42	High	0.000207	0.002179	5.15
	High	DAVFSLPPTNEK		0.00949923	0	1	1	15	Q8IET7	0	1317.67	High	0.000207	0.003998	3.02
	High	EIAQCLLDIELSSSSDIK	1xCarbamidomethyl [C5]	6.72101e-05	0	1	1	8	Q8IET7	0	2021.01	High	0	1.234e-05	5.31
	High	KTILIYIPYK		0.00755527	0	1	1	2	Q8IET7	1	1251.77	High	0	0.001127	3.36
	High	EIAQCLLDIELSSSSDIKTDAK	1xCarbamidomethyl [C5]	0.0133012	0.000617816	1	1	1	Q8IET7	1	2436.22	High	0.000207	0.002403	1.58
	High	TILIYIPYK		0.0272297	0.000617816	1	1	3	Q8IET7	0	1123.68	High	0.000207	0.006298	2.57
	High	RDAVFSLPPTNEK		0.0340901	0.00173464	1	1	1	Q8IET7	1	1473.77	High	0.000578	0.008504	3.13
	High	LINEIEK		0.0392574	0.00223009	1	2	4	Q8IET7	0	858.493	High	0.0007649	0.0103	1.97
	High	KLINELEK		0.054406	0.00323974	1	1	2	Q8IET7	1	986.588	High	0.001263	0.01608	2.66
	High	IYTTYVR		0.0596689	0.00449953	1	1	4	Q8IET7	0	915.493	High	0.004328	0.07786	1.62
	High	KYVVLVAK		0.106143	0.00586925	1	1	2	Q8IET7	1	919.598	High	0.002598	0.04402	2.03
High	Q8IE67	Phosphoribosylpyrophosphate synthetase OS=Plasmodium falciparum (isolate 3D7) OX=36329 GN=PF3D7_1325100 PE=4 SV=1	0	51.745	35	11	19	11	1	437	49.4	9.32	53.17	11
	Confidence	Sequence	Modifications	Qvality PEP	Qvality q-value	# Protein Groups	# Proteins	# PSMs	Master Protein Accessions	# Missed Cleavages	Theo. MH+ [Da]	Confidence (by Search Engine): Sequest HT	Percolator q-Value (by Search Engine): Sequest HT	Percolator PEP (by Search Engine): Sequest HT	XCorr (by Search Engine): Sequest HT
	High	MIEAMGVDR		0.00755527	0	1	1	1	Q8IE67	0	1021.48	High	0	0.001124	2.95
	High	NVADHLGTSLGR		0.000810666	0	1	1	1	Q8IE67	0	1239.64	High	0	5.688e-05	2.92
	High	LSVSVLVADAIR		0.00582864	0	1	1	1	Q8IE67	0	1242.74	High	0	0.0007948	1.94
	High	VPVDNLEAQLIGLDYFTK		1.25474e-05	0	1	1	3	Q8IE67	0	2035.07	High	0	2.919e-05	4.03
	High	VVAIDLHSGQIQGFFGPR		1.71943e-05	0	1	1	2	Q8IE67	0	1941.03	High	0	3.346e-07	4.09
	High	SPLEEVVVTDTVK		0.000550135	0	1	1	3	Q8IE67	0	1415.76	High	0	0.0002847	3.26
	High	FADGEVSMQFLESIR	1xOxidation [M8]	0.000196415	0	1	1	1	Q8IE67	0	1744.82	High	0	8.578e-06	3.66
	High	FADGEVSMQFLESIR		0.000109792	0	1	1	1	Q8IE67	0	1728.83	High	0	3.964e-06	4.32
	High	VPISAADVAR		0.0172104	0.000617816	1	1	2	Q8IE67	0	998.563	High	0.000207	0.004044	2.89
	High	DLYKPVIVSPDAGGVYR		0.0270687	0.000617816	1	1	2	Q8IE67	0	1848.99	High	0.000207	0.006259	2.76
	High	RVFAFATHGLFSGPAIDR		0.0750027	0.00449953	1	1	1	Q8IE67	1	1962.03	High	0.001836	0.02503	2.46
	High	ESLNDLFNIK		0.119753	0.00722115	1	1	1	Q8IE67	0	1192.62	High	0.002732	0.04811	1.02
High	Q8II61	60S acidic ribosomal protein P0 OS=Plasmodium falciparum (isolate 3D7) OX=36329 GN=PF3D7_1130200 PE=3 SV=1	0	51.497	62	14	22	14	1	316	34.9	6.71	58.11	14
	Confidence	Sequence	Modifications	Qvality PEP	Qvality q-value	# Protein Groups	# Proteins	# PSMs	Master Protein Accessions	# Missed Cleavages	Theo. MH+ [Da]	Confidence (by Search Engine): Sequest HT	Percolator q-Value (by Search Engine): Sequest HT	Percolator PEP (by Search Engine): Sequest HT	XCorr (by Search Engine): Sequest HT
	High	MVENPEAFAAVAAPASAAK	1xOxidation [M1]	0.00144994	0	1	1	1	Q8II61	0	1860.92	High	0	0.0001242	4.2
	High	MVENPEAFAAVAAPASAAK		0.000692537	0	1	1	1	Q8II61	0	1844.92	High	0	4.631e-05	5.23
	High	NIVALIIDSDYTFPLMENIK		0.000931849	0	1	1	1	Q8II61	0	2309.21	High	0	6.884e-05	2.54
	High	ILIVHVDNVGSNQMASVR		0.000394241	0	1	1	2	Q8II61	0	1952.04	High	0	2.184e-05	3.92
	High	LNMGFVFCKDDLSEIR	1xCarbamidomethyl [C8]; 1xOxidation [M3]	0.00157822	0	1	1	2	Q8II61	1	1959.93	High	0.000207	0.002545	2.33
	High	VLDITDEDILEK		0.00116592	0	1	1	2	Q8II61	0	1402.73	High	0	0.0003129	2.67
	High	FNMKPFSYGVDVR	1xOxidation [M3]	0.00733086	0	1	1	1	Q8II61	0	1575.76	High	0	0.001075	2.3
	High	FNMKPFSYGVDVR		0.000606128	0	1	1	1	Q8II61	0	1559.77	High	0	3.866e-05	3.73
	High	ATGVITEASYPHVFVEAFK		0.000406366	0	1	1	2	Q8II61	0	2066.06	High	0	2.273e-05	2.82
	High	VTASSATLLQK		0.010586	0.000617816	1	1	2	Q8II61	0	1118.64	High	0.000207	0.00177	3.08
	High	TVYDDGVIYDAK		0.017522	0.000617816	1	1	1	Q8II61	0	1358.65	High	0.000207	0.003486	2.4
	High	LSSLIQQYSK		0.0121556	0.000617816	1	1	1	Q8II61	0	1166.64	High	0.000207	0.00212	3.14
	High	LGVIAPIDVFIPPGPTGMDPSHTSFFQSLGISTK	1xOxidation [M18]	0.040189	0.00223009	1	1	2	Q8II61	0	3542.82	High	0.0009331	0.01069	2.34
	High	NLQAVPQIEK		0.0758587	0.00449953	1	1	1	Q8II61	0	1139.64	High	0.001836	0.02537	2.12
	High	DDLSEIR		0.06141	0.00449953	1	1	1	Q8II61	0	847.416	High	0.001757	0.019	1.67
	High	NIVALIIDSDYTFPLMENIKK	1xOxidation [M16]	0.114633	0.00722115	1	1	1	Q8II61	1	2453.3	High	0.002732	0.04512	1.55
High	Q8IFP2	40S ribosomal protein S19 OS=Plasmodium falciparum (isolate 3D7) OX=36329 GN=PF3D7_0422400 PE=1 SV=1	0	48.766	51	9	44	9	1	170	19.7	10.17	140.63	9
	Confidence	Sequence	Modifications	Qvality PEP	Qvality q-value	# Protein Groups	# Proteins	# PSMs	Master Protein Accessions	# Missed Cleavages	Theo. MH+ [Da]	Confidence (by Search Engine): Sequest HT	Percolator q-Value (by Search Engine): Sequest HT	Percolator PEP (by Search Engine): Sequest HT	XCorr (by Search Engine): Sequest HT
	High	LYLHPDIGVGFLR		0.000137382	0	1	1	6	Q8IFP2	0	1499.84	High	0	5.32e-06	4.09
	High	LLEPVPFVK		0.00894408	0	1	1	6	Q8IFP2	0	1041.63	High	0	0.001406	2.06
	High	SILQQLENLGYVEQNPK		4.09033e-06	0	1	1	12	Q8IFP2	0	1973.03	High	0	1.103e-06	5.71
	High	RLYLHPDIGVGFLR		0.000705237	0	1	1	1	Q8IFP2	1	1655.94	High	0	4.716e-05	2.6
	High	GENAINNFAR		0.00280479	0	1	1	2	Q8IFP2	0	1105.54	High	0.000207	0.002493	3.92
	High	DVDADLFIR		0.00361607	0	1	1	8	Q8IFP2	0	1063.54	High	0.000207	0.001955	3.27
	High	KLAPLNEDWYFIR		0.000197609	0	1	1	5	Q8IFP2	1	1664.88	High	0	1.186e-05	4.5
	High	LAPLNEDWYFIR		0.00433518	0	1	1	3	Q8IFP2	0	1536.78	High	0	0.0005352	2.59
	High	RGVAPNHTSLASGK		0.0955282	0.00497914	1	1	1	Q8IFP2	1	1394.75	High	0.002157	0.03509	2.24
High	Q8IBQ6	60S ribosomal protein L11a, putative OS=Plasmodium falciparum (isolate 3D7) OX=36329 GN=PF3D7_0719600 PE=1 SV=1	0	48.338	51	8	51	7	1	173	20.2	10.1	113.47	8
	Confidence	Sequence	Modifications	Qvality PEP	Qvality q-value	# Protein Groups	# Proteins	# PSMs	Master Protein Accessions	# Missed Cleavages	Theo. MH+ [Da]	Confidence (by Search Engine): Sequest HT	Percolator q-Value (by Search Engine): Sequest HT	Percolator PEP (by Search Engine): Sequest HT	XCorr (by Search Engine): Sequest HT
	High	NFSDTGNFGFGIQEHIDLGIK		0.00079126	0	1	1	11	Q8IBQ6	0	2309.12	High	0	0.001581	3.59
	High	LVLNICVGESGDR	1xCarbamidomethyl [C6]	0.000830548	0	1	1	10	Q8IBQ6	0	1431.73	High	0	8.746e-05	3.51
	High	VLEQLTEQKPIFGK		0.00862658	0	1	1	5	Q8IBQ6	0	1629.92	High	0.001836	0.02791	3.07
	High	YDPSTGIYGMDFYVHLSR	1xOxidation [M10]	6.0632e-05	0	1	1	9	Q8IBQ6	0	2136.97	High	0	1.784e-06	4.27
	High	YDPSTGIYGMDFYVHLSR		0.000153212	0	1	1	5	Q8IBQ6	0	2120.97	High	0	6.17e-06	4.4
	High	KNFSDTGNFGFGIQEHIDLGIK		4.64433e-05	0	1	1	2	Q8IBQ6	1	2437.21	High	0	4.284e-06	5.81
	High	ISCFVTVR	1xCarbamidomethyl [C3]	0.0234715	0.000617816	1	1	2	Q8IBQ6	0	981.519	High	0.000207	0.005138	2.75
	High	ALEILEK		0.0317598	0.00120268	2	4	8	Q8IBQ6; Q8I3U1	0	815.487	High	0.0004018	0.007766	2.57
	High	FDGILLK		0.0413835	0.00223009	1	1	5	Q8IBQ6	0	805.482	High	0.0009331	0.0111	2.28
High	Q8IBZ8	Cg1 protein OS=Plasmodium falciparum (isolate 3D7) OX=36329 GN=PF3D7_0709100 PE=4 SV=1	0	47.669	16	16	21	16	1	1248	146.5	8.98	48.83	16
	Confidence	Sequence	Modifications	Qvality PEP	Qvality q-value	# Protein Groups	# Proteins	# PSMs	Master Protein Accessions	# Missed Cleavages	Theo. MH+ [Da]	Confidence (by Search Engine): Sequest HT	Percolator q-Value (by Search Engine): Sequest HT	Percolator PEP (by Search Engine): Sequest HT	XCorr (by Search Engine): Sequest HT
	High	NDDFISNDDKMNLLEYYLLQNK		0.00973075	0	1	1	1	Q8IBZ8	1	2705.28	High	0	0.001577	3.07
	High	MNLLEYYLLQNK		0.00788096	0	1	1	1	Q8IBZ8	0	1541.8	High	0	0.001188	3.54
	High	IYNNINDDVLLK		0.00334265	0	1	1	1	Q8IBZ8	0	1433.76	High	0	0.0003765	3.21
	High	NHNEYTLPNFFFNKEDILK		0.000588044	0	1	1	1	Q8IBZ8	1	2383.17	High	0	3.701e-05	2.57
	High	LSSPNTLSSPNTLSSSNR		0.000320851	0	1	1	2	Q8IBZ8	0	1861.93	High	0	1.654e-05	3.82
	High	YNNSFHFYIPK		0.00139821	0	1	1	1	Q8IBZ8	0	1429.69	High	0	0.0001175	2.3
	High	YQIQLDYSVPSTLINLDR		0.000139057	0	1	1	1	Q8IBZ8	0	2138.11	High	0	5.427e-06	3.43
	High	SFSEYPPEFQNTVHYLLLINNK		0.00842116	0	1	1	2	Q8IBZ8	0	2653.33	High	0	0.001298	1.83
	High	GVSSSNTLSSPNTLSSSNR		0.000188259	0	1	1	2	Q8IBZ8	0	1894.91	High	0	8.148e-06	5.41
	High	NDDFISNDDK		0.0214657	0.000617816	1	1	1	Q8IBZ8	0	1182.49	High	0.000207	0.00457	2.27
	High	NFLSFEAIPK		0.0308352	0.00120268	1	1	2	Q8IBZ8	0	1165.63	High	0.000578	0.008709	2.32
	High	MYDIFPVLK	1xOxidation [M1]	0.054406	0.00323974	1	1	1	Q8IBZ8	0	1141.6	High	0.001263	0.01616	2.22
	High	SIPIFHIGNVVR		0.0676945	0.00449953	1	1	1	Q8IBZ8	0	1351.78	High	0.001836	0.0218	1.45
	High	NHYDYFSNER		0.0762901	0.00449953	1	1	1	Q8IBZ8	0	1344.56	High	0.001836	0.02565	1.8
	High	LFPYDFFNLIF		0.115894	0.00722115	1	1	2	Q8IBZ8	0	1435.73	High	0.008229	0.1766	2.22
	High	KNQNVFCYTK	1xCarbamidomethyl [C7]	0.127123	0.00858819	1	1	1	Q8IBZ8	1	1301.63	High	0.003168	0.05216	1.11
High	O77395	40S ribosomal protein S15A, putative OS=Plasmodium falciparum (isolate 3D7) OX=36329 GN=PF3D7_0316800 PE=1 SV=1	0	47.53	52	7	34	7	1	130	14.9	9.99	93.78	7
	Confidence	Sequence	Modifications	Qvality PEP	Qvality q-value	# Protein Groups	# Proteins	# PSMs	Master Protein Accessions	# Missed Cleavages	Theo. MH+ [Da]	Confidence (by Search Engine): Sequest HT	Percolator q-Value (by Search Engine): Sequest HT	Percolator PEP (by Search Engine): Sequest HT	XCorr (by Search Engine): Sequest HT
	High	MSVLADCLK	1xCarbamidomethyl [C7]	0.00733086	0	1	1	2	O77395	0	1036.52	High	0	0.00108	2.32
	High	LFGHLILTTPYGIMDHEEAR	1xOxidation [M14]	1.97654e-05	0	1	1	4	O77395	0	2329.16	High	0	1.308e-06	4.64
	High	LFGHLILTTPYGIMDHEEAR		6.44192e-05	0	1	1	4	O77395	0	2313.17	High	0	6.723e-06	5.05
	High	GYIGSFEIVDDHR		0.00932919	0	1	1	3	O77395	0	1507.72	High	0.000207	0.002666	3.41
	High	KGYIGSFEIVDDHR		0.000877082	0	1	1	6	O77395	1	1635.81	High	0	0.0001986	4.19
	High	IITSILPSR		0.010975	0.000617816	1	1	6	O77395	0	999.62	High	0.000207	0.001851	2.45
	High	IVVNLLGR		0.0264338	0.000617816	1	1	4	O77395	0	883.572	High	0.001757	0.01924	2.89
	High	MSVLADCLK	1xCarbamidomethyl [C7]; 1xOxidation [M1]	0.0433661	0.00223009	1	1	2	O77395	0	1052.51	High	0.0009331	0.01184	2.92
	High	FLQYMQK		0.0507513	0.00323974	1	1	2	O77395	0	957.486	High	0.001263	0.01459	2.06
	High	FLQYMQK	1xOxidation [M5]	0.0708563	0.00449953	1	1	1	O77395	0	973.481	High	0.001836	0.02317	1.45
High	C0H5C2	40S ribosomal protein S19 OS=Plasmodium falciparum (isolate 3D7) OX=36329 GN=PF3D7_1317800 PE=1 SV=1	0	47.41	49	6	44	6	1	145	16.8	10.26	127.8	6
	Confidence	Sequence	Modifications	Qvality PEP	Qvality q-value	# Protein Groups	# Proteins	# PSMs	Master Protein Accessions	# Missed Cleavages	Theo. MH+ [Da]	Confidence (by Search Engine): Sequest HT	Percolator q-Value (by Search Engine): Sequest HT	Percolator PEP (by Search Engine): Sequest HT	XCorr (by Search Engine): Sequest HT
	High	NCEPGEKPNPVPTHLR	1xCarbamidomethyl [C2]	0.000228537	0	1	1	7	C0H5C2	0	1844.91	High	0	7.752e-05	3.78
	High	LLDLSQDELIK		0.00413052	0	1	1	5	C0H5C2	0	1286.72	High	0	0.001384	3.77
	High	QYTNVEIKPEMIGYYLGEFSITYK	1xOxidation [M11]	1.60857e-05	0	1	1	13	C0H5C2	0	2902.42	High	0	8.046e-07	5.65
	High	QYTNVEIKPEMIGYYLGEFSITYK		6.10136e-06	0	1	1	10	C0H5C2	0	2886.43	High	0	1.845e-05	4.51
	High	GVDLDKLLDLSQDELIK		0.000198809	0	1	1	1	C0H5C2	1	1914.04	High	0	8.744e-06	2.43
	High	HGKPGIGATHSSR		0.000292978	0	1	1	4	C0H5C2	0	1304.68	High	0	2.179e-05	4.65
	High	KNCEPGEKPNPVPTHLR	1xCarbamidomethyl [C3]	0.00151272	0	1	1	4	C0H5C2	1	1973	High	0	0.0001307	3.59
High	Q8IIA2	40S ribosomal protein S18, putative OS=Plasmodium falciparum (isolate 3D7) OX=36329 GN=PF3D7_1126200 PE=1 SV=1	0	47.052	46	8	84	8	1	156	17.9	10.46	245.47	8
	Confidence	Sequence	Modifications	Qvality PEP	Qvality q-value	# Protein Groups	# Proteins	# PSMs	Master Protein Accessions	# Missed Cleavages	Theo. MH+ [Da]	Confidence (by Search Engine): Sequest HT	Percolator q-Value (by Search Engine): Sequest HT	Percolator PEP (by Search Engine): Sequest HT	XCorr (by Search Engine): Sequest HT
	High	NIHVIANQLDSYLR		0.000223065	0	1	1	10	Q8IIA2	0	1655.89	High	0	0.0009444	4.22
	High	ILNTNVDGK		0.00733086	0	1	1	2	Q8IIA2	0	973.531	High	0.000207	0.004438	2.77
	High	VIIALTAIK		0.00949923	0	1	1	7	Q8IIA2	0	941.639	High	0.000207	0.002621	2.87
	High	RAGELTTEEIDNIVHIMSTPTQFK		6.56008e-05	0	1	1	2	Q8IIA2	1	2730.38	High	0	1.991e-06	4.75
	High	AGELTTEEIDNIVHIMSTPTQFK	1xOxidation [M16]	0.000123187	0	1	1	33	Q8IIA2	0	2590.27	High	0	0.0002279	4.44
	High	AGELTTEEIDNIVHIMSTPTQFK		5.30656e-05	0	1	1	12	Q8IIA2	0	2574.28	High	0.000207	0.003615	4.81
	High	EKVIIALTAIK		0.0277184	0.000617816	1	1	4	Q8IIA2	1	1198.78	High	0.000207	0.006467	3.25
	High	IPDWFLNR		0.0174175	0.000617816	1	1	10	Q8IIA2	0	1060.56	High	0.000207	0.003435	3.22
	High	NIHVIANQLDSYLREDLER		0.0262774	0.000617816	1	1	4	Q8IIA2	1	2298.18	High	0.004048	0.07392	3.28
High	Q8I0V0	Subtilisin-like protease 1 OS=Plasmodium falciparum (isolate 3D7) OX=36329 GN=PF3D7_0507500 PE=1 SV=1	0	47.034	25	11	28	11	1	688	77.6	6.04	96.63	11
	Confidence	Sequence	Modifications	Qvality PEP	Qvality q-value	# Protein Groups	# Proteins	# PSMs	Master Protein Accessions	# Missed Cleavages	Theo. MH+ [Da]	Confidence (by Search Engine): Sequest HT	Percolator q-Value (by Search Engine): Sequest HT	Percolator PEP (by Search Engine): Sequest HT	XCorr (by Search Engine): Sequest HT
	High	LDETQELINEHQVMSTR	1xOxidation [M14]	0.00336293	0	1	1	1	Q8I0V0	0	2058.98	High	0	0.0003795	4.12
	High	YPPILSTVYDNVISVANLK		7.27336e-06	0	1	1	15	Q8I0V0	0	2106.15	High	0	1.951e-07	4.75
	High	YCQLAAPGTNIYSTAPHNSYR	1xCarbamidomethyl [C2]	0.00760096	0	1	1	1	Q8I0V0	0	2384.11	High	0	0.001134	3.74
	High	LDETQELINEHQVMSTR		0.000984057	0	1	1	1	Q8I0V0	0	2042.98	High	0	7.356e-05	2.56
	High	KGILFFVSASNCSHPK	1xCarbamidomethyl [C12]	0.000948937	0	1	1	1	Q8I0V0	1	1791.92	High	0	7.025e-05	3.11
	High	ICVIDSGIDYNHPDLK	1xCarbamidomethyl [C2]	0.000184868	0	1	1	2	Q8I0V0	0	1858.9	High	0	7.95e-06	2.61
	High	ICVIDSGIDYNHPDLKDNIELNLK	1xCarbamidomethyl [C2]	0.00221514	0	1	1	1	Q8I0V0	1	2798.4	High	0	0.0002172	3.29
	High	NMVAWAGYADINK		0.0113781	0.000617816	1	1	1	Q8I0V0	0	1452.69	High	0.000207	0.001938	2.86
	High	GYDTFSSPSYK		0.0236116	0.000617816	1	1	2	Q8I0V0	0	1251.55	High	0.001757	0.01829	2.94
	High	CDLSINAK	1xCarbamidomethyl [C1]	0.0519427	0.00323974	1	1	1	Q8I0V0	0	920.451	High	0.001263	0.01508	2.21
	High	LIVSENHATTPSFFQESLLEPDVLSFLESK		0.0579746	0.0042926	1	1	1	Q8I0V0	0	3377.72	High	0.001615	0.01757	3.58
	High	DSIVYLPSLK		0.077598	0.00449953	1	1	1	Q8I0V0	0	1134.64	High	0.001836	0.02626	2.12
High	Q8IJC6	60S ribosomal protein L3 OS=Plasmodium falciparum (isolate 3D7) OX=36329 GN=PF3D7_1027800 PE=1 SV=1	0	46.425	27	7	22	7	1	386	44.2	10.2	66.66	7
	Confidence	Sequence	Modifications	Qvality PEP	Qvality q-value	# Protein Groups	# Proteins	# PSMs	Master Protein Accessions	# Missed Cleavages	Theo. MH+ [Da]	Confidence (by Search Engine): Sequest HT	Percolator q-Value (by Search Engine): Sequest HT	Percolator PEP (by Search Engine): Sequest HT	XCorr (by Search Engine): Sequest HT
	High	NLPVSTVFNPNEMIDVISVTK	1xOxidation [M13]	0.000458711	0	1	1	3	Q8IJC6	0	2333.21	High	0	4.618e-05	4.03
	High	NLPVSTVFNPNEMIDVISVTK		1.14574e-05	0	1	1	7	Q8IJC6	0	2317.21	High	0	4.798e-07	4.76
	High	ILSTVWANHVSDEFR		0.00403184	0	1	1	5	Q8IJC6	0	1773.89	High	0.000207	0.002348	3.21
	High	TDKNSASTDADITEK		0.00109741	0	1	1	3	Q8IJC6	1	1595.74	High	0.001836	0.03033	4.56
	High	EIVEACTIIECAPMVVVGIVGYR	2xCarbamidomethyl [C6; C11]	0.000439665	0	1	1	1	Q8IJC6	0	2578.31	High	0	2.515e-05	3.09
	High	DALAQVSLK		0.00665637	0	1	1	1	Q8IJC6	0	944.541	High	0	0.000947	1.84
	High	KVACIGAWHPAR	1xCarbamidomethyl [C4]	0.00170746	0	1	1	1	Q8IJC6	1	1365.72	High	0	0.000154	2.79
	High	HGSLGFLPR		0.0164059	0.000617816	1	1	1	Q8IJC6	0	983.542	High	0.000207	0.003184	2.58
High	Q8IJT8	Dolichyl-phosphate-mannose protein mannosyltransferase, putative OS=Plasmodium falciparum (isolate 3D7) OX=36329 GN=PF3D7_1010700 PE=4 SV=1	0	44.793	46	10	25	10	1	223	25.7	6.98	88.4	10
	Confidence	Sequence	Modifications	Qvality PEP	Qvality q-value	# Protein Groups	# Proteins	# PSMs	Master Protein Accessions	# Missed Cleavages	Theo. MH+ [Da]	Confidence (by Search Engine): Sequest HT	Percolator q-Value (by Search Engine): Sequest HT	Percolator PEP (by Search Engine): Sequest HT	XCorr (by Search Engine): Sequest HT
	High	NEDDLLWTVSLYEEEK		0.00673718	0	1	1	2	Q8IJT8	0	1982.92	High	0	0.001329	4.32
	High	NTSYWEIGENVYLK		0.000643981	0	1	1	5	Q8IJT8	0	1715.83	High	0	0.0001697	5.18
	High	WGTGSGNQLVTAVTTNKNEDDLLWTVSLYEEEK		0.000850917	0	1	1	3	Q8IJT8	1	3697.79	High	0	6.094e-05	4.66
	High	WGTGSGNQLVTAVTTNK		7.67934e-05	0	1	1	3	Q8IJT8	0	1733.88	High	0	1.05e-05	4.37
	High	SGVIIANFSDDKNDK		0.00113115	0	1	1	4	Q8IJT8	1	1622.8	High	0	0.0007937	4.65
	High	HDSILSNNYELSVHK		1.89446e-05	0	1	1	2	Q8IJT8	0	1755.87	High	0	3.788e-07	3.95
	High	KNTSYWEIGENVYLK		0.000667818	0	1	1	2	Q8IJT8	1	1843.92	High	0	4.385e-05	3.22
	High	KINCDEIVTLK	1xCarbamidomethyl [C4]	0.0193955	0.000617816	1	1	2	Q8IJT8	1	1332.72	High	0.000578	0.008134	3.7
	High	FQVVCEK	1xCarbamidomethyl [C5]	0.0340901	0.00173464	1	1	1	Q8IJT8	0	909.45	High	0.000578	0.008555	1.88
	High	LFSTDMK		0.0913559	0.00449953	1	1	1	Q8IJT8	0	841.412	High	0.001836	0.0328	1.92
High	Q8IL13	ATP-dependent RNA helicase DDX5, putative OS=Plasmodium falciparum (isolate 3D7) OX=36329 GN=PF3D7_1445900 PE=2 SV=2	0	43.065	39	14	28	14	1	527	60	9.32	58.18	14
	Confidence	Sequence	Modifications	Qvality PEP	Qvality q-value	# Protein Groups	# Proteins	# PSMs	Master Protein Accessions	# Missed Cleavages	Theo. MH+ [Da]	Confidence (by Search Engine): Sequest HT	Percolator q-Value (by Search Engine): Sequest HT	Percolator PEP (by Search Engine): Sequest HT	XCorr (by Search Engine): Sequest HT
	High	LIDLLEQNVTNLMR		0.000700978	0	1	1	3	Q8IL13	0	1671.91	High	0	0.0004088	3.89
	High	LIDLLEQNVTNLMR	1xOxidation [M13]	0.00198647	0	1	1	1	Q8IL13	0	1687.9	High	0	0.0001888	3.68
	High	YVINFDFPNQIEDYVHR		0.000796068	0	1	1	3	Q8IL13	0	2169.04	High	0	0.0006436	2.3
	High	YSAYPDYNNSYGNYQAYGQQYR		0.00233915	0	1	1	3	Q8IL13	0	2685.13	High	0	0.0003381	4.37
	High	VTYLVLDEADK		0.00889037	0	1	1	1	Q8IL13	0	1265.66	High	0	0.001393	2.71
	High	TLAFILPAFVHILAQPNLK		0.00277106	0	1	1	3	Q8IL13	0	2106.25	High	0.000207	0.005871	2.24
	High	EQPIQVNVGSLTLTACR	1xCarbamidomethyl [C16]	0.000643981	0	1	1	1	Q8IL13	0	1885.98	High	0	4.179e-05	2.16
	High	NNNIVAPTPIQIQGWPIALSGK		0.0172104	0.000617816	1	1	1	Q8IL13	0	2331.28	High	0.000207	0.003402	3.36
	High	ITILEGENVPKPVVSINK		0.0280489	0.000617816	1	1	2	Q8IL13	0	1950.13	High	0.000207	0.006541	2.4
	High	NFYKEHEDISK		0.040189	0.00223009	1	1	1	Q8IL13	1	1409.67	High	0.0009331	0.01063	1.87
	High	ESEQPVPPQLEK		0.0390277	0.00223009	1	1	3	Q8IL13	0	1380.7	High	0.002732	0.04618	2.93
	High	ANYGTGYVPNYNNNSNNYGK		0.0404252	0.00223009	1	1	1	Q8IL13	0	2223.97	High	0.0009331	0.01075	2.1
	High	WVLNEFK		0.0754296	0.00449953	1	1	1	Q8IL13	0	935.499	High	0.001836	0.02516	1.54
	High	NLAPIDWK		0.0635626	0.00449953	1	1	2	Q8IL13	0	956.52	High	0.001757	0.01996	1.94
	High	IGFPDYVIK		0.135617	0.00858819	1	1	2	Q8IL13	0	1051.58	High	0.003168	0.0573	1.09
High	Q8IIR2	Essential nuclear protein 1, putative OS=Plasmodium falciparum (isolate 3D7) OX=36329 GN=PF3D7_1109400 PE=4 SV=2	0	42.999	25	9	18	9	1	436	51.7	8.9	33.88	9
	Confidence	Sequence	Modifications	Qvality PEP	Qvality q-value	# Protein Groups	# Proteins	# PSMs	Master Protein Accessions	# Missed Cleavages	Theo. MH+ [Da]	Confidence (by Search Engine): Sequest HT	Percolator q-Value (by Search Engine): Sequest HT	Percolator PEP (by Search Engine): Sequest HT	XCorr (by Search Engine): Sequest HT
	High	MENTTQEPNPSTEDK	1xOxidation [M1]	0.000234143	0	1	1	1	Q8IIR2	0	1736.73	High	0	1.086e-05	4.04
	High	MENTTQEPNPSTEDK		0.00027409	0	1	1	1	Q8IIR2	0	1720.73	High	0	1.341e-05	2.51
	High	NLPYNTNTEEDVDSK		0.00338333	0	1	1	1	Q8IIR2	0	1738.78	High	0	0.0003824	2.53
	High	TFEEDLKNEVIVK		0.00558741	0	1	1	4	Q8IIR2	1	1563.83	High	0	0.001489	2.68
	High	FENYQDVLSINWHK		0.000152286	0	1	1	3	Q8IIR2	0	1792.87	High	0	5.859e-05	2.72
	High	FYEFILLPIVLENIDK		0.000364382	0	1	1	2	Q8IIR2	0	1966.09	High	0	1.959e-05	2.6
	High	SLLTLVHNYR		0.0210852	0.000617816	1	1	2	Q8IIR2	0	1215.68	High	0.000207	0.004465	2.1
	High	MENTTQEPNPSTEDKVNLLVEK	1xOxidation [M1]	0.0136243	0.000617816	1	1	1	Q8IIR2	1	2532.21	High	0.000207	0.002468	3.5
	High	GILFPILHR		0.0501654	0.00323974	1	1	2	Q8IIR2	0	1065.66	High	0.001263	0.01447	1.76
	High	KWTAHATFEITK		0.0960618	0.00546436	1	1	1	Q8IIR2	1	1432.76	High	0.002157	0.03533	2.11
High	Q8IE09	60S ribosomal protein L23, putative OS=Plasmodium falciparum (isolate 3D7) OX=36329 GN=PF3D7_1331800 PE=1 SV=1	0	42.166	49	6	29	6	1	139	15	9.86	96.21	6
	Confidence	Sequence	Modifications	Qvality PEP	Qvality q-value	# Protein Groups	# Proteins	# PSMs	Master Protein Accessions	# Missed Cleavages	Theo. MH+ [Da]	Confidence (by Search Engine): Sequest HT	Percolator q-Value (by Search Engine): Sequest HT	Percolator PEP (by Search Engine): Sequest HT	XCorr (by Search Engine): Sequest HT
	High	NLYIIAVQGFGSCLNR	1xCarbamidomethyl [C13]	0.00436146	0	1	1	2	Q8IE09	0	1824.94	High	0	0.00119	5.11
	High	ITLSLPVGALINCCDNSGGK	2xCarbamidomethyl [C13; C14]	3.66692e-05	0	1	1	7	Q8IE09	0	2089.04	High	0	1.595e-05	4.97
	High	LPAASLGDMVLATVK	1xOxidation [M9]	0.00020617	0	1	1	11	Q8IE09	0	1501.83	High	0	7.724e-05	3.77
	High	LPAASLGDMVLATVK		6.64006e-05	0	1	1	4	Q8IE09	0	1485.83	High	0	6.856e-06	3.65
	High	VLNAIICR	1xCarbamidomethyl [C7]	0.011867	0.000617816	1	1	2	Q8IE09	0	958.55	High	0.000207	0.00285	2.82
	High	KVLNAIICR	1xCarbamidomethyl [C8]	0.0205882	0.000617816	1	1	1	Q8IE09	1	1086.65	High	0.000207	0.00433	2.65
	High	ECAELWPK	1xCarbamidomethyl [C2]	0.0982236	0.00586925	1	1	2	Q8IE09	0	1032.48	High	0.002285	0.03648	1.89
High	Q8IB72	DnaJ protein, putative OS=Plasmodium falciparum (isolate 3D7) OX=36329 GN=PF3D7_0823800 PE=4 SV=1	0	41.555	21	10	22	10	1	655	76.6	9.23	74.63	10
	Confidence	Sequence	Modifications	Qvality PEP	Qvality q-value	# Protein Groups	# Proteins	# PSMs	Master Protein Accessions	# Missed Cleavages	Theo. MH+ [Da]	Confidence (by Search Engine): Sequest HT	Percolator q-Value (by Search Engine): Sequest HT	Percolator PEP (by Search Engine): Sequest HT	XCorr (by Search Engine): Sequest HT
	High	IYPTIFILSPDGTYQLYSNIFNATSK		5.70675e-05	0	1	1	7	Q8IB72	0	2966.52	High	0	0.0001615	4.9
	High	NLSNYSQNKDDLSFLHNIYK		6.02658e-05	0	1	1	1	Q8IB72	1	2413.18	High	0	1.779e-06	4.06
	High	LIESNSINLNMK	1xOxidation [M11]	0.00905248	0	1	1	2	Q8IB72	0	1391.72	High	0	0.001435	2.68
	High	TYQNINSSYNK		0.00377241	0	1	1	1	Q8IB72	0	1331.62	High	0	0.0004445	3.16
	High	YDSFLLDYSSNTFSSINEIK		0.000675958	0	1	1	2	Q8IB72	0	2343.1	High	0	4.468e-05	4.77
	High	DFQNFITSNYPNNIYDLK		0.000107815	0	1	1	3	Q8IB72	0	2206.05	High	0	3.855e-06	4.74
	High	KTYQNINSSYNK		0.00251535	0	1	1	2	Q8IB72	1	1459.72	High	0	0.000259	4.31
	High	DIEILNFQK		0.0238942	0.000617816	1	1	2	Q8IB72	0	1119.6	High	0.002285	0.03981	2.15
	High	LYNIINR		0.0929005	0.00449953	1	1	1	Q8IB72	0	905.52	High	0.001836	0.03372	1.56
	High	YNEIDNISNESIK		0.119102	0.00722115	1	1	1	Q8IB72	0	1538.73	High	0.002732	0.04758	2.15
High	Q8IHN1	Ring-infected erythrocyte surface antigen OS=Plasmodium falciparum (isolate 3D7) OX=36329 GN=PF3D7_1149200 PE=4 SV=1	0	40.247	12	10	16	10	1	1090	126.8	4.51	45.21	10
	Confidence	Sequence	Modifications	Qvality PEP	Qvality q-value	# Protein Groups	# Proteins	# PSMs	Master Protein Accessions	# Missed Cleavages	Theo. MH+ [Da]	Confidence (by Search Engine): Sequest HT	Percolator q-Value (by Search Engine): Sequest HT	Percolator PEP (by Search Engine): Sequest HT	XCorr (by Search Engine): Sequest HT
	High	NSAESILTVEGLDEK		0.00247009	0	1	1	1	Q8IHN1	0	1604.8	High	0	0.0002513	4.6
	High	VSINNSAINYYDAVK		0.000893166	0	1	1	1	Q8IHN1	0	1670.84	High	0	6.499e-05	3.75
	High	SLSGNIANEINLINK		0.000731341	0	1	1	3	Q8IHN1	0	1599.87	High	0	4.984e-05	4.28
	High	FAFYTGSPQIVTLMK		0.00035351	0	1	1	1	Q8IHN1	0	1702.89	High	0	1.882e-05	2.03
	High	GVNFIHPTIYYMLASLEK		1.23214e-05	0	1	1	4	Q8IHN1	0	2096.09	High	0	5.332e-05	3.77
	High	YLNLEEYR		0.0121556	0.000617816	1	2	2	Q8IHN1	0	1099.54	High	0.000207	0.002126	2.45
	High	LTVLNQIAWK		0.0154523	0.000617816	1	2	1	Q8IHN1	0	1185.7	High	0.000207	0.002925	2.1
	High	ETYISENLISR		0.0353166	0.00173464	1	1	1	Q8IHN1	0	1324.67	High	0.000578	0.008918	1.42
	High	QISEAYQILGDIDKR		0.0510467	0.00323974	1	1	1	Q8IHN1	1	1748.92	High	0.001263	0.01472	1.05
	High	ALSNQIQYTCR	1xCarbamidomethyl [C10]	0.0569799	0.00377019	1	1	1	Q8IHN1	0	1353.66	High	0.00144	0.01715	3.5
High	Q8ILL3	60S ribosomal protein L5, putative OS=Plasmodium falciparum (isolate 3D7) OX=36329 GN=PF3D7_1424100 PE=1 SV=1	0	39.823	40	10	19	10	1	294	34	9.77	56.35	10
	Confidence	Sequence	Modifications	Qvality PEP	Qvality q-value	# Protein Groups	# Proteins	# PSMs	Master Protein Accessions	# Missed Cleavages	Theo. MH+ [Da]	Confidence (by Search Engine): Sequest HT	Percolator q-Value (by Search Engine): Sequest HT	Percolator PEP (by Search Engine): Sequest HT	XCorr (by Search Engine): Sequest HT
	High	NNIGADDIEQMYLNAHEK	1xOxidation [M11]	0.000160821	0	1	1	1	Q8ILL3	0	2090.94	High	0	6.582e-06	5.02
	High	NYAAAYATGLLCAR	1xCarbamidomethyl [C12]	0.000209951	0	1	1	1	Q8ILL3	0	1514.74	High	0	9.364e-06	3.11
	High	NILGIHVAEYMK	1xOxidation [M11]	0.00182505	0	1	1	1	Q8ILL3	0	1403.74	High	0	0.0001687	3.04
	High	VTGEIENNEDKEDEEGR		0.00867871	0	1	1	4	Q8ILL3	1	1962.85	High	0	0.001594	4.23
	High	SLNLDTQFLGVEK		0.00248509	0	1	1	2	Q8ILL3	0	1463.77	High	0	0.0002546	3.51
	High	GACDGGLNIPHGNNR	1xCarbamidomethyl [C3]	0.000550135	0	1	1	2	Q8ILL3	0	1551.71	High	0	4.785e-05	4.1
	High	AFLDVGITR		0.00377241	0	1	1	2	Q8ILL3	0	991.557	High	0	0.001034	2.77
	High	THFNDYLK		0.0253576	0.000617816	1	1	1	Q8ILL3	0	1037.51	High	0.000207	0.005734	1.87
	High	VTGEIENNEDKEDEEGRKPIK		0.0131425	0.000617816	1	1	2	Q8ILL3	2	2429.18	High	0.002285	0.03591	3.75
	High	NNIGADDIEQMYLNAHEK		0.0207113	0.000617816	1	1	1	Q8ILL3	0	2074.95	High	0.000207	0.004337	1.35
	High	LALYVEK		0.0849316	0.00449953	1	1	2	Q8ILL3	0	835.492	High	0.00391	0.06891	2.05
High	Q8IIR6	Heat shock protein DnaJ homologue Pfj2 OS=Plasmodium falciparum (isolate 3D7) OX=36329 GN=PF3D7_1108700 PE=4 SV=1	0	39.687	21	8	18	8	1	540	62.3	9.04	59.99	8
	Confidence	Sequence	Modifications	Qvality PEP	Qvality q-value	# Protein Groups	# Proteins	# PSMs	Master Protein Accessions	# Missed Cleavages	Theo. MH+ [Da]	Confidence (by Search Engine): Sequest HT	Percolator q-Value (by Search Engine): Sequest HT	Percolator PEP (by Search Engine): Sequest HT	XCorr (by Search Engine): Sequest HT
	High	NNLYGHVTSYQELTK		0.00166661	0	1	1	1	Q8IIR6	0	1766.87	High	0	0.0001489	4.21
	High	TPSLLLVDDIDSLSGDLTQLK		2.65975e-05	0	1	1	6	Q8IIR6	0	2243.2	High	0	5.644e-06	4.88
	High	VYDGDVNVENVHK		0.000606128	0	1	1	1	Q8IIR6	0	1487.71	High	0	3.869e-05	3.39
	High	FVDNVVSGGIPINQNIK		4.06475e-05	0	1	1	3	Q8IIR6	0	1813.98	High	0	3.042e-05	3.84
	High	KLDNFLTQNIEIPK		0.00552033	0	1	1	2	Q8IIR6	1	1672.93	High	0	0.000738	2.68
	High	SDKTYETFYGNR		0.0126016	0.000617816	1	1	2	Q8IIR6	1	1480.67	High	0.000207	0.002225	3.35
	High	NFDFNILSLK		0.0125262	0.000617816	1	1	2	Q8IIR6	0	1210.65	High	0.000207	0.004	2.62
	High	FVHVEQYDDEL		0.06141	0.00449953	1	1	1	Q8IIR6	0	1393.63	High	0.001757	0.01897	2.65
High	C0H4V6	14-3-3 protein OS=Plasmodium falciparum (isolate 3D7) OX=36329 GN=PF3D7_0818200 PE=3 SV=1	0	39.628	51	10	17	10	1	262	30.2	4.92	59.72	10
	Confidence	Sequence	Modifications	Qvality PEP	Qvality q-value	# Protein Groups	# Proteins	# PSMs	Master Protein Accessions	# Missed Cleavages	Theo. MH+ [Da]	Confidence (by Search Engine): Sequest HT	Percolator q-Value (by Search Engine): Sequest HT	Percolator PEP (by Search Engine): Sequest HT	XCorr (by Search Engine): Sequest HT
	High	TLVEQCVNNDKDELTVEER	1xCarbamidomethyl [C6]	0.000389493	0	1	1	2	C0H4V6	1	2291.08	High	0	2.138e-05	6.09
	High	ATDIAENELPSTHPIR		0.000887772	0	1	1	1	C0H4V6	0	1763.89	High	0	6.452e-05	4.11
	High	AFDDAITEFDNVSEDSYK		3.28804e-05	0	1	1	2	C0H4V6	0	2065.89	High	0	7.934e-07	3.92
	High	DNLTLWTSDLQGDQTEEK		0.000943206	0	1	1	1	C0H4V6	0	2092.97	High	0	6.969e-05	4.52
	High	KVEEELNNICQDILNLLTK	1xCarbamidomethyl [C10]	9.15642e-06	0	1	1	3	C0H4V6	1	2286.2	High	0	1.441e-07	5.1
	High	KKVEEELNNICQDILNLLTK	1xCarbamidomethyl [C11]	0.000336785	0	1	1	2	C0H4V6	2	2414.3	High	0	0.000216	3.46
	High	EASNCAQEAYQK	1xCarbamidomethyl [C5]	0.0149067	0.000617816	1	1	1	C0H4V6	0	1398.6	High	0.000207	0.002799	3.03
	High	YDEMADAMR	1xOxidation [M]	0.0205882	0.000617816	1	1	2	C0H4V6	0	1117.43	High	0.000207	0.004313	2.61
	High	DSTLIMQLLR		0.022247	0.000617816	1	1	2	C0H4V6	0	1189.66	High	0.000207	0.004771	2.64
	High	YISEFSCDEGKK	1xCarbamidomethyl [C7]	0.0661636	0.00449953	1	1	1	C0H4V6	1	1462.65	High	0.001757	0.02106	2.26
High	Q8I3R0	40S ribosomal protein S9, putative OS=Plasmodium falciparum (isolate 3D7) OX=36329 GN=PF3D7_0520000 PE=1 SV=1	0	39.132	43	10	59	10	1	189	22.1	10.45	151.6	10
	Confidence	Sequence	Modifications	Qvality PEP	Qvality q-value	# Protein Groups	# Proteins	# PSMs	Master Protein Accessions	# Missed Cleavages	Theo. MH+ [Da]	Confidence (by Search Engine): Sequest HT	Percolator q-Value (by Search Engine): Sequest HT	Percolator PEP (by Search Engine): Sequest HT	XCorr (by Search Engine): Sequest HT
	High	LDYVLGLTLPK		0.00290848	0	1	1	4	Q8I3R0	0	1231.73	High	0	0.0004148	3.81
	High	IFQGEALLR		0.00783359	0	1	1	6	Q8I3R0	0	1046.6	High	0.000207	0.003872	2.91
	High	YLLTLDEK		0.00653695	0	1	1	7	Q8I3R0	0	994.546	High	0	0.001669	2.29
	High	QMVDIPSFLVR	1xOxidation [M2]	0.00611705	0	1	1	7	Q8I3R0	0	1320.7	High	0	0.001351	2.1
	High	QGLLGENEEKLDYVLGLTLPK		3.00239e-05	0	1	1	14	Q8I3R0	1	2329.26	High	0	0.0001493	5.01
	High	HIDFATTSPFGGARPGR		0.00272121	0	1	1	2	Q8I3R0	0	1786.9	High	0.001263	0.01579	3.18
	High	QMVDIPSFLVR		0.0299367	0.00120268	1	1	4	Q8I3R0	0	1304.7	High	0.001757	0.01827	1.8
	High	VQYLLAK		0.0357348	0.00173464	1	1	6	Q8I3R0	0	834.508	High	0.002285	0.03974	2.11
	High	LIGEYGLK		0.0361578	0.00173464	1	1	1	Q8I3R0	0	892.514	High	0.000578	0.009259	0.93
	High	QGLLGENEEK		0.0501654	0.00323974	1	1	3	Q8I3R0	0	1116.55	High	0.001263	0.01438	2.61
	High	RIFQGEALLR		0.0737356	0.00449953	1	1	5	Q8I3R0	1	1202.7	High	0.001836	0.02865	2.76
High	Q8IJ34	ADP/ATP transporter on adenylate translocase OS=Plasmodium falciparum (isolate 3D7) OX=36329 GN=PF3D7_1037300 PE=3 SV=1	0	38.689	37	8	17	8	1	301	33.7	9.66	53.18	8
	Confidence	Sequence	Modifications	Qvality PEP	Qvality q-value	# Protein Groups	# Proteins	# PSMs	Master Protein Accessions	# Missed Cleavages	Theo. MH+ [Da]	Confidence (by Search Engine): Sequest HT	Percolator q-Value (by Search Engine): Sequest HT	Percolator PEP (by Search Engine): Sequest HT	XCorr (by Search Engine): Sequest HT
	High	MLIQTQDSIPEIK		0.000496298	0	1	1	1	Q8IJ34	0	1515.81	High	0	2.958e-05	2.92
	High	TNFAADFLMGGISAAISK	1xOxidation [M9]	9.66749e-05	0	1	1	2	Q8IJ34	0	1829.91	High	0.000207	0.004152	3.82
	High	TNFAADFLMGGISAAISK		1.18098e-05	0	1	1	5	Q8IJ34	0	1813.92	High	0	3.368e-05	5.55
	High	GAGGALVLVFYDELQK		0.00115888	0	1	1	4	Q8IJ34	0	1679.9	High	0	9.206e-05	4.15
	High	WAVAQSVTILAGLISYPFDTVR		0.0151771	0.000617816	1	1	1	Q8IJ34	0	2407.3	High	0.000207	0.002858	2.12
	High	YDQNTDFSK		0.0522447	0.00323974	1	1	1	Q8IJ34	0	1117.48	High	0.001263	0.01519	2.45
	High	YFPTQAFNFAFK		0.0893331	0.00449953	1	1	1	Q8IJ34	0	1480.73	High	0.001836	0.03186	1.12
	High	YSGLINCFK	1xCarbamidomethyl [C7]	0.099321	0.00586925	1	1	1	Q8IJ34	0	1101.54	High	0.002285	0.037	1.54
	High	QFTGLFDCLAK	1xCarbamidomethyl [C8]	0.115262	0.00722115	1	1	1	Q8IJ34	0	1299.64	High	0.002732	0.04534	1.66
High	Q8IL02	40S ribosomal protein S5 OS=Plasmodium falciparum (isolate 3D7) OX=36329 GN=PF3D7_1447000 PE=1 SV=1	0	38.457	33	8	25	8	1	272	29.9	9.99	75.59	8
	Confidence	Sequence	Modifications	Qvality PEP	Qvality q-value	# Protein Groups	# Proteins	# PSMs	Master Protein Accessions	# Missed Cleavages	Theo. MH+ [Da]	Confidence (by Search Engine): Sequest HT	Percolator q-Value (by Search Engine): Sequest HT	Percolator PEP (by Search Engine): Sequest HT	XCorr (by Search Engine): Sequest HT
	High	IVSIEEIYLHSLPIK		0.00029655	0	1	1	3	Q8IL02	0	1754.01	High	0	1.489e-05	3.18
	High	TYGYLTPDLWK		0.003016	0	1	1	2	Q8IL02	0	1356.68	High	0	0.0003282	3.33
	High	VTNFDKSPYEEWSDFLETYQNLK		0.000342962	0	1	1	4	Q8IL02	1	2853.33	High	0	2.338e-05	4.97
	High	SPYEEWSDFLETYQNLK		0.000132477	0	1	1	7	Q8IL02	0	2148.98	High	0	5.078e-06	4.67
	High	GSAEDDLKNWVPVTK		0.0043879	0	1	1	3	Q8IL02	1	1658.84	High	0	0.0005432	4.05
	High	MLNFAGIK		0.0227833	0.000617816	1	1	2	Q8IL02	0	893.491	High	0.000207	0.005627	2.3
	High	MLNFAGIK	1xOxidation [M1]	0.0292364	0.00120268	1	1	1	Q8IL02	0	909.486	High	0.0004018	0.006939	2.24
	High	GTQIVGAPTTK		0.0368014	0.00173464	1	1	2	Q8IL02	0	1072.6	High	0.0007649	0.01021	2.88
	High	AIFNALSK		0.0821094	0.00449953	1	1	1	Q8IL02	0	863.499	High	0.001836	0.02835	1.49
High	Q8I431	60S ribosomal protein L4 OS=Plasmodium falciparum (isolate 3D7) OX=36329 GN=PF3D7_0507100 PE=1 SV=1	0	37.813	36	11	25	11	1	411	46.2	10.49	66.94	11
	Confidence	Sequence	Modifications	Qvality PEP	Qvality q-value	# Protein Groups	# Proteins	# PSMs	Master Protein Accessions	# Missed Cleavages	Theo. MH+ [Da]	Confidence (by Search Engine): Sequest HT	Percolator q-Value (by Search Engine): Sequest HT	Percolator PEP (by Search Engine): Sequest HT	XCorr (by Search Engine): Sequest HT
	High	NDLIQSVYTNMSK		0.00205994	0	1	1	2	Q8I431	0	1512.74	High	0	0.0001979	3.87
	High	NSLTNFAVR		0.0103343	0	1	1	5	Q8I431	0	1021.54	High	0	0.001713	3.08
	High	NVVGEVEIPVVFQTPIR		0.000188259	0	1	1	3	Q8I431	0	1896.06	High	0	2.435e-05	3.26
	High	LGAGYETSAESWGTGR		0.000223065	0	1	1	3	Q8I431	0	1641.75	High	0	1.022e-05	3.79
	High	EVPLVVSNDIESLSK		0.000285964	0	1	1	3	Q8I431	0	1628.87	High	0	6.455e-05	3.43
	High	EAVNFLVSLGLK		0.00164655	0	1	1	2	Q8I431	0	1289.75	High	0	0.0004586	3.86
	High	IIHSDKVQASLLAK		0.021594	0.000617816	1	1	1	Q8I431	1	1522.9	High	0.000207	0.004616	1.68
	High	SIVHNPDIYR		0.0168034	0.000617816	1	1	2	Q8I431	0	1213.63	High	0.000207	0.005082	2.77
	High	KTANQAVINVAAEE		0.0208352	0.000617816	1	1	1	Q8I431	1	1457.76	High	0.000207	0.004369	2.4
	High	NDLIQSVYTNMSK	1xOxidation [M11]	0.030293	0.00120268	1	1	1	Q8I431	0	1528.73	High	0.0004018	0.007287	3.33
	High	KLDVIYGK		0.0522447	0.00323974	1	1	1	Q8I431	1	935.556	High	0.001263	0.01519	2.47
	High	YAVCSSIAASGVTSLVLAR	1xCarbamidomethyl [C4]	0.0971372	0.00586925	1	1	1	Q8I431	0	1925.02	High	0.002285	0.03593	2.6
High	C6KT23	60S ribosomal protein L27a, putative OS=Plasmodium falciparum (isolate 3D7) OX=36329 GN=PF3D7_0618300 PE=1 SV=1	0	37.731	43	9	46	9	1	148	16.7	10.54	106.51	9
	Confidence	Sequence	Modifications	Qvality PEP	Qvality q-value	# Protein Groups	# Proteins	# PSMs	Master Protein Accessions	# Missed Cleavages	Theo. MH+ [Da]	Confidence (by Search Engine): Sequest HT	Percolator q-Value (by Search Engine): Sequest HT	Percolator PEP (by Search Engine): Sequest HT	XCorr (by Search Engine): Sequest HT
	High	INFDKYHPGYFGK		0.00348721	0	1	1	7	C6KT23	1	1585.78	High	0	0.0005951	3.72
	High	TYCPTINVDKLWGLLPEEK	1xCarbamidomethyl [C3]	5.84674e-05	0	1	1	10	C6KT23	1	2276.16	High	0	0.0003732	3.68
	High	EFSENKDIAPVIDVTR		0.000179352	0	1	1	8	C6KT23	1	1832.94	High	0	0.0001512	4.38
	High	DIAPVIDVTR		0.00681897	0	1	1	4	C6KT23	0	1098.62	High	0	0.0009805	2.5
	High	TYCPTINVDK	1xCarbamidomethyl [C3]	0.0150864	0.000617816	1	1	3	C6KT23	0	1210.58	High	0.000207	0.002833	1.84
	High	LWGLLPEEK		0.0255087	0.000617816	1	1	7	C6KT23	0	1084.6	High	0.000207	0.005987	2.84
	High	YFSSVAEK		0.0387994	0.00173464	1	1	3	C6KT23	0	930.457	High	0.001836	0.02661	1.97
	High	HNQPIVVK		0.0473315	0.00276066	1	1	1	C6KT23	0	934.547	High	0.001107	0.01332	2.56
	High	YHPGYFGK		0.072902	0.00449953	1	1	3	C6KT23	0	968.462	High	0.001836	0.02397	1.74
High	Q8IE82	60S ribosomal protein L23 OS=Plasmodium falciparum (isolate 3D7) OX=36329 GN=PF3D7_1323400 PE=1 SV=1	0	37.539	15	4	17	4	1	190	22.1	10.26	61.37	4
	Confidence	Sequence	Modifications	Qvality PEP	Qvality q-value	# Protein Groups	# Proteins	# PSMs	Master Protein Accessions	# Missed Cleavages	Theo. MH+ [Da]	Confidence (by Search Engine): Sequest HT	Percolator q-Value (by Search Engine): Sequest HT	Percolator PEP (by Search Engine): Sequest HT	XCorr (by Search Engine): Sequest HT
	High	IEEINTLVFMCDK	1xCarbamidomethyl [C11]; 1xOxidation [M10]	0.00486265	0	1	1	1	Q8IE82	0	1627.77	High	0	0.0006223	3.7
	High	IEEINTLVFMCDK	1xCarbamidomethyl [C11]	0.000375589	0	1	1	2	Q8IE82	0	1611.78	High	0	0.0006807	3.71
	High	LSGEHDALEVANK		0.000469962	0	1	1	6	Q8IE82	0	1382.69	High	0.000578	0.009855	4.16
	High	KIEEINTLVFMCDK	1xCarbamidomethyl [C12]; 1xOxidation [M11]	0.000416334	0	1	1	4	Q8IE82	1	1755.87	High	0	0.0004051	4.47
	High	KIEEINTLVFMCDKR	1xCarbamidomethyl [C12]	0.000606128	0	1	1	2	Q8IE82	2	1895.97	High	0	3.854e-05	4.08
	High	KIEEINTLVFMCDK	1xCarbamidomethyl [C12]	0.000530497	0	1	1	2	Q8IE82	1	1739.87	High	0	3.228e-05	3.67
High	Q8II62	60S ribosomal protein L38 OS=Plasmodium falciparum (isolate 3D7) OX=36329 GN=PF3D7_1130100 PE=1 SV=1	0	37.509	53	7	58	7	1	87	10.3	10.71	152.89	7
	Confidence	Sequence	Modifications	Qvality PEP	Qvality q-value	# Protein Groups	# Proteins	# PSMs	Master Protein Accessions	# Missed Cleavages	Theo. MH+ [Da]	Confidence (by Search Engine): Sequest HT	Percolator q-Value (by Search Engine): Sequest HT	Percolator PEP (by Search Engine): Sequest HT	XCorr (by Search Engine): Sequest HT
	High	YLYTMVFADR	1xOxidation [M5]	0.00707031	0	1	1	18	Q8II62	0	1294.61	High	0.000207	0.001829	3.21
	High	YLYTMVFADR		0.00529181	0	1	1	4	Q8II62	0	1278.62	High	0	0.001027	3.64
	High	KYLYTMVFADR	1xOxidation [M6]	0.00101431	0	1	1	5	Q8II62	1	1422.71	High	0	7.668e-05	3.45
	High	KYLYTMVFADR		0.00510345	0	1	1	3	Q8II62	1	1406.71	High	0	0.0006645	3.76
	High	KPDTTAVIIMK	1xOxidation [M10]	0.00410563	0	1	1	9	Q8II62	0	1232.69	High	0.0063	0.1235	3.73
	High	KPDTTAVIIMK		0.00322352	0	1	1	10	Q8II62	0	1216.7	High	0.00447	0.08234	3.51
	High	IENSLLPSLKR		0.0205882	0.000617816	1	1	3	Q8II62	1	1269.75	High	0.000207	0.004331	3.2
	High	IYYPQK		0.0798241	0.00449953	1	1	3	Q8II62	0	811.435	High	0.001836	0.02735	1.63
	High	KNTVITK		0.10043	0.00586925	1	1	1	Q8II62	1	803.499	High	0.002285	0.03761	2.37
	High	IENSLLPSLK		0.126437	0.00858819	1	1	2	Q8II62	0	1113.65	High	0.004189	0.07601	2.43
High	K7NTP5	Heat shock protein 70 OS=Plasmodium falciparum (isolate 3D7) OX=36329 GN=PF3D7_0831700 PE=2 SV=1	0	36.505	15	9	21	3	1	679	75	5.77	63.12	9
	Confidence	Sequence	Modifications	Qvality PEP	Qvality q-value	# Protein Groups	# Proteins	# PSMs	Master Protein Accessions	# Missed Cleavages	Theo. MH+ [Da]	Confidence (by Search Engine): Sequest HT	Percolator q-Value (by Search Engine): Sequest HT	Percolator PEP (by Search Engine): Sequest HT	XCorr (by Search Engine): Sequest HT
	High	NAVITVPAYFNDSQR		0.000261122	0	2	2	3	K7NTP5; Q8IB24	0	1694.85	High	0	0.001147	2.76
	High	IYQGASAQEPQK		0.00144119	0	1	1	2	K7NTP5	0	1319.66	High	0	0.000123	3.68
	High	IINEPTAAAIAYGLDK		7.49546e-05	0	2	2	6	Q8I2X4; K7NTP5	0	1659.9	High	0	2.372e-06	4.16
	High	IINEPTAAAIAYGLDKK		0.000313169	0	2	2	2	Q8I2X4; K7NTP5	1	1787.99	High	0	1.607e-05	3.64
	High	TTPSYVAFTDTER		0.00645853	0	2	2	6	K7NTP5; Q8IB24	0	1487.7	High	0.000207	0.002087	3.1
	High	DAGAIAGLNVLR		0.000893166	0	1	1	1	K7NTP5	0	1169.66	High	0	6.482e-05	2.98
	High	ATSGDTHLGGEDFDNK		0.0223799	0.000617816	1	1	1	K7NTP5	0	1663.72	High	0.000207	0.00484	3.73
	High	NPENTVFDAK		0.0504576	0.00323974	2	2	3	K7NTP5; Q8IB24	0	1134.54	High	0.001836	0.02386	3.1
	High	HWPFTVK		0.0519427	0.00323974	2	2	1	K7NTP5; Q8IB24	0	914.488	High	0.001263	0.0151	2.38
High	Q8I3T9	60S ribosomal protein L2 OS=Plasmodium falciparum (isolate 3D7) OX=36329 GN=PF3D7_0516900 PE=1 SV=1	0	36.172	29	6	23	6	1	260	28	10.48	64.06	6
	Confidence	Sequence	Modifications	Qvality PEP	Qvality q-value	# Protein Groups	# Proteins	# PSMs	Master Protein Accessions	# Missed Cleavages	Theo. MH+ [Da]	Confidence (by Search Engine): Sequest HT	Percolator q-Value (by Search Engine): Sequest HT	Percolator PEP (by Search Engine): Sequest HT	XCorr (by Search Engine): Sequest HT
	High	MPEGTLICNLEHR	1xCarbamidomethyl [C8]; 1xOxidation [M1]	0.0014067	0	1	1	5	Q8I3T9	0	1585.75	High	0	0.00015	4.31
	High	MPEGTLICNLEHR	1xCarbamidomethyl [C8]	8.56421e-05	0	1	1	4	Q8I3T9	0	1569.75	High	0	5.925e-05	3.91
	High	ASGCYATVVGQSEDGKK	1xCarbamidomethyl [C4]	0.000320851	0	1	1	6	Q8I3T9	1	1756.82	High	0	0.0001078	4.46
	High	ASGCYATVVGQSEDGK	1xCarbamidomethyl [C4]	0.00873115	0	1	1	2	Q8I3T9	0	1628.72	High	0	0.001359	4.12
	High	KEELIIASEGMFTGQYISCGTK	1xCarbamidomethyl [C19]	0.000112485	0	1	1	3	Q8I3T9	1	2462.19	High	0	4.095e-06	3.84
	High	AMVGVVGAGGR		0.010586	0.000617816	1	1	1	Q8I3T9	0	973.525	High	0.000207	0.001763	2.9
	High	APLSVGNILPIGK		0.0720772	0.00449953	1	1	2	Q8I3T9	0	1278.78	High	0.001836	0.02363	3.07
High	Q8I395	High molecular weight rhoptry protein 3 OS=Plasmodium falciparum (isolate 3D7) OX=36329 GN=PF3D7_0905400 PE=4 SV=1	0	36.014	16	11	18	11	1	897	104.8	6.67	43.5	11
	Confidence	Sequence	Modifications	Qvality PEP	Qvality q-value	# Protein Groups	# Proteins	# PSMs	Master Protein Accessions	# Missed Cleavages	Theo. MH+ [Da]	Confidence (by Search Engine): Sequest HT	Percolator q-Value (by Search Engine): Sequest HT	Percolator PEP (by Search Engine): Sequest HT	XCorr (by Search Engine): Sequest HT
	High	NYLDSVQNLDTECFK	1xCarbamidomethyl [C13]	0.000153212	0	1	1	2	Q8I395	0	1845.83	High	0	1.357e-05	4.68
	High	NLEEISEIPVQLETSNDGIGYR		0.00312748	0	1	1	2	Q8I395	0	2476.22	High	0	0.0003462	2.77
	High	LFFTYNFGDVEPQGK		0.000464302	0	1	1	2	Q8I395	0	1761.85	High	0	0.0002185	4.35
	High	VFTALYNFDSFIK		0.000718171	0	1	1	2	Q8I395	0	1564.8	High	0	5.804e-05	3.31
	High	EDNSEIQCQNVR	1xCarbamidomethyl [C8]	0.00338333	0	1	1	1	Q8I395	0	1491.65	High	0	0.0003845	3.77
	High	HPSADLCEHLQFLFESLK	1xCarbamidomethyl [C7]	0.00155922	0	1	1	2	Q8I395	0	2171.06	High	0	0.0001362	2.29
	High	SWVSEFLK		0.0107787	0.000617816	1	1	1	Q8I395	0	995.52	High	0.000207	0.001802	1.05
	High	TNIKDGESGEFLK		0.0290638	0.00120268	1	1	2	Q8I395	1	1437.72	High	0.001836	0.03332	2.8
	High	YCILPPLIK	1xCarbamidomethyl [C2]	0.0576412	0.0042926	1	1	2	Q8I395	0	1116.65	High	0.001836	0.02597	2.04
	High	YQLNKEEYK		0.0654105	0.00449953	1	1	1	Q8I395	1	1214.61	High	0.001757	0.02078	2.39
	High	NIHNFTPCLNR	1xCarbamidomethyl [C8]	0.112764	0.0068086	1	1	1	Q8I395	0	1385.67	High	0.002732	0.04412	2.16
High	Q8I5Y5	Shewanella-like protein phosphatase 2 OS=Plasmodium falciparum (isolate 3D7) OX=36329 GN=PF3D7_1206000 PE=4 SV=1	0	35.881	36	8	20	8	1	304	35.7	8.78	70.65	8
	Confidence	Sequence	Modifications	Qvality PEP	Qvality q-value	# Protein Groups	# Proteins	# PSMs	Master Protein Accessions	# Missed Cleavages	Theo. MH+ [Da]	Confidence (by Search Engine): Sequest HT	Percolator q-Value (by Search Engine): Sequest HT	Percolator PEP (by Search Engine): Sequest HT	XCorr (by Search Engine): Sequest HT
	High	VNDILFSHASILPYYAK		0.00134018	0	1	1	1	Q8I5Y5	0	1951.03	High	0	0.0001111	2.5
	High	YGVINYVQYFQDGSYK		0.0005054	0	1	1	1	Q8I5Y5	0	1943.92	High	0	3.028e-05	3.46
	High	TLLTENIIDEENNAIR		0.000166775	0	1	1	1	Q8I5Y5	0	1857.96	High	0	6.909e-06	5.41
	High	IQLILGNHEVQNICLDFIGNK	1xCarbamidomethyl [C14]	0.00827028	0	1	1	1	Q8I5Y5	0	2438.29	High	0	0.001266	2.65
	High	GIDYINDEGR		0.00990805	0	1	1	2	Q8I5Y5	0	1151.53	High	0	0.001621	2.64
	High	GEVLYNYLLDLPFVIK		0.00103919	0	1	1	2	Q8I5Y5	0	1896.05	High	0.000207	0.003503	3.54
	High	KGEVLYNYLLDLPFVIK		7.05481e-05	0	1	1	8	Q8I5Y5	1	2024.15	High	0	2.192e-06	5.57
	High	GGLIMADTGISK	1xOxidation [M5]	0.0210852	0.000617816	1	1	4	Q8I5Y5	0	1178.61	High	0.000207	0.005059	3.25
High	Q8II23	Protein disulfide isomerase OS=Plasmodium falciparum (isolate 3D7) OX=36329 GN=PF3D7_1134100 PE=4 SV=1	0	35.446	29	9	18	9	1	423	49.2	8.85	41	9
	Confidence	Sequence	Modifications	Qvality PEP	Qvality q-value	# Protein Groups	# Proteins	# PSMs	Master Protein Accessions	# Missed Cleavages	Theo. MH+ [Da]	Confidence (by Search Engine): Sequest HT	Percolator q-Value (by Search Engine): Sequest HT	Percolator PEP (by Search Engine): Sequest HT	XCorr (by Search Engine): Sequest HT
	High	LNLTFGFPTVIALSLSK		0.00132404	0	1	1	2	Q8II23	0	1821.05	High	0	0.0001095	3.31
	High	TVDDLYHFFLK		0.00163661	0	1	1	2	Q8II23	0	1397.71	High	0	0.0002575	2.04
	High	TAQTYQINHYPSFR		0.00178138	0	1	1	2	Q8II23	0	1725.83	High	0	0.0001631	3.82
	High	SYVHILSNVIK		0.00715612	0	1	1	2	Q8II23	0	1272.73	High	0.00289	0.04867	2.37
	High	ELIQLTSQQVFDEFCEK	1xCarbamidomethyl [C15]	0.000445024	0	1	1	2	Q8II23	0	2114.01	High	0	2.555e-05	3.89
	High	DVNHLPVTLLWTQAGDQLDIVQK		0.000573965	0	1	1	4	Q8II23	0	2603.38	High	0	3.585e-05	3.97
	High	SSVDNLVPFK		0.0252074	0.000617816	1	1	2	Q8II23	0	1105.59	High	0.000207	0.005657	2.53
	High	GFSNDFINIAK		0.0888339	0.00449953	1	1	1	Q8II23	0	1225.62	High	0.001836	0.03168	2.9
	High	NVFSILK		0.122388	0.00768529	1	2	1	Q8II23	0	820.493	High	0.00305	0.04937	1.44
High	Q8ILN8	40S ribosomal protein S25 OS=Plasmodium falciparum (isolate 3D7) OX=36329 GN=PF3D7_1421200 PE=1 SV=2	0	35.094	55	8	33	8	1	105	11.7	10.11	83.04	8
	Confidence	Sequence	Modifications	Qvality PEP	Qvality q-value	# Protein Groups	# Proteins	# PSMs	Master Protein Accessions	# Missed Cleavages	Theo. MH+ [Da]	Confidence (by Search Engine): Sequest HT	Percolator q-Value (by Search Engine): Sequest HT	Percolator PEP (by Search Engine): Sequest HT	XCorr (by Search Engine): Sequest HT
	High	LIAEVCVQSHSQK	1xCarbamidomethyl [C6]	0.00041132	0	1	1	11	Q8ILN8	0	1498.77	High	0	0.0001298	4.7
	High	TKEQIAAAAAASGR		0.00275434	0	1	1	4	Q8ILN8	1	1344.72	High	0.001757	0.01778	3.95
	High	EQIAAAAAASGR		0.00119451	0	1	1	6	Q8ILN8	0	1115.58	High	0	0.001013	4.09
	High	KLIAEVCVQSHSQK	1xCarbamidomethyl [C7]	0.000567053	0	1	1	4	Q8ILN8	1	1626.86	High	0	0.000683	4.43
	High	EKLNHAVFIDK		0.01536	0.000617816	1	1	2	Q8ILN8	1	1313.72	High	0.000207	0.00291	3.78
	High	YKVNLSVAR		0.0187127	0.000617816	1	1	1	Q8ILN8	1	1049.61	High	0.000207	0.003804	1.97
	High	VITPSAIAEK		0.0180537	0.000617816	1	1	3	Q8ILN8	0	1028.6	High	0.000207	0.006237	1.83
	High	LNHAVFIDK		0.0849316	0.00449953	1	1	2	Q8ILN8	0	1056.58	High	0.002285	0.04185	2.3
High	Q8IDB0	40S ribosomal protein S15 OS=Plasmodium falciparum (isolate 3D7) OX=36329 GN=PF3D7_1358800 PE=1 SV=1	0	33.758	53	9	33	9	1	151	17.2	10.37	88.39	9
	Confidence	Sequence	Modifications	Qvality PEP	Qvality q-value	# Protein Groups	# Proteins	# PSMs	Master Protein Accessions	# Missed Cleavages	Theo. MH+ [Da]	Confidence (by Search Engine): Sequest HT	Percolator q-Value (by Search Engine): Sequest HT	Percolator PEP (by Search Engine): Sequest HT	XCorr (by Search Engine): Sequest HT
	High	GQTPSQIGATLR		0.0056553	0	1	1	2	Q8IDB0	0	1228.66	High	0	0.0008601	3.1
	High	AQGIATTIPEDLYFLIK		7.86942e-06	0	1	1	11	Q8IDB0	0	1893.04	High	0	2.389e-05	3.69
	High	KGQTPSQIGATLR		0.0043879	0	1	1	6	Q8IDB0	1	1356.76	High	0	0.001115	3.59
	High	DNYGIPQVK		0.0126016	0.000617816	1	1	3	Q8IDB0	0	1033.53	High	0.000207	0.002239	2.77
	High	GISSSTLPYKR		0.0272297	0.000617816	1	1	2	Q8IDB0	1	1208.66	High	0.000207	0.006291	3.01
	High	QKPSEIEDAIIK		0.0137063	0.000617816	1	1	2	Q8IDB0	0	1370.75	High	0.000207	0.002493	1.7
	High	YQSSTASALIA		0.0467834	0.00276066	1	1	2	Q8IDB0	0	1111.56	High	0.001107	0.01315	2.82
	High	LILTESK		0.0519427	0.00323974	1	1	1	Q8IDB0	0	803.487	High	0.001263	0.01516	1.7
	High	GISSSTLPYK		0.100988	0.00586925	1	1	4	Q8IDB0	0	1052.56	High	0.004189	0.07564	3.02
High	Q8ID26	Uncharacterized protein OS=Plasmodium falciparum (isolate 3D7) OX=36329 GN=PF3D7_1368400 PE=4 SV=1	0	33.602	32	9	27	9	1	320	38.2	9.54	93.22	9
	Confidence	Sequence	Modifications	Qvality PEP	Qvality q-value	# Protein Groups	# Proteins	# PSMs	Master Protein Accessions	# Missed Cleavages	Theo. MH+ [Da]	Confidence (by Search Engine): Sequest HT	Percolator q-Value (by Search Engine): Sequest HT	Percolator PEP (by Search Engine): Sequest HT	XCorr (by Search Engine): Sequest HT
	High	NFTTLQLNEDNFVEDVDK		4.90462e-05	0	1	1	3	Q8ID26	0	2141	High	0	3.84e-05	5.73
	High	LYDNIQQATK		0.00955659	0	1	1	3	Q8ID26	0	1193.62	High	0.000578	0.008099	3.7
	High	NVSVVSINLR		0.0038882	0	1	1	2	Q8ID26	0	1100.64	High	0.000207	0.005125	1.93
	High	FDLYIFDASIR		0.00119451	0	1	1	3	Q8ID26	0	1359.69	High	0	9.558e-05	3.35
	High	GSTHSIPIGFLNLGK		0.002311	0	1	1	5	Q8ID26	0	1540.85	High	0	0.0004124	3.9
	High	HYNFSIELR		0.00486265	0	1	1	2	Q8ID26	0	1178.6	High	0	0.0006212	2.18
	High	KSDEYVIEQSTFYK		0.000406366	0	1	1	4	Q8ID26	1	1736.84	High	0	7.834e-05	6.21
	High	AYNYIFDR		0.0129079	0.000617816	1	1	4	Q8ID26	0	1061.51	High	0.000207	0.0023	2.87
	High	MLEFYEQK		0.0898349	0.00449953	1	1	1	Q8ID26	0	1087.51	High	0.001836	0.03201	2.21
High	Q8ILQ8	Thioredoxin-like protein, putative OS=Plasmodium falciparum (isolate 3D7) OX=36329 GN=PF3D7_1419200 PE=4 SV=2	0	33.102	18	9	11	9	1	671	80.2	9.52	28.83	9
	Confidence	Sequence	Modifications	Qvality PEP	Qvality q-value	# Protein Groups	# Proteins	# PSMs	Master Protein Accessions	# Missed Cleavages	Theo. MH+ [Da]	Confidence (by Search Engine): Sequest HT	Percolator q-Value (by Search Engine): Sequest HT	Percolator PEP (by Search Engine): Sequest HT	XCorr (by Search Engine): Sequest HT
	High	IINDNSNLSAPEK		0.00395937	0	1	1	1	Q8ILQ8	0	1414.72	High	0	0.0004736	4.41
	High	YYDDELYASTIILTK		0.00020617	0	1	1	1	Q8ILQ8	0	1807.9	High	0	9.132e-06	3.16
	High	ATGISIPLLFGSLMLYNK	1xOxidation [M14]	0.000772319	0	1	1	1	Q8ILQ8	0	1954.07	High	0	5.322e-05	2.68
	High	ATGISIPLLFGSLMLYNK		0.00202287	0	1	1	1	Q8ILQ8	0	1938.08	High	0	0.0001935	2.19
	High	DNNVNVIYIPLDNK		0.00403184	0	1	1	2	Q8ILQ8	0	1630.84	High	0	0.0004847	3.34
	High	KENEITTFILSNHK		0.00299781	0	1	1	1	Q8ILQ8	1	1673.89	High	0	0.0003263	1.74
	High	LCSINNTTEIVILDLFNQK	1xCarbamidomethyl [C2]	0.000437009	0	1	1	1	Q8ILQ8	0	2235.17	High	0	2.492e-05	3.45
	High	QYNELIEEYNK		0.0184905	0.000617816	1	1	1	Q8ILQ8	0	1442.68	High	0.000207	0.003744	2.19
	High	FFNFLNK		0.0654105	0.00449953	1	1	1	Q8ILQ8	0	929.488	High	0.001757	0.02079	2.49
	High	LDIIFIR		0.137079	0.00953182	1	1	1	Q8ILQ8	0	889.551	High	0.00348	0.05781	2.1
High	Q7KQK6	GTP-binding nuclear protein OS=Plasmodium falciparum (isolate 3D7) OX=36329 GN=PF3D7_1117700 PE=3 SV=1	0	32.986	52	9	15	9	1	214	24.9	7.94	41.88	9
	Confidence	Sequence	Modifications	Qvality PEP	Qvality q-value	# Protein Groups	# Proteins	# PSMs	Master Protein Accessions	# Missed Cleavages	Theo. MH+ [Da]	Confidence (by Search Engine): Sequest HT	Percolator q-Value (by Search Engine): Sequest HT	Percolator PEP (by Search Engine): Sequest HT	XCorr (by Search Engine): Sequest HT
	High	NLQYYDLSAR		0.00593517	0	1	1	1	Q7KQK6	0	1242.61	High	0	0.000814	3.03
	High	LSNQPNLVFVGEHAK		0.00673718	0	1	1	2	Q7KQK6	0	1652.88	High	0	0.0009602	2.98
	High	TQFNVWDTAGQEK		0.00597111	0	1	1	3	Q7KQK6	0	1523.71	High	0	0.0008216	3.33
	High	YIPTLGVEVHPLK		0.00698552	0	1	1	1	Q7KQK6	0	1465.84	High	0	0.001011	1.59
	High	SNYNFEKPFLWLAR		0.000866521	0	1	1	2	Q7KQK6	0	1784.91	High	0	6.558e-05	3.77
	High	EAEKELEQAAAVAIDEEDIEN		0.00042397	0	1	1	2	Q7KQK6	1	2316.07	High	0	2.403e-05	4.17
	High	KYIPTLGVEVHPLK		0.00312748	0	1	1	1	Q7KQK6	1	1593.94	High	0	0.0003455	3.08
	High	LILVGDGGVGK		0.0385723	0.00173464	1	1	1	Q7KQK6	0	1027.61	High	0.000578	0.01007	2.68
	High	VCETIPMVLVGNK	1xCarbamidomethyl [C2]; 1xOxidation [M7]	0.0903393	0.00449953	1	1	2	Q7KQK6	0	1475.76	High	0.001836	0.03226	2.85
High	sp	TRYP_PIG	0	32.309	25	4	32	4	1	231	24.4	7.18	87.9	4
	Confidence	Sequence	Modifications	Qvality PEP	Qvality q-value	# Protein Groups	# Proteins	# PSMs	Master Protein Accessions	# Missed Cleavages	Theo. MH+ [Da]	Confidence (by Search Engine): Sequest HT	Percolator q-Value (by Search Engine): Sequest HT	Percolator PEP (by Search Engine): Sequest HT	XCorr (by Search Engine): Sequest HT
	High	LGEHNIDVLEGNEQFINAAK		0.000207422	0	1	1	9	sp	0	2211.1	High	0	0.0004953	6.3
	High	LSSPATLNSR		0.00558741	0	1	1	5	sp	0	1045.56	High	0.0009331	0.01139	1.74
	High	IITHPNFNGNTLDNDIMLIK	1xOxidation [M17]	0.000285964	0	1	1	5	sp	0	2299.18	High	0	1.413e-05	3.99
	High	IITHPNFNGNTLDNDIMLIK		0.000763019	0	1	1	7	sp	0	2283.18	High	0	5.273e-05	3.92
	High	VATVSLPR		0.0459726	0.00223009	1	1	6	sp	0	842.509	High	0.002285	0.03683	2.17
High	Q8I3R6	40S ribosomal protein S24 OS=Plasmodium falciparum (isolate 3D7) OX=36329 GN=PF3D7_0519400 PE=1 SV=1	0	32.262	32	6	37	6	1	133	15.4	10.76	104.26	6
	Confidence	Sequence	Modifications	Qvality PEP	Qvality q-value	# Protein Groups	# Proteins	# PSMs	Master Protein Accessions	# Missed Cleavages	Theo. MH+ [Da]	Confidence (by Search Engine): Sequest HT	Percolator q-Value (by Search Engine): Sequest HT	Percolator PEP (by Search Engine): Sequest HT	XCorr (by Search Engine): Sequest HT
	High	LNNVNTIVLFGFK		0.000394241	0	1	1	12	Q8I3R6	0	1478.84	High	0	5.239e-05	4.4
	High	QFALEILHPNK		0.00403184	0	1	1	6	Q8I3R6	0	1309.73	High	0	0.0004842	3.12
	High	KQFALEILHPNK		0.000830548	0	1	1	7	Q8I3R6	1	1437.82	High	0	0.000225	4.15
	High	KYMSNPLLR		0.0142941	0.000617816	1	1	2	Q8I3R6	1	1121.61	High	0.000207	0.002636	2.4
	High	YMSNPLLR	1xOxidation [M2]	0.0304727	0.00120268	1	1	4	Q8I3R6	0	1009.51	High	0.001757	0.02067	2.85
	High	MTDQFTIR		0.0385723	0.00173464	1	1	2	Q8I3R6	0	1011.49	High	0.001757	0.01779	2.89
	High	MTDQFTIR	1xOxidation [M1]	0.0550389	0.00323974	1	1	1	Q8I3R6	0	1027.49	High	0.001263	0.01637	2.47
	High	YMSNPLLR		0.0998739	0.00586925	1	1	1	Q8I3R6	0	993.519	High	0.002285	0.03716	1.95
	High	KYMSNPLLR	1xOxidation [M3]	0.115894	0.00722115	1	1	2	Q8I3R6	1	1137.61	High	0.002732	0.04614	2.51
High	Q8IK74	Uncharacterized protein OS=Plasmodium falciparum (isolate 3D7) OX=36329 GN=PF3D7_1476300 PE=4 SV=1	0	32.259	17	7	10	7	1	572	68.1	6.64	36.9	7
	Confidence	Sequence	Modifications	Qvality PEP	Qvality q-value	# Protein Groups	# Proteins	# PSMs	Master Protein Accessions	# Missed Cleavages	Theo. MH+ [Da]	Confidence (by Search Engine): Sequest HT	Percolator q-Value (by Search Engine): Sequest HT	Percolator PEP (by Search Engine): Sequest HT	XCorr (by Search Engine): Sequest HT
	High	IKELNDETLDKK		0.00698552	0	1	1	1	Q8IK74	2	1445.78	High	0	0.001009	2.53
	High	VGIQYDEDDVADTEEDGVK		0.000234143	0	1	1	1	Q8IK74	0	2096.91	High	0	1.09e-05	5.81
	High	TYELYLSDEK		0.00593517	0	1	1	1	Q8IK74	0	1260.6	High	0	0.0008139	3.28
	High	HIDSDVDDAETEWYDTK		0.000201233	0	1	1	3	Q8IK74	0	2038.85	High	0	8.857e-06	4.58
	High	KYESIFSGLYNDEVYK		0.000184868	0	1	1	1	Q8IK74	1	1954.94	High	0	7.945e-06	4.46
	High	KEELLDAGETQGDK		0.00079126	0	1	1	2	Q8IK74	1	1532.74	High	0	5.504e-05	3.9
	High	EYNANEFIEK		0.0227833	0.000617816	1	1	1	Q8IK74	0	1256.58	High	0.000207	0.004951	2.58
High	Q8IB51	60S ribosomal protein L22, putative OS=Plasmodium falciparum (isolate 3D7) OX=36329 GN=PF3D7_0821700 PE=1 SV=1	0	31.888	32	5	27	5	1	139	16.4	10.15	72.36	5
	Confidence	Sequence	Modifications	Qvality PEP	Qvality q-value	# Protein Groups	# Proteins	# PSMs	Master Protein Accessions	# Missed Cleavages	Theo. MH+ [Da]	Confidence (by Search Engine): Sequest HT	Percolator q-Value (by Search Engine): Sequest HT	Percolator PEP (by Search Engine): Sequest HT	XCorr (by Search Engine): Sequest HT
	High	IYITVHIPFSK		0.00167673	0	1	1	7	Q8IB51	0	1317.76	High	0	0.001375	3.24
	High	YVLDCTKPVKDTILDISGLEQFFK	1xCarbamidomethyl [C5]	1.98855e-05	0	1	1	5	Q8IB51	1	2829.47	High	0	1.118e-06	4.63
	High	DTILDISGLEQFFK		0.000101476	0	1	1	7	Q8IB51	0	1625.84	High	0	0.0004137	5.05
	High	VVVTSDEYK		0.0179461	0.000617816	1	1	3	Q8IB51	0	1039.53	High	0.000207	0.003594	2.68
	High	YVLDCTKPVK	1xCarbamidomethyl [C5]	0.0142086	0.000617816	1	1	5	Q8IB51	0	1222.65	High	0.000207	0.006144	2.54
High	Q8IBV7	Histone H2B OS=Plasmodium falciparum (isolate 3D7) OX=36329 GN=PF3D7_0714000 PE=3 SV=1	0	31.525	28	4	24	4	1	123	13.8	10.8	68.59	4
	Confidence	Sequence	Modifications	Qvality PEP	Qvality q-value	# Protein Groups	# Proteins	# PSMs	Master Protein Accessions	# Missed Cleavages	Theo. MH+ [Da]	Confidence (by Search Engine): Sequest HT	Percolator q-Value (by Search Engine): Sequest HT	Percolator PEP (by Search Engine): Sequest HT	XCorr (by Search Engine): Sequest HT
	High	RTESFSLYIFK		0.00827028	0	1	1	3	Q8IBV7	1	1390.74	High	0	0.001267	2.9
	High	TESFSLYIFK		0.00558741	0	1	1	3	Q8IBV7	0	1234.64	High	0	0.00174	2.09
	High	SMNIMNSFINDIFDR	2xOxidation [M2; M5]	0.000349252	0	1	1	4	Q8IBV7	0	1848.83	High	0	1.85e-05	4.91
	High	SMNIMNSFINDIFDR	1xOxidation [M]	8.88128e-05	0	1	1	6	Q8IBV7	0	1832.83	High	0	0.0001047	4.93
	High	SMNIMNSFINDIFDR		6.64006e-05	0	1	1	3	Q8IBV7	0	1816.84	High	0	6.52e-05	4.73
	High	LLLPGELSK		0.0186013	0.000617816	1	1	5	Q8IBV7	0	969.598	High	0.001836	0.02534	1.94
High	Q8IAX5	40S ribosomal protein S16, putative OS=Plasmodium falciparum (isolate 3D7) OX=36329 GN=PF3D7_0813900 PE=1 SV=1	0	30.948	52	9	33	9	1	144	16.3	10.24	89.48	9
	Confidence	Sequence	Modifications	Qvality PEP	Qvality q-value	# Protein Groups	# Proteins	# PSMs	Master Protein Accessions	# Missed Cleavages	Theo. MH+ [Da]	Confidence (by Search Engine): Sequest HT	Percolator q-Value (by Search Engine): Sequest HT	Percolator PEP (by Search Engine): Sequest HT	XCorr (by Search Engine): Sequest HT
	High	NLDLVEPYILK		0.00483336	0	1	1	7	Q8IAX5	0	1316.75	High	0	0.0009325	3.5
	High	VKGGGQTSQIYAIR		0.00184728	0	1	1	6	Q8IAX5	1	1477.81	High	0	0.0001704	4.12
	High	VYEPLWLIGSGK		0.000696745	0	1	1	4	Q8IAX5	0	1361.75	High	0	4.65e-05	3.25
	High	TKVYEPLWLIGSGK		0.00562125	0	1	1	1	Q8IAX5	1	1590.89	High	0	0.0007544	3.87
	High	TAVAVATVTNGK		0.00377241	0	1	1	1	Q8IAX5	0	1131.64	High	0	0.000444	3.25
	High	SLLVGDTR		0.0125262	0.000617816	1	1	5	Q8IAX5	0	860.484	High	0.00391	0.06004	2.41
	High	YVDESTKK		0.0179461	0.000617816	1	1	1	Q8IAX5	1	969.489	High	0.000207	0.003589	2.27
	High	GGGQTSQIYAIR		0.0249096	0.000617816	1	1	5	Q8IAX5	0	1250.65	High	0.000207	0.005585	3.58
	High	GIISYYQK		0.0240368	0.000617816	1	1	3	Q8IAX5	0	971.52	High	0.003168	0.05227	2.42
High	Q8I484	Rhoptry-associated protein 2 OS=Plasmodium falciparum (isolate 3D7) OX=36329 GN=PF3D7_0501600 PE=4 SV=1	0	30.289	25	8	12	8	1	398	46.7	8.79	39.28	8
	Confidence	Sequence	Modifications	Qvality PEP	Qvality q-value	# Protein Groups	# Proteins	# PSMs	Master Protein Accessions	# Missed Cleavages	Theo. MH+ [Da]	Confidence (by Search Engine): Sequest HT	Percolator q-Value (by Search Engine): Sequest HT	Percolator PEP (by Search Engine): Sequest HT	XCorr (by Search Engine): Sequest HT
	High	YTEISVLNYVR		0.00168691	0	1	1	2	Q8I484	0	1356.72	High	0	0.000152	2.83
	High	TNINTLENSDHTCFAR	1xCarbamidomethyl [C13]	0.00133209	0	1	1	2	Q8I484	0	1892.86	High	0	0.0001109	4.85
	High	SEYYGTPDDLITSFFSIIK		9.09915e-05	0	1	1	1	Q8I484	0	2196.07	High	0	3.078e-06	4.26
	High	SMLSTDDYQSFFK	1xOxidation [M2]	0.00213613	0	1	1	1	Q8I484	0	1584.69	High	0	0.0002081	2.42
	High	ENYYNSDIAGPAR		0.00256143	0	1	1	1	Q8I484	0	1469.67	High	0	0.0002643	3.87
	High	DYNFLIYAGSR		0.00797655	0	1	1	1	Q8I484	0	1318.64	High	0	0.00121	2.35
	High	DNKSEYYGTPDDLITSFFSIIK		0.000305671	0	1	1	3	Q8I484	1	2553.24	High	0	1.546e-05	3.84
	High	VHTPYKDYLGDFNK		0.0372367	0.00173464	1	1	1	Q8I484	1	1696.83	High	0.000578	0.00964	2.77
High	Q8I3B0	60S ribosomal protein L32 OS=Plasmodium falciparum (isolate 3D7) OX=36329 GN=PF3D7_0903900 PE=1 SV=1	0	29.632	44	7	18	7	1	131	15.5	11.06	34.72	7
	Confidence	Sequence	Modifications	Qvality PEP	Qvality q-value	# Protein Groups	# Proteins	# PSMs	Master Protein Accessions	# Missed Cleavages	Theo. MH+ [Da]	Confidence (by Search Engine): Sequest HT	Percolator q-Value (by Search Engine): Sequest HT	Percolator PEP (by Search Engine): Sequest HT	XCorr (by Search Engine): Sequest HT
	High	YKGTNLMPSIGYGSNKK	1xOxidation [M7]	0.00645853	0	1	1	1	Q8I3B0	2	1873.95	High	0	0.0009105	1.91
	High	YCVQIAHNVSSK	1xCarbamidomethyl [C2]	0.00201066	0	1	1	2	Q8I3B0	0	1405.69	High	0	0.000191	4.02
	High	GTNLMPSIGYGSNK	1xOxidation [M5]	0.00944221	0	1	1	1	Q8I3B0	0	1454.69	High	0	0.001518	3.41
	High	EMEPLIMNHTK	1xOxidation [M]	0.0244694	0.000617816	1	1	5	Q8I3B0	0	1358.64	High	0.000207	0.005433	3.33
	High	EMEPLIMNHTK		0.0180537	0.000617816	1	1	1	Q8I3B0	0	1342.65	High	0.000207	0.003608	3.24
	High	EMEPLIMNHTK	2xOxidation [M2; M7]	0.0177328	0.000617816	1	1	3	Q8I3B0	0	1374.64	High	0.000207	0.003541	3.31
	High	QMNVSVINAK		0.0170057	0.000617816	1	1	1	Q8I3B0	0	1103.59	High	0.000207	0.003336	2.33
	High	QMNVSVINAK	1xOxidation [M2]	0.101549	0.00586925	1	1	2	Q8I3B0	0	1119.58	High	0.004614	0.08407	2.13
	High	GTNLMPSIGYGSNKK		0.105558	0.00586925	1	1	1	Q8I3B0	1	1566.79	High	0.002285	0.04012	2.65
	High	FLLPNNK		0.0982236	0.00586925	1	1	1	Q8I3B0	0	845.488	High	0.002285	0.03631	1.62
High	Q8IJI8	ATP-dependent RNA helicase ROK1, putative OS=Plasmodium falciparum (isolate 3D7) OX=36329 GN=PF3D7_1021500 PE=4 SV=1	0	29.341	18	11	18	11	1	680	79.8	9.42	43.04	11
	Confidence	Sequence	Modifications	Qvality PEP	Qvality q-value	# Protein Groups	# Proteins	# PSMs	Master Protein Accessions	# Missed Cleavages	Theo. MH+ [Da]	Confidence (by Search Engine): Sequest HT	Percolator q-Value (by Search Engine): Sequest HT	Percolator PEP (by Search Engine): Sequest HT	XCorr (by Search Engine): Sequest HT
	High	VNEINVEYENINR		0.00138138	0	1	1	2	Q8IJI8	0	1605.79	High	0	0.0003441	3.95
	High	SVSYIALLTSEK		0.00452252	0	1	1	2	Q8IJI8	0	1310.72	High	0	0.0005652	2.23
	High	EIHIPVLIFVDSIIK		0.00226942	0	1	1	3	Q8IJI8	0	1736.04	High	0	0.0002257	2.51
	High	ANMIYTNLHK	1xOxidation [M3]	0.0077397	0	1	1	1	Q8IJI8	0	1220.61	High	0	0.001157	1.69
	High	SSGTNIPSYLENFQFK		0.011867	0.000617816	1	1	2	Q8IJI8	0	1831.89	High	0.000207	0.006195	2.97
	High	LLVLNNLIK		0.0168034	0.000617816	1	1	2	Q8IJI8	0	1039.69	High	0.000207	0.003275	2.26
	High	FLEQVNTLLK		0.0205882	0.000617816	1	1	1	Q8IJI8	0	1204.69	High	0.000207	0.004315	1.96
	High	LNNIYLEK		0.0183803	0.000617816	1	1	1	Q8IJI8	0	1006.56	High	0.000207	0.003695	1.86
	High	NKIDTLTNEQK		0.0351092	0.00173464	1	1	2	Q8IJI8	1	1303.69	High	0.000578	0.008854	3.19
	High	AITFFTSENIK		0.0438758	0.00223009	1	1	1	Q8IJI8	0	1270.67	High	0.0009331	0.01201	2.5
	High	SFHDIIEYLK		0.0708563	0.00449953	1	1	1	Q8IJI8	0	1264.66	High	0.001836	0.02322	1.67
High	Q8IDV1	60S ribosomal protein L6-2, putative OS=Plasmodium falciparum (isolate 3D7) OX=36329 GN=PF3D7_1338200 PE=1 SV=1	0	28.627	32	5	15	5	1	221	25.5	10.1	51.93	5
	Confidence	Sequence	Modifications	Qvality PEP	Qvality q-value	# Protein Groups	# Proteins	# PSMs	Master Protein Accessions	# Missed Cleavages	Theo. MH+ [Da]	Confidence (by Search Engine): Sequest HT	Percolator q-Value (by Search Engine): Sequest HT	Percolator PEP (by Search Engine): Sequest HT	XCorr (by Search Engine): Sequest HT
	High	NKNEALFMNNVIDK	1xOxidation [M8]	0.0013081	0	1	1	1	Q8IDV1	1	1665.83	High	0	0.0001076	4.97
	High	NKNEALFMNNVIDK		0.000556841	0	1	1	1	Q8IDV1	1	1649.83	High	0	3.444e-05	4.47
	High	LKDDFLNYAQDIDDDSFIK		0.000131677	0	1	1	5	Q8IDV1	1	2275.08	High	0	0.0001511	6.19
	High	YLVVTSTNIFNFENIAK		0.000382478	0	1	1	3	Q8IDV1	0	1973.04	High	0	4.699e-05	4.37
	High	DIGSLLKPEILK		0.0108438	0.000617816	1	1	4	Q8IDV1	0	1325.8	High	0.002285	0.03887	2.78
	High	VAIILTGK		0.065786	0.00449953	1	1	1	Q8IDV1	0	814.54	High	0.001757	0.02089	2.23
High	Q8I4R5	Rhoptry neck protein 3 OS=Plasmodium falciparum (isolate 3D7) OX=36329 GN=PF3D7_1252100 PE=4 SV=1	0	28.132	6	9	12	9	1	2215	263	9.2	34.71	9
	Confidence	Sequence	Modifications	Qvality PEP	Qvality q-value	# Protein Groups	# Proteins	# PSMs	Master Protein Accessions	# Missed Cleavages	Theo. MH+ [Da]	Confidence (by Search Engine): Sequest HT	Percolator q-Value (by Search Engine): Sequest HT	Percolator PEP (by Search Engine): Sequest HT	XCorr (by Search Engine): Sequest HT
	High	NTTYAENNEYTSENITKPSDQNTENYGTK		0.00374967	0	1	1	1	Q8I4R5	0	3326.46	High	0	0.0004412	2.98
	High	IVENILSEDIFDFK		0.000800905	0	1	1	2	Q8I4R5	0	1681.87	High	0	5.615e-05	4.98
	High	VNQQDQQNDAHIESSK		0.00507271	0	1	1	1	Q8I4R5	0	1840.84	High	0	0.0006575	2.68
	High	FLADSNIPSIPYQGFSVR		0.00141524	0	1	1	2	Q8I4R5	0	2011.03	High	0	0.0001202	3.03
	High	AQEASQGEGKDEAENAELKK		0.00894408	0	1	1	1	Q8I4R5	2	2132.01	High	0	0.001409	2.16
	High	AQEASQGEGKDEAENAELK		0.000659776	0	1	1	1	Q8I4R5	1	2003.92	High	0	4.311e-05	4.21
	High	NLGTGFFDFSNSLFK		0.017522	0.000617816	1	1	2	Q8I4R5	0	1693.82	High	0.000207	0.003464	3.22
	High	FNPNIEQYLR		0.0226481	0.000617816	1	1	1	Q8I4R5	0	1293.66	High	0.000207	0.004907	1.86
	High	SLISEYFQK		0.0987709	0.00586925	1	1	1	Q8I4R5	0	1114.58	High	0.002285	0.03651	1.76
High	Q8II27	RNA (Uracil-5-)methyltransferase, putative OS=Plasmodium falciparum (isolate 3D7) OX=36329 GN=PF3D7_1133800 PE=3 SV=2	0	27.664	16	10	19	10	1	857	101.5	9.19	37.75	10
	Confidence	Sequence	Modifications	Qvality PEP	Qvality q-value	# Protein Groups	# Proteins	# PSMs	Master Protein Accessions	# Missed Cleavages	Theo. MH+ [Da]	Confidence (by Search Engine): Sequest HT	Percolator q-Value (by Search Engine): Sequest HT	Percolator PEP (by Search Engine): Sequest HT	XCorr (by Search Engine): Sequest HT
	High	YPYQEQIIIK		0.00600727	0	1	1	3	Q8II27	0	1294.7	High	0	0.0008294	2.52
	High	SIENFVTPFYK		0.00489212	0	1	1	1	Q8II27	0	1344.68	High	0	0.0006294	3.07
	High	QYNIQIDEPLYPNYEGTIHYR		0.000183751	0	1	1	2	Q8II27	0	2626.26	High	0	7.868e-06	3.43
	High	SNVLSIFSYTLK		0.000744753	0	1	1	3	Q8II27	0	1371.75	High	0	5.1e-05	2.91
	High	ESNFPVFDR		0.00990805	0	1	1	2	Q8II27	0	1110.52	High	0	0.001616	2.4
	High	FLLTPSCFFQVNR	1xCarbamidomethyl [C7]	0.0199831	0.000617816	1	1	4	Q8II27	0	1628.83	High	0.0004018	0.006893	3.66
	High	KQNMDDKEFLDLQSIIK		0.0399541	0.00223009	1	1	1	Q8II27	2	2065.06	High	0.0009331	0.01061	1.69
	High	FYNDDSLSLIK		0.0534695	0.00323974	1	1	1	Q8II27	0	1314.66	High	0.001263	0.01572	1.44
	High	NVHLSLNNYTNVLNR		0.0650369	0.00449953	1	1	1	Q8II27	0	1770.92	High	0.001757	0.02063	1.59
	High	NIQTNNANIICIVDPPR	1xCarbamidomethyl [C11]	0.114007	0.00722115	1	1	1	Q8II27	0	1952	High	0.002732	0.04483	1.28
High	C0H4F1	Uncharacterized protein OS=Plasmodium falciparum (isolate 3D7) OX=36329 GN=PF3D7_0519700 PE=4 SV=1	0	27.264	23	5	15	5	1	192	22.7	10.83	44.19	5
	Confidence	Sequence	Modifications	Qvality PEP	Qvality q-value	# Protein Groups	# Proteins	# PSMs	Master Protein Accessions	# Missed Cleavages	Theo. MH+ [Da]	Confidence (by Search Engine): Sequest HT	Percolator q-Value (by Search Engine): Sequest HT	Percolator PEP (by Search Engine): Sequest HT	XCorr (by Search Engine): Sequest HT
	High	TRLDNDLDSYFK		0.00386477	0	1	1	3	C0H4F1	1	1486.72	High	0	0.001119	3.61
	High	DLDDELDKYMGSSNVK	1xOxidation [M10]	0.00182505	0	1	1	4	C0H4F1	1	1844.82	High	0	0.0001755	4.26
	High	DLDDELDKYMGSSNVK		0.0005054	0	1	1	4	C0H4F1	1	1828.83	High	0	0.0007925	4.87
	High	LDNDLDSYFK		0.0223799	0.000617816	1	1	2	C0H4F1	0	1229.57	High	0.000207	0.004835	3.13
	High	FSYQANNR		0.0226481	0.000617816	1	1	1	C0H4F1	0	999.464	High	0.000207	0.004924	2.49
	High	SNLSMMNR	2xOxidation [M5; M6]	0.118454	0.00722115	1	1	1	C0H4F1	0	984.424	High	0.002732	0.0472	2.28
High	C6KT18	Histone H2A OS=Plasmodium falciparum (isolate 3D7) OX=36329 GN=PF3D7_0617800 PE=3 SV=1	0	26.498	57	6	34	5	1	132	14.1	10.29	96.09	6
	Confidence	Sequence	Modifications	Qvality PEP	Qvality q-value	# Protein Groups	# Proteins	# PSMs	Master Protein Accessions	# Missed Cleavages	Theo. MH+ [Da]	Confidence (by Search Engine): Sequest HT	Percolator q-Value (by Search Engine): Sequest HT	Percolator PEP (by Search Engine): Sequest HT	XCorr (by Search Engine): Sequest HT
	High	NDEELNKFLAGVTFASGGVLPNIHNVLLPK		4.11431e-05	0	1	1	3	C6KT18	1	3206.72	High	0	4.358e-06	6.71
	High	VGAGAPVYLAAVLEYLCAEILELAGNAAR	1xCarbamidomethyl [C17]	0.00172826	0	1	1	3	C6KT18	0	2974.57	High	0.000578	0.00788	5.08
	High	FLAGVTFASGGVLPNIHNVLLPK		8.98955e-05	0	1	1	17	C6KT18	0	2364.34	High	0	6.323e-05	5.27
	High	AGLQFPVGR		0.0164059	0.000617816	2	2	8	O97320; C6KT18	0	944.531	High	0.000207	0.003181	2.68
	High	HIQLAVR		0.0394883	0.00223009	1	1	2	C6KT18	0	836.51	High	0.0007649	0.0104	2.16
	High	NDEELNK		0.0998739	0.00586925	1	1	1	C6KT18	0	861.395	High	0.002285	0.03707	2.57
High	Q8IL88	HSP40, subfamily A, putative OS=Plasmodium falciparum (isolate 3D7) OX=36329 GN=PF3D7_1437900 PE=4 SV=1	0	26.425	27	7	9	7	1	424	48.4	7.18	22.1	7
	Confidence	Sequence	Modifications	Qvality PEP	Qvality q-value	# Protein Groups	# Proteins	# PSMs	Master Protein Accessions	# Missed Cleavages	Theo. MH+ [Da]	Confidence (by Search Engine): Sequest HT	Percolator q-Value (by Search Engine): Sequest HT	Percolator PEP (by Search Engine): Sequest HT	XCorr (by Search Engine): Sequest HT
	High	YHSSVLHQTEVTCNTCR	2xCarbamidomethyl [C13; C16]	0.00211043	0	1	1	2	Q8IL88	0	2091.93	High	0	0.0002038	2.78
	High	QQQQQQQEAYDDEDHQPEMEGGR	1xOxidation [M19]	0.000990035	0	1	1	1	Q8IL88	0	2790.13	High	0	7.44e-05	3.76
	High	QQQQQQQEAYDDEDHQPEMEGGR		0.000208683	0	1	1	1	Q8IL88	0	2774.13	High	0	9.294e-06	3.1
	High	KYDLENSELEVVSCSPVDKEYIK	1xCarbamidomethyl [C14]	8.98955e-05	0	1	1	1	Q8IL88	2	2744.33	High	0	3.032e-06	4.32
	High	ISLYESLTGFVAEVTHLDER		0.0278832	0.000617816	1	1	1	Q8IL88	0	2279.16	High	0.000207	0.006503	1.87
	High	KRGEDIVSEVK		0.0304727	0.00120268	1	1	1	Q8IL88	2	1259.7	High	0.0004018	0.007351	3.44
	High	DIICTNCEGHGGPK	2xCarbamidomethyl [C4; C7]	0.0481652	0.00276066	1	1	1	Q8IL88	0	1557.68	High	0.001107	0.01366	2.91
	High	FYEVLNLK		0.0478858	0.00276066	1	1	1	Q8IL88	0	1025.57	High	0.001107	0.01348	1.79
High	Q8I0V4	Endoplasmin, putative OS=Plasmodium falciparum (isolate 3D7) OX=36329 GN=PF3D7_1222300 PE=1 SV=1	0	26.296	13	8	8	8	1	821	95	5.41	23.42	8
	Confidence	Sequence	Modifications	Qvality PEP	Qvality q-value	# Protein Groups	# Proteins	# PSMs	Master Protein Accessions	# Missed Cleavages	Theo. MH+ [Da]	Confidence (by Search Engine): Sequest HT	Percolator q-Value (by Search Engine): Sequest HT	Percolator PEP (by Search Engine): Sequest HT	XCorr (by Search Engine): Sequest HT
	High	VLVADEFVEFLPR		0.00955659	0	1	1	1	Q8I0V4	0	1533.83	High	0	0.001535	2.73
	High	VDLINNLGTIAK		0.00788096	0	1	1	1	Q8I0V4	0	1270.74	High	0	0.001186	3.14
	High	FIYYASGDSYEYLAK		0.000609811	0	1	1	1	Q8I0V4	0	1789.83	High	0	3.91e-05	3.5
	High	LASGFDLEDTADLAQIVYDHINQK		6.80441e-06	0	1	1	1	Q8I0V4	0	2676.32	High	0	9.673e-08	3.96
	High	SGCYEDDINR	1xCarbamidomethyl [C3]	0.0218529	0.000617816	1	1	1	Q8I0V4	0	1228.49	High	0.000207	0.004681	2.4
	High	SELENETDEEK		0.0159221	0.000617816	1	1	1	Q8I0V4	0	1322.56	High	0.000207	0.003045	2.98
	High	ALIDVISDTLK		0.0133813	0.000617816	1	1	1	Q8I0V4	0	1187.69	High	0.000207	0.002415	1.62
	High	SGTSNFLEAISK		0.066925	0.00449953	1	1	1	Q8I0V4	0	1253.64	High	0.001757	0.02132	3.1
High	Q8I463	60S ribosomal protein L31 OS=Plasmodium falciparum (isolate 3D7) OX=36329 GN=PF3D7_0503800 PE=1 SV=1	0	25.935	27	3	16	3	1	120	14.1	10.13	34.4	3
	Confidence	Sequence	Modifications	Qvality PEP	Qvality q-value	# Protein Groups	# Proteins	# PSMs	Master Protein Accessions	# Missed Cleavages	Theo. MH+ [Da]	Confidence (by Search Engine): Sequest HT	Percolator q-Value (by Search Engine): Sequest HT	Percolator PEP (by Search Engine): Sequest HT	XCorr (by Search Engine): Sequest HT
	High	MYTIVEHVMVDSYK	2xOxidation [M1; M9]	0.000380168	0	1	1	3	Q8I463	0	1746.81	High	0	2.068e-05	2.99
	High	MYTIVEHVMVDSYK	1xOxidation [M]	0.000533721	0	1	1	5	Q8I463	0	1730.81	High	0	8.916e-05	4.21
	High	MYTIVEHVMVDSYK		0.00039186	0	1	1	3	Q8I463	0	1714.82	High	0	9.914e-05	3.56
	High	FITINLSK		0.0261219	0.000617816	1	1	4	Q8I463	0	935.556	High	0.001757	0.01849	1.83
	High	GLVNECEANE	1xCarbamidomethyl [C6]	0.0700532	0.00449953	1	1	1	Q8I463	0	1134.47	High	0.001836	0.02269	2.38
High	C0H4Z7	Uncharacterized protein OS=Plasmodium falciparum (isolate 3D7) OX=36329 GN=PF3D7_0831400 PE=4 SV=1	0	25.614	17	5	18	5	1	302	36.4	6.09	46.26	5
	Confidence	Sequence	Modifications	Qvality PEP	Qvality q-value	# Protein Groups	# Proteins	# PSMs	Master Protein Accessions	# Missed Cleavages	Theo. MH+ [Da]	Confidence (by Search Engine): Sequest HT	Percolator q-Value (by Search Engine): Sequest HT	Percolator PEP (by Search Engine): Sequest HT	XCorr (by Search Engine): Sequest HT
	High	NEIMDDNYYSR	1xOxidation [M4]	0.00233915	0	1	1	4	C0H4Z7	0	1435.58	High	0.000207	0.005241	3.49
	High	NEIMDDNYYSR		0.00501179	0	1	1	3	C0H4Z7	0	1419.58	High	0.0004018	0.006732	3.08
	High	YAHEIIDSMK		0.00355105	0	1	1	1	C0H4Z7	0	1206.58	High	0	0.0004101	2.72
	High	YAHEIIDSMK	1xOxidation [M9]	0.00139821	0	1	1	3	C0H4Z7	0	1222.58	High	0.003168	0.05556	2.46
	High	EMYMSFDTAVNTK	2xOxidation [M2; M4]	0.00117301	0	1	1	2	C0H4Z7	0	1568.66	High	0	9.348e-05	3.15
	High	YFDSNIMR	1xOxidation [M7]	0.0198642	0.000617816	1	1	1	C0H4Z7	0	1061.47	High	0.000207	0.004102	2.82
	High	YFDSNIMR		0.0292364	0.00120268	1	1	2	C0H4Z7	0	1045.48	High	0.0009331	0.01274	2
	High	LNDQNLIEK		0.0688644	0.00449953	1	1	2	C0H4Z7	0	1086.58	High	0.001836	0.02219	3.14
High	Q8IDS6	60S ribosomal protein L18a OS=Plasmodium falciparum (isolate 3D7) OX=36329 GN=PF3D7_1341200 PE=1 SV=1	0	25.153	35	6	14	6	1	184	21.7	10.62	30.25	6
	Confidence	Sequence	Modifications	Qvality PEP	Qvality q-value	# Protein Groups	# Proteins	# PSMs	Master Protein Accessions	# Missed Cleavages	Theo. MH+ [Da]	Confidence (by Search Engine): Sequest HT	Percolator q-Value (by Search Engine): Sequest HT	Percolator PEP (by Search Engine): Sequest HT	XCorr (by Search Engine): Sequest HT
	High	IDNSLNTNIHQYHIVGR		0.00154981	0	1	1	2	Q8IDS6	0	1994.02	High	0	0.0001352	3.05
	High	ISEISSSLVR		0.0028735	0	1	1	2	Q8IDS6	0	1090.61	High	0	0.0003096	2.71
	High	FPALHLPTLQK		0.0081712	0	1	1	3	Q8IDS6	0	1264.74	High	0.000207	0.004962	2.69
	High	EGAIAQLYSEMAGR		0.00273773	0	1	1	2	Q8IDS6	0	1495.72	High	0	0.0002903	2.72
	High	EGAIAQLYSEMAGR	1xOxidation [M11]	0.0327113	0.00173464	1	1	3	Q8IDS6	0	1511.72	High	0.000578	0.008031	2.97
	High	NYGVLLR		0.0476079	0.00276066	1	1	1	Q8IDS6	0	834.483	High	0.001107	0.01343	1.39
	High	FWYFMK	1xOxidation [M5]	0.0600134	0.00449953	1	1	1	Q8IDS6	0	937.428	High	0.001757	0.01841	1.89
High	Q8IBN1	Rhoptry-associated leucine zipper-like protein 1 OS=Plasmodium falciparum (isolate 3D7) OX=36329 GN=PF3D7_0722200 PE=4 SV=1	0	24.871	14	7	11	7	1	749	87.8	5.49	23.01	7
	Confidence	Sequence	Modifications	Qvality PEP	Qvality q-value	# Protein Groups	# Proteins	# PSMs	Master Protein Accessions	# Missed Cleavages	Theo. MH+ [Da]	Confidence (by Search Engine): Sequest HT	Percolator q-Value (by Search Engine): Sequest HT	Percolator PEP (by Search Engine): Sequest HT	XCorr (by Search Engine): Sequest HT
	High	NTGNIVYNNIQGQGELLQSIEK		0.000328721	0	1	1	1	Q8IBN1	0	2432.24	High	0	1.712e-05	4.59
	High	VDLAQNIVSNLLNFSVQLK		0.00113802	0	1	1	2	Q8IBN1	0	2115.18	High	0	0.0007795	3.81
	High	YTDDSNEENIYEER		0.00165655	0	1	1	1	Q8IBN1	0	1776.72	High	0	0.0001483	3.57
	High	ILDLEEDVLNK		0.019746	0.000617816	1	1	1	Q8IBN1	0	1300.7	High	0.000207	0.004088	1.55
	High	NIIDTILQSDDITDEQKK		0.0174175	0.000617816	1	1	3	Q8IBN1	1	2089.07	High	0.004733	0.0865	1.6
	High	NNNQIFEESK		0.016308	0.000617816	1	1	1	Q8IBN1	0	1222.57	High	0.000207	0.003143	3.06
	High	DINIHNVEK		0.0569799	0.00377019	1	1	2	Q8IBN1	0	1081.56	High	0.001836	0.0216	2.5
High	Q8IKE5	Shewanella-like protein phosphatase 1, putative OS=Plasmodium falciparum (isolate 3D7) OX=36329 GN=PF3D7_1469200 PE=4 SV=1	0	24.418	27	7	14	7	1	358	42.3	9.51	30.13	7
	Confidence	Sequence	Modifications	Qvality PEP	Qvality q-value	# Protein Groups	# Proteins	# PSMs	Master Protein Accessions	# Missed Cleavages	Theo. MH+ [Da]	Confidence (by Search Engine): Sequest HT	Percolator q-Value (by Search Engine): Sequest HT	Percolator PEP (by Search Engine): Sequest HT	XCorr (by Search Engine): Sequest HT
	High	IIAIGDIHGDVESLK		0.000368824	0	1	1	4	Q8IKE5	0	1579.87	High	0	7.611e-05	4.07
	High	YDNIQWNHK		0.0152683	0.000617816	1	1	2	Q8IKE5	0	1217.57	High	0.0009331	0.01204	2.77
	High	INNIIFTHGGISK		0.0107141	0.000617816	1	1	2	Q8IKE5	0	1413.78	High	0.000578	0.007859	3.62
	High	HSNLIDENDEWIAEDVMLVQVGDILDR	1xOxidation [M17]	0.0117959	0.000617816	1	1	3	Q8IKE5	0	3154.5	High	0.000207	0.002034	3.65
	High	EGVLWNNEISHQVK		0.0319479	0.00120268	1	1	1	Q8IKE5	0	1652.84	High	0.0004018	0.007831	1.79
	High	TVHLIVQEYNR		0.0378988	0.00173464	1	1	1	Q8IKE5	0	1371.74	High	0.000578	0.009833	2.72
	High	LFSFTNK		0.122388	0.00768529	1	1	1	Q8IKE5	0	856.456	High	0.003168	0.0494	1.75
High	Q8IJK8	60S ribosomal protein L30e, putative OS=Plasmodium falciparum (isolate 3D7) OX=36329 GN=PF3D7_1019400 PE=1 SV=1	0	23.697	55	4	15	4	1	108	11.8	9.39	47.91	4
	Confidence	Sequence	Modifications	Qvality PEP	Qvality q-value	# Protein Groups	# Proteins	# PSMs	Master Protein Accessions	# Missed Cleavages	Theo. MH+ [Da]	Confidence (by Search Engine): Sequest HT	Percolator q-Value (by Search Engine): Sequest HT	Percolator PEP (by Search Engine): Sequest HT	XCorr (by Search Engine): Sequest HT
	High	LVIVSSNCPSIQR	1xCarbamidomethyl [C8]	0.000805771	0	1	1	3	Q8IJK8	0	1472.79	High	0	5.651e-05	3.12
	High	ISCLVITDVGDSDIIK	1xCarbamidomethyl [C3]	4.56068e-05	0	1	1	3	Q8IJK8	0	1747.91	High	0	2.477e-05	5.34
	High	SVIEYYAMLSK		0.00423162	0	1	1	3	Q8IJK8	0	1303.66	High	0	0.0005179	2.82
	High	CGVHDYHGDNNDLGTACGK	2xCarbamidomethyl [C1; C17]	0.000229925	0	1	1	3	Q8IJK8	0	2089.85	High	0.0009331	0.01178	3.75
	High	SVIEYYAMLSK	1xOxidation [M8]	0.0108438	0.000617816	1	1	3	Q8IJK8	0	1319.66	High	0.000207	0.00245	2.98
High	O96258	40S ribosomal protein S26 OS=Plasmodium falciparum (isolate 3D7) OX=36329 GN=PF3D7_0217800 PE=1 SV=1	0	23.159	34	4	34	4	1	107	12.5	10.98	79.88	4
	Confidence	Sequence	Modifications	Qvality PEP	Qvality q-value	# Protein Groups	# Proteins	# PSMs	Master Protein Accessions	# Missed Cleavages	Theo. MH+ [Da]	Confidence (by Search Engine): Sequest HT	Percolator q-Value (by Search Engine): Sequest HT	Percolator PEP (by Search Engine): Sequest HT	XCorr (by Search Engine): Sequest HT
	High	NIVDTSAQR		0.00529181	0	1	1	3	O96258	0	1003.52	High	0.000207	0.002558	2.64
	High	QCYCVSCAIHSR	3xCarbamidomethyl [C2; C4; C7]	0.00142384	0	1	1	12	O96258	0	1540.65	High	0.000207	0.002127	3.12
	High	EASVYSTFQLPK		0.00133209	0	1	1	15	O96258	0	1369.7	High	0	0.0002118	2.97
	High	DIKEASVYSTFQLPK		0.00028945	0	1	1	4	O96258	1	1725.91	High	0	2.108e-05	3.66
High	Q8I3M5	Karyopherin beta OS=Plasmodium falciparum (isolate 3D7) OX=36329 GN=PF3D7_0524000 PE=4 SV=1	0	22.963	7	5	6	5	1	1123	127.3	4.92	14.51	5
	Confidence	Sequence	Modifications	Qvality PEP	Qvality q-value	# Protein Groups	# Proteins	# PSMs	Master Protein Accessions	# Missed Cleavages	Theo. MH+ [Da]	Confidence (by Search Engine): Sequest HT	Percolator q-Value (by Search Engine): Sequest HT	Percolator PEP (by Search Engine): Sequest HT	XCorr (by Search Engine): Sequest HT
	High	TNLLDILGVLIK		0.0033225	0	1	1	1	Q8I3M5	0	1311.82	High	0	0.0003749	3.77
	High	EQAVTAIAVIAGVIEEDFLK		1.91756e-05	0	1	1	2	Q8I3M5	0	2116.15	High	0	4.322e-06	4.28
	High	EYISAIDNAIAALGDVVLMHTSK	1xOxidation [M19]	0.00191561	0	1	1	1	Q8I3M5	0	2447.25	High	0	0.0001788	1.81
	High	AFSELEEAEFIHILFNK		0.0292364	0.00120268	1	1	1	Q8I3M5	0	2037.03	High	0.0004018	0.006928	1.55
	High	GLNSSNVQVR		0.0492987	0.00276066	1	1	1	Q8I3M5	0	1073.57	High	0.001107	0.01412	2.46
High	Q8I0V3	60 kDa chaperonin OS=Plasmodium falciparum (isolate 3D7) OX=36329 GN=PF3D7_1232100 PE=3 SV=2	0	22.522	17	9	11	9	1	718	81.4	5.11	34.04	9
	Confidence	Sequence	Modifications	Qvality PEP	Qvality q-value	# Protein Groups	# Proteins	# PSMs	Master Protein Accessions	# Missed Cleavages	Theo. MH+ [Da]	Confidence (by Search Engine): Sequest HT	Percolator q-Value (by Search Engine): Sequest HT	Percolator PEP (by Search Engine): Sequest HT	XCorr (by Search Engine): Sequest HT
	High	ILIGGNSETEQK		0.00430905	0	1	1	2	Q8I0V3	0	1288.67	High	0.000207	0.002137	3.4
	High	EYGSPLIINDGVTIAK		0.00195072	0	1	1	1	Q8I0V3	0	1689.91	High	0	0.0001845	2.73
	High	GIIDSTNVIISVIK		0.00483336	0	1	1	1	Q8I0V3	0	1471.87	High	0	0.0006201	2.25
	High	DKYGFGYDVNTNK		0.0056553	0	1	1	1	Q8I0V3	1	1520.7	High	0	0.0007618	3.53
	High	AGDGTSSTALMTATITK		0.0184905	0.000617816	1	1	1	Q8I0V3	0	1625.81	High	0.000207	0.003744	4.12
	High	MGANIVVSSLDVITK		0.0376768	0.00173464	1	1	1	Q8I0V3	0	1546.85	High	0.000578	0.009774	2.95
	High	LMQESTNISNDK		0.072902	0.00449953	1	1	1	Q8I0V3	0	1379.65	High	0.001836	0.02412	3.52
	High	GKDIIYGNECR	1xCarbamidomethyl [C10]	0.066925	0.00449953	1	1	1	Q8I0V3	1	1324.63	High	0.001757	0.02133	2.39
	High	GILDSSINSPNYLSK		0.0949973	0.00497914	1	1	2	Q8I0V3	0	1607.83	High	0.001996	0.03469	3.31
High	Q8I2G2	Cytoadherence linked asexual protein 9 OS=Plasmodium falciparum (isolate 3D7) OX=36329 GN=PF3D7_0935800 PE=4 SV=1	0	22.216	8	9	11	9	1	1340	160.3	8.78	20.43	9
	Confidence	Sequence	Modifications	Qvality PEP	Qvality q-value	# Protein Groups	# Proteins	# PSMs	Master Protein Accessions	# Missed Cleavages	Theo. MH+ [Da]	Confidence (by Search Engine): Sequest HT	Percolator q-Value (by Search Engine): Sequest HT	Percolator PEP (by Search Engine): Sequest HT	XCorr (by Search Engine): Sequest HT
	High	NKENVVQEVQEDK		0.0081712	0	1	1	1	Q8I2G2	1	1558.77	High	0	0.001251	3.83
	High	ILNELNADGAEKPYIIPTSNCSANDIVK	1xCarbamidomethyl [C21]	0.00160715	0	1	1	2	Q8I2G2	0	3059.54	High	0	0.0001417	4.2
	High	LSVHDEPFLR		0.00698552	0	1	1	1	Q8I2G2	0	1212.64	High	0	0.001014	2.96
	High	HGLIYAYTLNK		0.00307124	0	1	1	1	Q8I2G2	0	1292.7	High	0	0.0003373	3.17
	High	FIPLVFYTLK		0.011867	0.000617816	1	1	2	Q8I2G2	0	1240.73	High	0.000207	0.002062	1.46
	High	IFNTNNLTHR		0.0650369	0.00449953	1	1	1	Q8I2G2	0	1229.64	High	0.001757	0.02061	1.45
	High	KLNEHTINALR		0.0793742	0.00449953	1	1	1	Q8I2G2	1	1308.74	High	0.001836	0.02716	1.6
	High	FSQENDPVSK		0.0603597	0.00449953	1	1	1	Q8I2G2	0	1150.54	High	0.001757	0.01856	3.19
	High	DTFELYTK		0.117809	0.00722115	1	1	1	Q8I2G2	0	1016.49	High	0.002732	0.04678	1.43
High	Q8I488	Parasite-infected erythrocyte surface protein OS=Plasmodium falciparum (isolate 3D7) OX=36329 GN=PF3D7_0501200 PE=4 SV=1	0	21.976	25	7	9	7	1	408	48.7	7.18	25.59	7
	Confidence	Sequence	Modifications	Qvality PEP	Qvality q-value	# Protein Groups	# Proteins	# PSMs	Master Protein Accessions	# Missed Cleavages	Theo. MH+ [Da]	Confidence (by Search Engine): Sequest HT	Percolator q-Value (by Search Engine): Sequest HT	Percolator PEP (by Search Engine): Sequest HT	XCorr (by Search Engine): Sequest HT
	High	LLGSIFGYFK		0.00545405	0	1	1	3	Q8I488	0	1144.64	High	0.000207	0.006069	3.31
	High	TLILGSFPQAGEILR		0.000464302	0	1	1	1	Q8I488	0	1614.92	High	0	2.699e-05	2.79
	High	FSYALDPNDYASIEDK		0.00131605	0	1	1	1	Q8I488	0	1847.83	High	0	0.0001084	4.79
	High	EAFDQFLQTLLNNYEIMHK	1xOxidation [M17]	0.0081221	0	1	1	1	Q8I488	0	2370.14	High	0	0.001239	1.77
	High	HLLQQINTYK		0.00984859	0	1	1	1	Q8I488	0	1257.69	High	0	0.0016	2.81
	High	NEQDTNNTHTPNHDEYSHNLPK		0.0131425	0.000617816	1	1	1	Q8I488	0	2605.13	High	0.000207	0.002367	2.86
	High	EDLWNKEDNK		0.0399541	0.00223009	1	1	1	Q8I488	1	1290.6	High	0.0009331	0.01059	2.83
High	C6KT13	Uncharacterized protein OS=Plasmodium falciparum (isolate 3D7) OX=36329 GN=PF3D7_0617200 PE=4 SV=1	0	21.772	20	7	8	7	1	446	52.9	9.13	21.76	7
	Confidence	Sequence	Modifications	Qvality PEP	Qvality q-value	# Protein Groups	# Proteins	# PSMs	Master Protein Accessions	# Missed Cleavages	Theo. MH+ [Da]	Confidence (by Search Engine): Sequest HT	Percolator q-Value (by Search Engine): Sequest HT	Percolator PEP (by Search Engine): Sequest HT	XCorr (by Search Engine): Sequest HT
	High	LLINQIQALNK		0.00449527	0	1	1	1	C6KT13	0	1267.77	High	0	0.0005611	2.94
	High	IEKPDFDAYNEK		0.000749278	0	1	1	2	C6KT13	0	1468.7	High	0.000207	0.005221	2.82
	High	IENEASKYDDETIVPLK		0.00112432	0	1	1	1	C6KT13	1	1963.99	High	0	8.782e-05	4.03
	High	IDCFQSDIDKLENER	1xCarbamidomethyl [C3]	0.00257698	0	1	1	1	C6KT13	1	1881.86	High	0	0.000267	2.08
	High	LGSISQSIDEIKK		0.022247	0.000617816	1	1	1	C6KT13	1	1417.79	High	0.000207	0.004771	2.72
	High	LKELQNSYQEK		0.0229194	0.000617816	1	1	1	C6KT13	1	1379.72	High	0.000207	0.004991	2.75
	High	LNELNNLR		0.0397206	0.00223009	1	1	1	C6KT13	0	985.543	High	0.0007649	0.0105	1.87
High	Q8ILV2	60S ribosomal protein L10, putative OS=Plasmodium falciparum (isolate 3D7) OX=36329 GN=PF3D7_1414300 PE=1 SV=1	0	21.747	23	5	13	5	1	219	25.2	9.95	50.23	5
	Confidence	Sequence	Modifications	Qvality PEP	Qvality q-value	# Protein Groups	# Proteins	# PSMs	Master Protein Accessions	# Missed Cleavages	Theo. MH+ [Da]	Confidence (by Search Engine): Sequest HT	Percolator q-Value (by Search Engine): Sequest HT	Percolator PEP (by Search Engine): Sequest HT	XCorr (by Search Engine): Sequest HT
	High	VDIGQVLLSIR		0.000926222	0	1	1	5	Q8ILV2	0	1212.73	High	0	0.0002561	4.31
	High	ADVNEFSGVVHLVSYEYEQISSEALEAAR		0.00116592	0	1	1	2	Q8ILV2	0	3212.54	High	0	9.216e-05	4.07
	High	KADVNEFSGVVHLVSYEYEQISSEALEAAR		0.000120968	0	1	1	3	Q8ILV2	1	3340.63	High	0	7.184e-06	5.35
	High	KKADVNEFSGVVHLVSYEYEQISSEALEAAR		0.00156869	0	1	1	1	Q8ILV2	2	3468.73	High	0	0.0001371	5.43
	High	YMITNCGK	1xCarbamidomethyl [C6]	0.0138718	0.000617816	1	1	2	Q8ILV2	0	986.443	High	0.000207	0.002536	2.48
High	Q8I3T8	60S ribosomal protein L12, putative OS=Plasmodium falciparum (isolate 3D7) OX=36329 GN=PF3D7_0517000 PE=3 SV=2	0	21.71	44	5	13	5	1	165	18.1	9.51	41.68	5
	Confidence	Sequence	Modifications	Qvality PEP	Qvality q-value	# Protein Groups	# Proteins	# PSMs	Master Protein Accessions	# Missed Cleavages	Theo. MH+ [Da]	Confidence (by Search Engine): Sequest HT	Percolator q-Value (by Search Engine): Sequest HT	Percolator PEP (by Search Engine): Sequest HT	XCorr (by Search Engine): Sequest HT
	High	VEVVPTSAALILK		0.00107765	0	1	1	1	Q8I3T8	0	1339.82	High	0	8.358e-05	2.69
	High	QVGGEVGASSVLSPK		0.000533721	0	1	1	2	Q8I3T8	0	1414.75	High	0	3.27e-05	3.51
	High	EMLGTCNSIGCTVDGK	2xCarbamidomethyl [C6; C11]; 1xOxidation [M2]	0.000550135	0	1	1	2	Q8I3T8	0	1757.75	High	0	3.395e-05	4.59
	High	EMLGTCNSIGCTVDGK	2xCarbamidomethyl [C6; C11]	0.00141524	0	1	1	3	Q8I3T8	0	1741.76	High	0	0.0003711	4.19
	High	LEQVYSIAR		0.017522	0.000617816	1	1	2	Q8I3T8	0	1078.59	High	0.000207	0.003464	2.32
	High	KPTTIQEMIDSGEIDVPLE		0.0231938	0.000617816	1	1	3	Q8I3T8	0	2115.05	High	0.001263	0.01545	3.11
High	Q8I457	ATP-dependent helicase, putative OS=Plasmodium falciparum (isolate 3D7) OX=36329 GN=PF3D7_0504400 PE=3 SV=1	0	21.355	15	8	9	8	1	755	87.5	9.16	20.1	8
	Confidence	Sequence	Modifications	Qvality PEP	Qvality q-value	# Protein Groups	# Proteins	# PSMs	Master Protein Accessions	# Missed Cleavages	Theo. MH+ [Da]	Confidence (by Search Engine): Sequest HT	Percolator q-Value (by Search Engine): Sequest HT	Percolator PEP (by Search Engine): Sequest HT	XCorr (by Search Engine): Sequest HT
	High	NIYDDVDNDNNYDNFSYGK		0.000248767	0	1	1	1	Q8I457	0	2284.93	High	0	1.178e-05	4.6
	High	IDQIELISR		0.00842116	0	1	1	1	Q8I457	0	1086.62	High	0	0.001301	2.44
	High	YVVLDEADEMLNLGFTHDIER		0.00711309	0	1	1	1	Q8I457	0	2479.18	High	0	0.001038	2.35
	High	TLAFALPLVEK		0.00857476	0	1	1	1	Q8I457	0	1201.72	High	0	0.001326	2.53
	High	ALLLEDIILVK		0.0169043	0.000617816	1	1	2	Q8I457	0	1239.79	High	0.000207	0.003314	3.62
	High	GIDILTGTPGR		0.0507513	0.00323974	1	1	1	Q8I457	0	1099.61	High	0.001263	0.01468	1.46
	High	ASSFFDINENLAELFLQNFK		0.054406	0.00323974	1	1	1	Q8I457	0	2347.16	High	0.001263	0.01615	1.87
	High	NLSLQNIK		0.0784814	0.00449953	1	1	1	Q8I457	0	929.541	High	0.001836	0.02667	1.69
High	Q8IL58	60S ribosomal protein L1, putative OS=Plasmodium falciparum (isolate 3D7) OX=36329 GN=PF3D7_1441200 PE=4 SV=1	0	21.272	28	6	14	6	1	217	24.8	9.85	34.16	6
	Confidence	Sequence	Modifications	Qvality PEP	Qvality q-value	# Protein Groups	# Proteins	# PSMs	Master Protein Accessions	# Missed Cleavages	Theo. MH+ [Da]	Confidence (by Search Engine): Sequest HT	Percolator q-Value (by Search Engine): Sequest HT	Percolator PEP (by Search Engine): Sequest HT	XCorr (by Search Engine): Sequest HT
	High	SNIVHAINFLVSLLK		0.00126909	0	1	1	3	Q8IL58	0	1667.98	High	0	0.0001034	3.72
	High	KYDAFLASQVILPQIPK		7.54101e-05	0	1	1	3	Q8IL58	1	1931.1	High	0	1.003e-05	3.5
	High	AISDVFEGTK		0.0327113	0.00173464	1	1	3	Q8IL58	0	1066.54	High	0.000578	0.008066	3.17
	High	LLGPGLNK		0.0409017	0.00223009	1	1	3	Q8IL58	0	811.504	High	0.001836	0.02526	1.93
	High	FPSLITHNDK		0.0654105	0.00449953	1	1	1	Q8IL58	0	1171.61	High	0.001757	0.02066	1.68
	High	KAISDVFEGTK		0.0661636	0.00449953	1	1	1	Q8IL58	1	1194.64	High	0.001757	0.02113	1.48
High	Q8IIL9	GTPase-activating protein, putative OS=Plasmodium falciparum (isolate 3D7) OX=36329 GN=PF3D7_1114200 PE=4 SV=2	0	20.963	22	7	11	7	1	373	44.6	8.78	24.08	7
	Confidence	Sequence	Modifications	Qvality PEP	Qvality q-value	# Protein Groups	# Proteins	# PSMs	Master Protein Accessions	# Missed Cleavages	Theo. MH+ [Da]	Confidence (by Search Engine): Sequest HT	Percolator q-Value (by Search Engine): Sequest HT	Percolator PEP (by Search Engine): Sequest HT	XCorr (by Search Engine): Sequest HT
	High	LRPDIWPYLLDSMVLCLK	1xCarbamidomethyl [C16]; 1xOxidation [M13]	0.00048149	0	1	1	1	Q8IIL9	0	2248.19	High	0	2.851e-05	2.27
	High	VLSQIDLDIIR		0.00418077	0	1	1	2	Q8IIL9	0	1284.75	High	0	0.0005089	2.42
	High	LCELNSLESILLLFK	1xCarbamidomethyl [C2]	0.000520943	0	1	1	1	Q8IIL9	0	1791.99	High	0	3.146e-05	3.98
	High	DIIVIEELIR		0.0108438	0.000617816	1	1	3	Q8IIL9	0	1212.72	High	0.000207	0.001853	2.56
	High	CLNSELESK	1xCarbamidomethyl [C1]	0.0212113	0.000617816	1	1	1	Q8IIL9	0	1079.5	High	0.000207	0.004503	1.82
	High	LNSPGLVQLK		0.0327113	0.00173464	1	1	1	Q8IIL9	0	1068.64	High	0.000578	0.008082	2.03
	High	LKAEDIIK		0.097679	0.00586925	1	1	2	Q8IIL9	1	929.567	High	0.002285	0.03604	2.23
High	Q8I5S6	Eukaryotic translation initiation factor 3 subunit A OS=Plasmodium falciparum (isolate 3D7) OX=36329 GN=PF3D7_1212700 PE=3 SV=1	0	20.862	5	5	6	5	1	1377	166	6.81	20.33	5
	Confidence	Sequence	Modifications	Qvality PEP	Qvality q-value	# Protein Groups	# Proteins	# PSMs	Master Protein Accessions	# Missed Cleavages	Theo. MH+ [Da]	Confidence (by Search Engine): Sequest HT	Percolator q-Value (by Search Engine): Sequest HT	Percolator PEP (by Search Engine): Sequest HT	XCorr (by Search Engine): Sequest HT
	High	NINYNTATLEDIIENEVFEEKPIENEK		0.00239647	0	1	1	1	Q8I5S6	0	3208.55	High	0	0.0002428	3.4
	High	IEQEESNVDVTEK		0.0004933	0	1	1	1	Q8I5S6	0	1519.71	High	0	2.93e-05	4.73
	High	TTDGNVGTGHNTSHSLNQSK		0.00102048	0	1	1	1	Q8I5S6	0	2054.95	High	0	7.766e-05	2.03
	High	EKIEQEESNVDVTEK		0.00296175	0	1	1	2	Q8I5S6	1	1776.85	High	0.000207	0.002443	4.36
	High	MLVDLVYQR	1xOxidation [M1]	0.016308	0.000617816	1	1	1	Q8I5S6	0	1152.61	High	0.000207	0.003161	2.16
High	O77381	40S ribosomal protein S11, putative OS=Plasmodium falciparum (isolate 3D7) OX=36329 GN=PF3D7_0317600 PE=1 SV=2	0	20.747	45	8	30	8	1	161	18.7	10.17	66.99	8
	Confidence	Sequence	Modifications	Qvality PEP	Qvality q-value	# Protein Groups	# Proteins	# PSMs	Master Protein Accessions	# Missed Cleavages	Theo. MH+ [Da]	Confidence (by Search Engine): Sequest HT	Percolator q-Value (by Search Engine): Sequest HT	Percolator PEP (by Search Engine): Sequest HT	XCorr (by Search Engine): Sequest HT
	High	EGDIVTVGQCRPLSK	1xCarbamidomethyl [C10]	0.00273773	0	1	1	7	O77381	0	1658.85	High	0.0009331	0.01196	3.43
	High	CPFTGNVSIR	1xCarbamidomethyl [C1]	0.0141236	0.000617816	1	1	2	O77381	0	1150.57	High	0.000207	0.002603	3.32
	High	VGLGFATPK		0.0123766	0.000617816	1	1	7	O77381	0	889.514	High	0.000207	0.002168	3.17
	High	KVGLGFATPK		0.0265912	0.000617816	1	1	3	O77381	1	1017.61	High	0.000578	0.009943	2.94
	High	FNVLHVEK		0.0280489	0.000617816	1	1	2	O77381	0	985.547	High	0.000207	0.006571	2.62
	High	QEGASFFNSK		0.0646653	0.00449953	1	1	4	O77381	0	1114.52	High	0.001757	0.02039	1.86
	High	NIPCHCSPCFDVK	3xCarbamidomethyl [C4; C6; C9]	0.0635626	0.00449953	1	1	4	O77381	0	1633.69	High	0.001757	0.01994	2.85
	High	NYLHYVK		0.0733177	0.00449953	1	1	1	O77381	0	936.494	High	0.001836	0.02433	2.17
High	Q8IE85	60S ribosomal protein L6, putative OS=Plasmodium falciparum (isolate 3D7) OX=36329 GN=PF3D7_1323100 PE=1 SV=1	0	20.076	44	4	12	4	1	190	21.6	9.86	38.88	4
	Confidence	Sequence	Modifications	Qvality PEP	Qvality q-value	# Protein Groups	# Proteins	# PSMs	Master Protein Accessions	# Missed Cleavages	Theo. MH+ [Da]	Confidence (by Search Engine): Sequest HT	Percolator q-Value (by Search Engine): Sequest HT	Percolator PEP (by Search Engine): Sequest HT	XCorr (by Search Engine): Sequest HT
	High	LVHAHFPINSNIVDNNTR		0.00199853	0	1	1	3	Q8IE85	0	2061.06	High	0.000207	0.003298	4.13
	High	VVMWFGVPDSLACIR	1xCarbamidomethyl [C13]; 1xOxidation [M3]	0.00352964	0	1	1	4	Q8IE85	0	1765.88	High	0	0.0004056	3.47
	High	SPNVKDEIYVSGADIENVSLTAALIHQSVLCR	1xCarbamidomethyl [C31]	0.000366597	0	1	1	1	Q8IE85	1	3498.79	High	0	1.981e-05	4.79
	High	KFLDGIYVSEVTTVEKDE		0.00105824	0	1	1	2	Q8IE85	2	2072.04	High	0	8.152e-05	3.35
	High	VVMWFGVPDSLACIR	1xCarbamidomethyl [C13]	0.0205882	0.000617816	1	1	2	Q8IE85	0	1749.88	High	0.000578	0.00839	3.77
High	Q8I275	Small ribosomal subunit assembling AARP2 protein OS=Plasmodium falciparum (isolate 3D7) OX=36329 GN=PF3D7_0106700 PE=4 SV=1	0	19.792	5	5	8	5	1	1434	166.8	5.1	23.35	5
	Confidence	Sequence	Modifications	Qvality PEP	Qvality q-value	# Protein Groups	# Proteins	# PSMs	Master Protein Accessions	# Missed Cleavages	Theo. MH+ [Da]	Confidence (by Search Engine): Sequest HT	Percolator q-Value (by Search Engine): Sequest HT	Percolator PEP (by Search Engine): Sequest HT	XCorr (by Search Engine): Sequest HT
	High	IGVLNSGYGSSVNIGEYVR		5.30656e-05	0	1	1	3	Q8I275	0	1984.01	High	0	5.218e-05	4.11
	High	LDVDDLLINNQITSQK		0.000550135	0	1	1	1	Q8I275	0	1828.97	High	0	3.395e-05	3.69
	High	SNDPLIFSVGWR		0.00428309	0	1	1	2	Q8I275	0	1390.71	High	0	0.0005261	3.16
	High	AEEYNKLESILYEK		0.000467124	0	1	1	1	Q8I275	1	1728.87	High	0	2.728e-05	3.33
	High	YQSIPIYSISER		0.0684723	0.00449953	1	1	1	Q8I275	0	1455.75	High	0.001836	0.02208	1.65
High	O97250	60S ribosomal protein L7, putative OS=Plasmodium falciparum (isolate 3D7) OX=36329 GN=PF3D7_0307200 PE=1 SV=2	0	19.412	22	5	9	5	1	257	30.5	10.35	25.7	5
	Confidence	Sequence	Modifications	Qvality PEP	Qvality q-value	# Protein Groups	# Proteins	# PSMs	Master Protein Accessions	# Missed Cleavages	Theo. MH+ [Da]	Confidence (by Search Engine): Sequest HT	Percolator q-Value (by Search Engine): Sequest HT	Percolator PEP (by Search Engine): Sequest HT	XCorr (by Search Engine): Sequest HT
	High	IVEPYVTYGYPTLSTVR		0.000209951	0	1	1	2	O97250	0	1958.03	High	0	9.385e-06	3.91
	High	YNVHGIEDMVYQLYTCGPVFK	1xCarbamidomethyl [C16]	0.000591617	0	1	1	2	O97250	0	2533.19	High	0	7.499e-05	3.15
	High	YNVHGIEDMVYQLYTCGPVFK	1xCarbamidomethyl [C16]; 1xOxidation [M9]	0.00555377	0	1	1	2	O97250	0	2549.18	High	0	0.000744	3.11
	High	YEEEYESER		0.00910716	0	1	1	1	O97250	0	1233.49	High	0	0.001438	2.95
	High	VNNFLWAFK		0.0213381	0.000617816	1	1	1	O97250	0	1138.6	High	0.000207	0.004537	2.63
	High	KVNNFLWAFK		0.0696548	0.00449953	1	1	1	O97250	1	1266.7	High	0.001836	0.02266	3.39
High	O00806	60S acidic ribosomal protein P2 OS=Plasmodium falciparum (isolate 3D7) OX=36329 GN=MAL3P3.19 PE=3 SV=1	0	19.318	68	4	9	4	1	112	11.9	4.55	27.93	4
	Confidence	Sequence	Modifications	Qvality PEP	Qvality q-value	# Protein Groups	# Proteins	# PSMs	Master Protein Accessions	# Missed Cleavages	Theo. MH+ [Da]	Confidence (by Search Engine): Sequest HT	Percolator q-Value (by Search Engine): Sequest HT	Percolator PEP (by Search Engine): Sequest HT	XCorr (by Search Engine): Sequest HT
	High	NVLGAVNADVEDEVLNNFIDSLK		0.000177192	0	1	1	3	O00806	0	2488.26	High	0	6.57e-05	3.64
	High	LQNIGGGVAAAPAGAAAVETAEAK		9.9308e-07	0	1	1	3	O00806	0	2137.12	High	0	7.42131e-09	4.77
	High	SCHELITDGLKK	1xCarbamidomethyl [C2]	0.00170746	0	1	1	1	O00806	1	1400.72	High	0	0.0001545	3.12
	High	KEEEEEEEDDLGFSLFG		0.0249096	0.000617816	1	1	2	O00806	1	2001.84	High	0.000207	0.005582	1.83
High	Q8I206	Uncharacterized protein OS=Plasmodium falciparum (isolate 3D7) OX=36329 GN=PF3D7_0402000 PE=4 SV=1	0	19.207	12	4	12	4	1	428	49.7	9.5	40.19	4
	Confidence	Sequence	Modifications	Qvality PEP	Qvality q-value	# Protein Groups	# Proteins	# PSMs	Master Protein Accessions	# Missed Cleavages	Theo. MH+ [Da]	Confidence (by Search Engine): Sequest HT	Percolator q-Value (by Search Engine): Sequest HT	Percolator PEP (by Search Engine): Sequest HT	XCorr (by Search Engine): Sequest HT
	High	IIFLQTTTEIPIDGTIYDTSK		4.34489e-05	0	1	1	3	Q8I206	0	2369.25	High	0.000207	0.002297	4.39
	High	LSQDYNDVNK		0.00837056	0	1	1	1	Q8I206	0	1195.56	High	0	0.001293	3.33
	High	FGSYEQVLISQPHEFNER		0.000740255	0	1	1	7	Q8I206	0	2180.04	High	0	9.114e-05	4.59
	High	KLSQDYNDVNK		0.0359457	0.00173464	1	1	1	Q8I206	1	1323.65	High	0.000578	0.009127	2.23
High	C6KSR8	Translation initiation factor IF-2, putative OS=Plasmodium falciparum (isolate 3D7) OX=36329 GN=PF3D7_0607000 PE=4 SV=1	0	18.674	12	7	8	7	1	977	112.3	7.99	27.78	7
	Confidence	Sequence	Modifications	Qvality PEP	Qvality q-value	# Protein Groups	# Proteins	# PSMs	Master Protein Accessions	# Missed Cleavages	Theo. MH+ [Da]	Confidence (by Search Engine): Sequest HT	Percolator q-Value (by Search Engine): Sequest HT	Percolator PEP (by Search Engine): Sequest HT	XCorr (by Search Engine): Sequest HT
	High	LNEEDELQGSQK		0.00204751	0	1	1	2	C6KSR8	0	1389.65	High	0	0.0001959	4.36
	High	REDDVKANENEENEPTK		0.00330246	0	1	1	1	C6KSR8	2	2016.91	High	0	0.0003717	3.9
	High	DIVLDNWEDFLHIDEAK		0.00728678	0	1	1	1	C6KSR8	0	2072	High	0	0.001069	2.29
	High	YVSIVPTSAITGEGIADLIMVLVK	1xOxidation [M20]	0.0219835	0.000617816	1	1	1	C6KSR8	0	2505.39	High	0.000207	0.004726	2.41
	High	AGGAAGAATGGMSEIAK	1xOxidation [M12]	0.0157325	0.000617816	1	1	1	C6KSR8	0	1435.68	High	0.000207	0.003013	4.1
	High	DQDDQKDDDNQNEADNQNEADNQNEGENQK		0.0288922	0.00120268	1	1	1	C6KSR8	1	3477.34	High	0.0004018	0.006824	4.74
	High	KAGGAAGAATGGMSEIAK	1xOxidation [M13]	0.0811881	0.00449953	1	1	1	C6KSR8	1	1563.78	High	0.001836	0.028	2.03
High	Q8I5A9	Ras-related protein Rab-2 OS=Plasmodium falciparum (isolate 3D7) OX=36329 GN=PF3D7_1231100 PE=4 SV=1	0	17.665	28	5	7	5	1	213	24.4	6.79	23.12	5
	Confidence	Sequence	Modifications	Qvality PEP	Qvality q-value	# Protein Groups	# Proteins	# PSMs	Master Protein Accessions	# Missed Cleavages	Theo. MH+ [Da]	Confidence (by Search Engine): Sequest HT	Percolator q-Value (by Search Engine): Sequest HT	Percolator PEP (by Search Engine): Sequest HT	XCorr (by Search Engine): Sequest HT
	High	IYDNILEDVYDLSNESYGIK		0.000763019	0	1	1	1	Q8I5A9	0	2363.13	High	0	5.27e-05	2.71
	High	LQIWDTAGQESFR		0.000984057	0	1	1	1	Q8I5A9	0	1550.76	High	0	7.374e-05	4.21
	High	KIYDNILEDVYDLSNESYGIK		0.000221717	0	1	1	3	Q8I5A9	1	2491.22	High	0	2.127e-05	4.6
	High	GAAGALLVYDITR		0.0214657	0.000617816	1	1	1	Q8I5A9	0	1319.73	High	0.000207	0.004573	2.35
	High	EVSAEEGAQFAR		0.0441328	0.00223009	1	1	1	Q8I5A9	0	1293.61	High	0.0009331	0.01209	3.51
High	Q8ILK3	60S ribosomal protein L21 OS=Plasmodium falciparum (isolate 3D7) OX=36329 GN=PF3D7_1426000 PE=1 SV=1	0	17.513	24	3	14	3	1	161	18.8	10.02	51.48	3
	Confidence	Sequence	Modifications	Qvality PEP	Qvality q-value	# Protein Groups	# Proteins	# PSMs	Master Protein Accessions	# Missed Cleavages	Theo. MH+ [Da]	Confidence (by Search Engine): Sequest HT	Percolator q-Value (by Search Engine): Sequest HT	Percolator PEP (by Search Engine): Sequest HT	XCorr (by Search Engine): Sequest HT
	High	IITIEPLPFYEEY		0.00105824	0	1	1	4	Q8ILK3	0	1626.83	High	0	0.000344	3.73
	High	LNYGDYVDIVCDSTQQK	1xCarbamidomethyl [C11]	4.93443e-05	0	1	1	7	Q8ILK3	0	2017.92	High	0	2.96e-05	5.57
	High	CNEDFLLR	1xCarbamidomethyl [C1]	0.0329049	0.00173464	1	1	3	Q8ILK3	0	1066.5	High	0.0009331	0.01076	2.57
High	Q8IKN7	Uncharacterized protein OS=Plasmodium falciparum (isolate 3D7) OX=36329 GN=PF3D7_1459400 PE=4 SV=1	0	17.033	17	4	7	4	1	340	40	9.57	23.6	4
	Confidence	Sequence	Modifications	Qvality PEP	Qvality q-value	# Protein Groups	# Proteins	# PSMs	Master Protein Accessions	# Missed Cleavages	Theo. MH+ [Da]	Confidence (by Search Engine): Sequest HT	Percolator q-Value (by Search Engine): Sequest HT	Percolator PEP (by Search Engine): Sequest HT	XCorr (by Search Engine): Sequest HT
	High	SNLPDILNIAVINCK	1xCarbamidomethyl [C14]	0.000835594	0	1	1	1	Q8IKN7	0	1683.91	High	0	5.931e-05	3.82
	High	FSLEDNTPAFVICYGK	1xCarbamidomethyl [C13]	0.00221514	0	1	1	1	Q8IKN7	0	1860.88	High	0	0.0002184	4.2
	High	EALVFNVPFFSK		0.00368226	0	1	1	2	Q8IKN7	0	1397.75	High	0	0.0004285	3.39
	High	EKEDDHSSSNVTNEVK		0.00548709	0	1	1	3	Q8IKN7	1	1817.81	High	0.000207	0.002271	3.63
High	O97248	40S ribosomal protein S23, putative OS=Plasmodium falciparum (isolate 3D7) OX=36329 GN=PF3D7_0306900 PE=1 SV=1	0	16.805	33	4	37	4	1	145	16.1	10.83	121.48	4
	Confidence	Sequence	Modifications	Qvality PEP	Qvality q-value	# Protein Groups	# Proteins	# PSMs	Master Protein Accessions	# Missed Cleavages	Theo. MH+ [Da]	Confidence (by Search Engine): Sequest HT	Percolator q-Value (by Search Engine): Sequest HT	Percolator PEP (by Search Engine): Sequest HT	XCorr (by Search Engine): Sequest HT
	High	ITAFVPGDGCLNFIDENDEVLVSGFGR	1xCarbamidomethyl [C10]	8.01204e-05	0	1	1	27	O97248	0	2941.4	High	0	4.182e-05	4.35
	High	KITAFVPGDGCLNFIDENDEVLVSGFGR	1xCarbamidomethyl [C11]	0.00425727	0	1	1	4	O97248	1	3069.5	High	0	0.0007953	5.18
	High	VSLLALFK		0.031018	0.00120268	1	1	4	O97248	0	890.571	High	0.0009331	0.01297	2.57
	High	SGHSVGDLPGVK		0.0329049	0.00173464	1	1	2	O97248	0	1152.6	High	0.000578	0.008132	3.16
High	Q8IB44	Uncharacterized protein OS=Plasmodium falciparum (isolate 3D7) OX=36329 GN=PF3D7_0821000 PE=4 SV=1	0	16.683	15	5	7	5	1	514	60.5	8.98	24.94	5
	Confidence	Sequence	Modifications	Qvality PEP	Qvality q-value	# Protein Groups	# Proteins	# PSMs	Master Protein Accessions	# Missed Cleavages	Theo. MH+ [Da]	Confidence (by Search Engine): Sequest HT	Percolator q-Value (by Search Engine): Sequest HT	Percolator PEP (by Search Engine): Sequest HT	XCorr (by Search Engine): Sequest HT
	High	NSDELCIVNR	1xCarbamidomethyl [C6]	0.00615409	0	1	1	1	Q8IB44	0	1219.57	High	0	0.0008521	3.27
	High	LLCQTTQCLTTK	2xCarbamidomethyl [C3; C8]	0.00408088	0	1	1	1	Q8IB44	0	1466.73	High	0	0.0004929	3.25
	High	LDFDINSIIYDLSDYVDIILVFFDSSGK		0.00342451	0	1	1	2	Q8IB44	0	3226.61	High	0	0.0003896	4.98
	High	STFINWFLQENIQK		0.000643981	0	1	1	2	Q8IB44	0	1767.91	High	0	0.0002478	4.25
	High	NIDFIDTPGLK		0.0157325	0.000617816	1	1	1	Q8IB44	0	1232.65	High	0.000207	0.003011	2.48
High	Q8IAX6	60S ribosomal protein L13 OS=Plasmodium falciparum (isolate 3D7) OX=36329 GN=PF3D7_0814000 PE=1 SV=1	0	16.659	24	6	14	6	1	215	25.4	10.78	31.24	6
	Confidence	Sequence	Modifications	Qvality PEP	Qvality q-value	# Protein Groups	# Proteins	# PSMs	Master Protein Accessions	# Missed Cleavages	Theo. MH+ [Da]	Confidence (by Search Engine): Sequest HT	Percolator q-Value (by Search Engine): Sequest HT	Percolator PEP (by Search Engine): Sequest HT	XCorr (by Search Engine): Sequest HT
	High	NTKPFYETIEVSK		0.00400754	0	1	1	2	Q8IAX6	0	1555.8	High	0	0.0008013	2.85
	High	AAQTIGICYDKR	1xCarbamidomethyl [C8]	0.00878391	0	1	1	3	Q8IAX6	1	1395.7	High	0.001263	0.01536	2.91
	High	KGIGGIPADADKNTIK		0.0100886	0	1	1	1	Q8IAX6	2	1597.89	High	0	0.001658	2.64
	High	AAQTIGICYDK	1xCarbamidomethyl [C8]	0.0372367	0.00173464	1	1	1	Q8IAX6	0	1239.6	High	0.000578	0.009574	2.38
	High	LHPIVHCPTQR	1xCarbamidomethyl [C7]	0.0353166	0.00173464	1	1	4	Q8IAX6	0	1357.72	High	0.006948	0.147	2.7
	High	GIGGIPADADKNTIK		0.0531608	0.00323974	1	1	3	Q8IAX6	1	1469.8	High	0.004189	0.07728	3.06
High	Q8IK02	40S ribosomal protein S20e, putative OS=Plasmodium falciparum (isolate 3D7) OX=36329 GN=PF3D7_1003500 PE=1 SV=1	0	16.451	24	5	12	5	1	118	13.5	9.63	28.8	5
	Confidence	Sequence	Modifications	Qvality PEP	Qvality q-value	# Protein Groups	# Proteins	# PSMs	Master Protein Accessions	# Missed Cleavages	Theo. MH+ [Da]	Confidence (by Search Engine): Sequest HT	Percolator q-Value (by Search Engine): Sequest HT	Percolator PEP (by Search Engine): Sequest HT	XCorr (by Search Engine): Sequest HT
	High	KSPCGEGTNTWDR	1xCarbamidomethyl [C4]	0.00193894	0	1	1	5	Q8IK02	1	1507.66	High	0	0.0001819	3.49
	High	EKNLNVSGPVR		0.0256607	0.000617816	1	1	3	Q8IK02	1	1212.67	High	0.001836	0.02834	2.72
	High	SPCGEGTNTWDRFELR	1xCarbamidomethyl [C3]	0.0252074	0.000617816	1	1	1	Q8IK02	1	1924.86	High	0.000207	0.005677	2.13
	High	NLNVSGPVR		0.0218529	0.000617816	1	1	2	Q8IK02	0	955.532	High	0.003168	0.05334	2.37
	High	SPCGEGTNTWDR	1xCarbamidomethyl [C3]	0.0413835	0.00223009	1	1	1	Q8IK02	0	1379.56	High	0.0009331	0.01111	2.89
High	Q8ILG2	Plasmepsin IX OS=Plasmodium falciparum (isolate 3D7) OX=36329 GN=PF3D7_1430200 PE=3 SV=1	0	16.382	10	4	10	4	1	627	74.1	9.19	29	4
	Confidence	Sequence	Modifications	Qvality PEP	Qvality q-value	# Protein Groups	# Proteins	# PSMs	Master Protein Accessions	# Missed Cleavages	Theo. MH+ [Da]	Confidence (by Search Engine): Sequest HT	Percolator q-Value (by Search Engine): Sequest HT	Percolator PEP (by Search Engine): Sequest HT	XCorr (by Search Engine): Sequest HT
	High	INFEGIVGLAFPEMLSTGK	1xOxidation [M14]	0.00134018	0	1	1	5	Q8ILG2	0	2039.05	High	0.001107	0.01376	3.77
	High	INFEGIVGLAFPEMLSTGK		0.000671876	0	1	1	2	Q8ILG2	0	2023.06	High	0	4.418e-05	4.28
	High	YKQEYEEEKEIYDNTNTSQEK		0.00151272	0	1	1	1	Q8ILG2	2	2668.19	High	0	0.0001308	2.47
	High	YSALIFGGVDK		0.010975	0.000617816	1	1	1	Q8ILG2	0	1169.62	High	0.000207	0.001846	2.3
	High	FCCGVNSIVYDLK	2xCarbamidomethyl [C2; C3]	0.0955282	0.00497914	1	1	1	Q8ILG2	0	1574.73	High	0.001996	0.03485	1.45
High	Q8IKM5	60S ribosomal protein L27 OS=Plasmodium falciparum (isolate 3D7) OX=36329 GN=PF3D7_1460700 PE=1 SV=2	0	16.207	25	4	8	4	1	146	16.7	10.23	23.35	4
	Confidence	Sequence	Modifications	Qvality PEP	Qvality q-value	# Protein Groups	# Proteins	# PSMs	Master Protein Accessions	# Missed Cleavages	Theo. MH+ [Da]	Confidence (by Search Engine): Sequest HT	Percolator q-Value (by Search Engine): Sequest HT	Percolator PEP (by Search Engine): Sequest HT	XCorr (by Search Engine): Sequest HT
	High	ERPYSYCLVAGIEK	1xCarbamidomethyl [C7]	0.000298352	0	1	1	1	Q8IKM5	0	1684.84	High	0	1.498e-05	3.95
	High	AVIVNTYEGQTR		0.00665637	0	1	1	2	Q8IKM5	0	1350.7	High	0	0.0009519	3.61
	High	KAVIVNTYEGQTR		0.00190405	0	1	1	3	Q8IKM5	1	1478.8	High	0.000207	0.002249	3.49
	High	YQVANDFDIK		0.0409017	0.00223009	1	1	2	Q8IKM5	0	1212.59	High	0.0009331	0.01088	1.83
High	Q8ILL2	60S ribosomal protein L7-3, putative OS=Plasmodium falciparum (isolate 3D7) OX=36329 GN=PF3D7_1424400 PE=1 SV=2	0	15.867	20	6	14	6	1	283	32.7	10.15	35.12	6
	Confidence	Sequence	Modifications	Qvality PEP	Qvality q-value	# Protein Groups	# Proteins	# PSMs	Master Protein Accessions	# Missed Cleavages	Theo. MH+ [Da]	Confidence (by Search Engine): Sequest HT	Percolator q-Value (by Search Engine): Sequest HT	Percolator PEP (by Search Engine): Sequest HT	XCorr (by Search Engine): Sequest HT
	High	TGIKDNPLIFEK		0.00661632	0	1	1	3	Q8ILL2	1	1374.76	High	0	0.0009427	3.39
	High	RSNIIGVGVRPK		0.0159221	0.000617816	1	1	1	Q8ILL2	1	1295.79	High	0.000207	0.003064	2.47
	High	SNIIGVGVRPK		0.0204657	0.000617816	1	1	4	Q8ILL2	0	1139.69	High	0.000207	0.004271	2.76
	High	KEDQEKLDYFAK		0.0126775	0.000617816	1	1	2	Q8ILL2	2	1513.75	High	0.0004018	0.006691	2.56
	High	SQTQDLLNFLK		0.0312018	0.00120268	1	1	3	Q8ILL2	0	1306.7	High	0.0004018	0.007544	3.09
	High	ENFNDNVDLR		0.0628373	0.00449953	1	1	1	Q8ILL2	0	1235.57	High	0.001757	0.01959	1.94
High	O77310	Cytoadherence linked asexual protein 3.1 OS=Plasmodium falciparum (isolate 3D7) OX=36329 GN=PF3D7_0302500 PE=4 SV=2	0	15.83	4	4	8	4	1	1417	167.1	7.18	23.61	4
	Confidence	Sequence	Modifications	Qvality PEP	Qvality q-value	# Protein Groups	# Proteins	# PSMs	Master Protein Accessions	# Missed Cleavages	Theo. MH+ [Da]	Confidence (by Search Engine): Sequest HT	Percolator q-Value (by Search Engine): Sequest HT	Percolator PEP (by Search Engine): Sequest HT	XCorr (by Search Engine): Sequest HT
	High	EQTQHVQEQTYER		0.00532387	0	1	2	3	O77310	0	1675.77	High	0	0.0007059	3.57
	High	EANEENTFPEQEEPNR		0.000232728	0	1	2	3	O77310	0	1932.82	High	0	1.167e-05	4.49
	High	SALEELNNVFTNK		0.0131425	0.000617816	1	2	1	O77310	0	1478.75	High	0.000207	0.002356	3.33
	High	YHNIYNINNK		0.0394883	0.00223009	1	3	1	O77310	0	1292.64	High	0.0007649	0.01037	2.14
High	Q8IHU0	60S ribosomal protein L28 OS=Plasmodium falciparum (isolate 3D7) OX=36329 GN=PF3D7_1142500 PE=1 SV=1	0	15.753	27	4	11	4	1	127	14.4	10.15	36.83	4
	Confidence	Sequence	Modifications	Qvality PEP	Qvality q-value	# Protein Groups	# Proteins	# PSMs	Master Protein Accessions	# Missed Cleavages	Theo. MH+ [Da]	Confidence (by Search Engine): Sequest HT	Percolator q-Value (by Search Engine): Sequest HT	Percolator PEP (by Search Engine): Sequest HT	XCorr (by Search Engine): Sequest HT
	High	GVFLCDPLNVNYK	1xCarbamidomethyl [C5]	0.00296175	0	1	1	2	Q8IHU0	0	1538.77	High	0	0.0006771	3.11
	High	KGVFLCDPLNVNYK	1xCarbamidomethyl [C6]	0.000920629	0	1	1	5	Q8IHU0	1	1666.86	High	0	6.738e-05	4.92
	High	LLQQHGSFEK		0.0168034	0.000617816	1	1	2	Q8IHU0	0	1186.62	High	0.000207	0.006219	2.74
	High	ESNVVNQHFK		0.0550389	0.00323974	1	1	2	Q8IHU0	0	1201.6	High	0.001836	0.02969	3.25
High	Q8IEM3	60S ribosomal protein L24, putative OS=Plasmodium falciparum (isolate 3D7) OX=36329 GN=PF3D7_1309100 PE=1 SV=1	0	15.629	29	6	15	6	1	162	19.2	10.43	33.39	6
	Confidence	Sequence	Modifications	Qvality PEP	Qvality q-value	# Protein Groups	# Proteins	# PSMs	Master Protein Accessions	# Missed Cleavages	Theo. MH+ [Da]	Confidence (by Search Engine): Sequest HT	Percolator q-Value (by Search Engine): Sequest HT	Percolator PEP (by Search Engine): Sequest HT	XCorr (by Search Engine): Sequest HT
	High	TEACSFSEYR	1xCarbamidomethyl [C4]	0.00694351	0	1	1	2	Q8IEM3	0	1249.52	High	0.000207	0.002668	3.64
	High	AVCGLTVEDIR	1xCarbamidomethyl [C3]	0.00283894	0	1	1	2	Q8IEM3	0	1232.63	High	0	0.0003043	3.08
	High	VYFYLSSK		0.0129857	0.000617816	1	1	7	Q8IEM3	0	1006.52	High	0.000578	0.007955	2.51
	High	AYVQSIEAK		0.0208352	0.000617816	1	1	1	Q8IEM3	0	1008.54	High	0.000207	0.004372	2.58
	High	FASLALQK		0.0168034	0.000617816	1	1	2	Q8IEM3	0	877.514	High	0.000207	0.005826	1.65
	High	KAYVQSIEAK		0.0708563	0.00449953	1	1	1	Q8IEM3	1	1136.63	High	0.001836	0.02315	2.93
High	Q8IBQ8	Uncharacterized protein OS=Plasmodium falciparum (isolate 3D7) OX=36329 GN=PF3D7_0719400 PE=4 SV=1	0	15.352	3	4	5	4	1	1731	205.8	9.13	14.43	4
	Confidence	Sequence	Modifications	Qvality PEP	Qvality q-value	# Protein Groups	# Proteins	# PSMs	Master Protein Accessions	# Missed Cleavages	Theo. MH+ [Da]	Confidence (by Search Engine): Sequest HT	Percolator q-Value (by Search Engine): Sequest HT	Percolator PEP (by Search Engine): Sequest HT	XCorr (by Search Engine): Sequest HT
	High	INPQELIDINSLNLK		0.000937511	0	1	1	1	Q8IBQ8	0	1723.96	High	0	6.934e-05	2.95
	High	INFLQVISR		0.00366006	0	1	1	2	Q8IBQ8	0	1089.64	High	0	0.001481	3.14
	High	VVENEVPLEIASNILESLNIK		6.56008e-05	0	1	1	1	Q8IBQ8	0	2323.28	High	0	1.987e-06	3.83
	High	HFLDYEK		0.0312018	0.00120268	1	1	1	Q8IBQ8	0	951.457	High	0.0004018	0.007575	2.11
High	O77364	60S ribosomal protein L26, putative OS=Plasmodium falciparum (isolate 3D7) OX=36329 GN=PF3D7_0312800 PE=1 SV=1	0	15.116	32	5	16	5	1	126	14.8	11.12	43.05	5
	Confidence	Sequence	Modifications	Qvality PEP	Qvality q-value	# Protein Groups	# Proteins	# PSMs	Master Protein Accessions	# Missed Cleavages	Theo. MH+ [Da]	Confidence (by Search Engine): Sequest HT	Percolator q-Value (by Search Engine): Sequest HT	Percolator PEP (by Search Engine): Sequest HT	XCorr (by Search Engine): Sequest HT
	High	VNGESTFIGIHPSNVVLTK		0.00226942	0	1	1	3	O77364	0	2012.08	High	0	0.0002244	4.27
	High	DDEVLICR	1xCarbamidomethyl [C7]	0.00899812	0	1	1	3	O77364	0	1019.48	High	0	0.001422	3.42
	High	EKVNGESTFIGIHPSNVVLTK		0.01928	0.000617816	1	1	2	O77364	1	2269.22	High	0.000207	0.006351	3.3
	High	KDDEVLICR	1xCarbamidomethyl [C8]	0.0124512	0.000617816	1	1	6	O77364	1	1147.58	High	0.000207	0.002441	3.65
	High	AHFTAPAGLR		0.0745781	0.00449953	1	1	2	O77364	0	1040.56	High	0.001836	0.02486	2.22
High	O97320	Histone H2A OS=Plasmodium falciparum (isolate 3D7) OX=36329 GN=PF3D7_0320900 PE=3 SV=1	0	15.082	31	5	29	4	1	158	16.4	10.62	59.38	5
	Confidence	Sequence	Modifications	Qvality PEP	Qvality q-value	# Protein Groups	# Proteins	# PSMs	Master Protein Accessions	# Missed Cleavages	Theo. MH+ [Da]	Confidence (by Search Engine): Sequest HT	Percolator q-Value (by Search Engine): Sequest HT	Percolator PEP (by Search Engine): Sequest HT	XCorr (by Search Engine): Sequest HT
	High	ATIAGGGVIPHIHK		0.002311	0	1	1	8	O97320	0	1370.79	High	0	0.0002311	4.02
	High	AGLQFPVGR		0.0164059	0.000617816	2	2	8	O97320; C6KT18	0	944.531	High	0.000207	0.003181	2.68
	High	HLQLAIR		0.0277184	0.000617816	1	1	3	O97320	0	850.526	High	0.000207	0.006451	1.95
	High	GDEELDTLIK		0.0368014	0.00173464	1	1	1	O97320	0	1132.57	High	0.000578	0.00947	3.09
	High	VPLPPTAQK		0.0498749	0.00276066	1	1	9	O97320	0	950.567	High	0.0063	0.1274	2.39
High	Q8IDI5	60S ribosomal protein L17, putative OS=Plasmodium falciparum (isolate 3D7) OX=36329 GN=PF3D7_1351400 PE=1 SV=1	0	14.451	12	3	8	3	1	203	23.4	10.89	29.18	3
	Confidence	Sequence	Modifications	Qvality PEP	Qvality q-value	# Protein Groups	# Proteins	# PSMs	Master Protein Accessions	# Missed Cleavages	Theo. MH+ [Da]	Confidence (by Search Engine): Sequest HT	Percolator q-Value (by Search Engine): Sequest HT	Percolator PEP (by Search Engine): Sequest HT	XCorr (by Search Engine): Sequest HT
	High	FLLNILDNVQANAESR		4.96441e-05	0	1	1	4	Q8IDI5	0	1816.96	High	0	4.141e-06	5.94
	High	YLNDVIEK		0.015827	0.000617816	1	1	1	Q8IDI5	0	993.525	High	0.000207	0.00302	2.36
	High	KYLNDVIEK		0.10673	0.00586925	1	1	3	Q8IDI5	1	1121.62	High	0.003168	0.05369	2.91
High	Q8I4U7	Uncharacterized protein OS=Plasmodium falciparum (isolate 3D7) OX=36329 GN=PF3D7_1248700 PE=4 SV=1	0	14.36	3	3	4	3	1	1989	231.2	6.32	14.63	3
	Confidence	Sequence	Modifications	Qvality PEP	Qvality q-value	# Protein Groups	# Proteins	# PSMs	Master Protein Accessions	# Missed Cleavages	Theo. MH+ [Da]	Confidence (by Search Engine): Sequest HT	Percolator q-Value (by Search Engine): Sequest HT	Percolator PEP (by Search Engine): Sequest HT	XCorr (by Search Engine): Sequest HT
	High	ILSVDGIGEIANNLSALNVDENR		0.000758411	0	1	1	1	Q8I4U7	0	2426.25	High	0	5.201e-05	3.64
	High	VVNFHELFPVLETK		0.000313169	0	1	1	1	Q8I4U7	0	1671.91	High	0	1.606e-05	2.69
	High	SGDINTNDDKNNADNNDDVDGEK		0.000134907	0	1	1	2	Q8I4U7	1	2479.01	High	0	5.223e-06	4.51
High	Q8IM23	rRNA 2'-O-methyltransferase fibrillarin,putative OS=Plasmodium falciparum (isolate 3D7) OX=36329 GN=PF3D7_1407100 PE=3 SV=1	0	13.847	25	5	5	5	1	318	34.1	9.99	12.19	5
	Confidence	Sequence	Modifications	Qvality PEP	Qvality q-value	# Protein Groups	# Proteins	# PSMs	Master Protein Accessions	# Missed Cleavages	Theo. MH+ [Da]	Confidence (by Search Engine): Sequest HT	Percolator q-Value (by Search Engine): Sequest HT	Percolator PEP (by Search Engine): Sequest HT	XCorr (by Search Engine): Sequest HT
	High	MLVDMVDVVFADVAQPDQAR	1xOxidation [M1]	0.000267527	0	1	1	1	Q8IM23	0	2235.08	High	0	1.295e-05	3.77
	High	RYEVMTEDEKIEYR		0.0102723	0	1	1	1	Q8IM23	2	1860.88	High	0	0.001696	2.81
	High	LGACLMGGVGNMPIKPGSK	1xCarbamidomethyl [C4]; 2xOxidation [M6; M12]	0.01438	0.000617816	1	1	1	Q8IM23	0	1918.95	High	0.000207	0.002666	3.88
	High	FPGVYLLK		0.0411419	0.00223009	1	1	1	Q8IM23	0	936.555	High	0.0009331	0.01099	1.73
	High	ANCVDSTAKPEVVFASEMEK	1xCarbamidomethyl [C3]; 1xOxidation [M18]	0.0684723	0.00449953	1	1	1	Q8IM23	0	2228.02	High	0.001836	0.02208	1.31
High	Q8ILE8	60S ribosomal protein L14, putative OS=Plasmodium falciparum (isolate 3D7) OX=36329 GN=PF3D7_1431700 PE=1 SV=1	0	13.319	30	5	9	5	1	165	19.3	10.18	24.59	5
	Confidence	Sequence	Modifications	Qvality PEP	Qvality q-value	# Protein Groups	# Proteins	# PSMs	Master Protein Accessions	# Missed Cleavages	Theo. MH+ [Da]	Confidence (by Search Engine): Sequest HT	Percolator q-Value (by Search Engine): Sequest HT	Percolator PEP (by Search Engine): Sequest HT	XCorr (by Search Engine): Sequest HT
	High	VIVDGAFITGVPR		0.000573965	0	1	1	2	Q8ILE8	0	1343.77	High	0	0.000157	3.67
	High	LCLIEYGPYAGK	1xCarbamidomethyl [C2]	0.00604365	0	1	1	3	Q8ILE8	0	1383.7	High	0.000207	0.004723	3.88
	High	FQVYFAK		0.0129079	0.000617816	1	1	1	Q8ILE8	0	902.477	High	0.000207	0.002309	1.81
	High	VLEEFNNSK		0.0462414	0.00223009	1	1	1	Q8ILE8	0	1079.54	High	0.0009331	0.01293	2.31
	High	DEATDFER		0.129901	0.00858819	1	1	2	Q8ILE8	0	982.411	High	0.003168	0.05378	1.95
High	C6S3F7	Casein kinase 1 OS=Plasmodium falciparum (isolate 3D7) OX=36329 GN=PF3D7_1136500.2 PE=3 SV=1	0	13.044	14	4	6	4	1	324	37.8	9.25	13.17	4
	Confidence	Sequence	Modifications	Qvality PEP	Qvality q-value	# Protein Groups	# Proteins	# PSMs	Master Protein Accessions	# Missed Cleavages	Theo. MH+ [Da]	Confidence (by Search Engine): Sequest HT	Percolator q-Value (by Search Engine): Sequest HT	Percolator PEP (by Search Engine): Sequest HT	XCorr (by Search Engine): Sequest HT
	High	NRFDQTADQEGR		0.00955659	0	1	2	3	C6S3F7	1	1436.65	High	0	0.001541	3.56
	High	FEDRPDYTYLR		0.00115888	0	1	2	1	C6S3F7	0	1474.7	High	0	9.178e-05	2.03
	High	TVLMTADQMLNR	1xOxidation [M4]	0.0161139	0.000617816	1	2	1	C6S3F7	0	1408.69	High	0.000207	0.003092	2.21
	High	DIKPDNFLIGR		0.103823	0.00586925	1	2	1	C6S3F7	0	1287.71	High	0.002285	0.03933	1.26
High	Q8ID50	Ubiquitin-60S ribosomal protein L40 OS=Plasmodium falciparum (isolate 3D7) OX=36329 GN=PF3D7_1365900 PE=1 SV=1	0	12.935	37	4	9	1	1	128	14.6	9.88	24.8	4
	Confidence	Sequence	Modifications	Qvality PEP	Qvality q-value	# Protein Groups	# Proteins	# PSMs	Master Protein Accessions	# Missed Cleavages	Theo. MH+ [Da]	Confidence (by Search Engine): Sequest HT	Percolator q-Value (by Search Engine): Sequest HT	Percolator PEP (by Search Engine): Sequest HT	XCorr (by Search Engine): Sequest HT
	High	IQDKEGIPPDQQR		0.00589945	0	2	3	3	Q8ID50; sp	1	1523.78	High	0	0.0008082	3.05
	High	TITLDVEPSDTIENVK		0.000598828	0	1	2	2	Q8ID50	0	1773.91	High	0	5.059e-05	4.04
	High	ESTLHLVLR		0.0290638	0.00120268	2	3	1	Q8ID50; sp	0	1067.62	High	0.0004018	0.006846	2.37
	High	TLSDYNIQK		0.0492987	0.00276066	2	3	3	Q8ID50; sp	0	1081.55	High	0.001107	0.01411	2.84
High	O96184	60S ribosomal protein L37a OS=Plasmodium falciparum (isolate 3D7) OX=36329 GN=RPL37A PE=1 SV=1	0	12.921	27	3	22	3	1	96	10.8	10.49	79.56	3
	Confidence	Sequence	Modifications	Qvality PEP	Qvality q-value	# Protein Groups	# Proteins	# PSMs	Master Protein Accessions	# Missed Cleavages	Theo. MH+ [Da]	Confidence (by Search Engine): Sequest HT	Percolator q-Value (by Search Engine): Sequest HT	Percolator PEP (by Search Engine): Sequest HT	XCorr (by Search Engine): Sequest HT
	High	VCGGAWSLTTPAAVAAK	1xCarbamidomethyl [C2]	0.00452252	0	1	1	6	O96184	0	1659.85	High	0	0.0005775	4.14
	High	KVCGGAWSLTTPAAVAAK	1xCarbamidomethyl [C3]	0.000138217	0	1	1	12	O96184	1	1787.95	High	0	7.23e-05	5.65
	High	YLCTFCGK	2xCarbamidomethyl [C3; C6]	0.0798241	0.00449953	1	1	4	O96184	0	1048.46	High	0.002285	0.03878	2.55
High	Q8IB14	High mobility group protein B2 OS=Plasmodium falciparum (isolate 3D7) OX=36329 GN=PF3D7_0817900 PE=1 SV=1	0	12.578	25	3	14	3	1	99	11.5	9.96	38.33	3
	Confidence	Sequence	Modifications	Qvality PEP	Qvality q-value	# Protein Groups	# Proteins	# PSMs	Master Protein Accessions	# Missed Cleavages	Theo. MH+ [Da]	Confidence (by Search Engine): Sequest HT	Percolator q-Value (by Search Engine): Sequest HT	Percolator PEP (by Search Engine): Sequest HT	XCorr (by Search Engine): Sequest HT
	High	LIGEAWGQLSPAQK		0.000351375	0	1	1	5	Q8IB14	0	1497.81	High	0	9.738e-05	4.61
	High	ALSAYMFYVK		0.0102107	0	1	1	2	Q8IB14	0	1192.61	High	0.001836	0.03214	2.82
	High	RALSAYMFYVK	1xOxidation [M7]	0.0165044	0.000617816	1	1	2	Q8IB14	1	1364.7	High	0.000207	0.0032	2.41
	High	ALSAYMFYVK	1xOxidation [M6]	0.0142941	0.000617816	1	1	5	Q8IB14	0	1208.6	High	0.000207	0.002632	3.27
High	Q8IDV9	Exoribonuclease, putative OS=Plasmodium falciparum (isolate 3D7) OX=36329 GN=PF3D7_1337300 PE=4 SV=1	0	12.478	6	5	5	5	1	903	106.7	7.09	14.19	5
	Confidence	Sequence	Modifications	Qvality PEP	Qvality q-value	# Protein Groups	# Proteins	# PSMs	Master Protein Accessions	# Missed Cleavages	Theo. MH+ [Da]	Confidence (by Search Engine): Sequest HT	Percolator q-Value (by Search Engine): Sequest HT	Percolator PEP (by Search Engine): Sequest HT	XCorr (by Search Engine): Sequest HT
	High	KYENNTTTDCNMANMESSK	1xCarbamidomethyl [C10]; 2xOxidation [M12; M15]	0.000366597	0	1	1	1	Q8IDV9	1	2269.9	High	0	1.978e-05	5.62
	High	NYTQQIFNLNK		0.0111747	0.000617816	1	1	1	Q8IDV9	0	1382.71	High	0.000207	0.001904	2.49
	High	FVLNYLIENK		0.0288922	0.00120268	1	1	1	Q8IDV9	0	1252.69	High	0.0004018	0.006835	2.02
	High	NYILILR		0.0821094	0.00449953	1	1	1	Q8IDV9	0	904.561	High	0.001836	0.02841	1.87
	High	RLEVSFYGYR		0.115262	0.00722115	1	1	1	Q8IDV9	1	1289.66	High	0.002732	0.0455	2.19
High	Q8IBQ5	40S ribosomal protein S10, putative OS=Plasmodium falciparum (isolate 3D7) OX=36329 GN=PF3D7_0719700 PE=1 SV=1	0	12.295	34	4	6	4	1	137	16.5	9.73	12.69	4
	Confidence	Sequence	Modifications	Qvality PEP	Qvality q-value	# Protein Groups	# Proteins	# PSMs	Master Protein Accessions	# Missed Cleavages	Theo. MH+ [Da]	Confidence (by Search Engine): Sequest HT	Percolator q-Value (by Search Engine): Sequest HT	Percolator PEP (by Search Engine): Sequest HT	XCorr (by Search Engine): Sequest HT
	High	EFLHLPPSIFPATLSK		0.0037046	0	1	1	2	Q8IBQ5	0	1796.99	High	0	0.0004319	2.99
	High	HQYFILNNEGIEYLR		0.000185992	0	1	1	1	Q8IBQ5	0	1908.96	High	0	7.982e-06	3.94
	High	LIYEYLFK		0.0261219	0.000617816	1	1	2	Q8IBQ5	0	1088.6	High	0.002285	0.03829	1.63
	High	EGVIVVEK		0.0745781	0.00449953	1	1	1	Q8IBQ5	0	872.509	High	0.001836	0.02484	1.71
High	Q8IJQ4	Uncharacterized protein OS=Plasmodium falciparum (isolate 3D7) OX=36329 GN=PF3D7_1014100 PE=4 SV=1	0	12.206	4	4	5	4	1	1455	173.2	6.11	10.3	4
	Confidence	Sequence	Modifications	Qvality PEP	Qvality q-value	# Protein Groups	# Proteins	# PSMs	Master Protein Accessions	# Missed Cleavages	Theo. MH+ [Da]	Confidence (by Search Engine): Sequest HT	Percolator q-Value (by Search Engine): Sequest HT	Percolator PEP (by Search Engine): Sequest HT	XCorr (by Search Engine): Sequest HT
	High	NLTEFLENTER		0.00501179	0	1	1	1	Q8IJQ4	0	1365.66	High	0	0.0006485	2.96
	High	FIPINAFITLENK		0.00224212	0	1	1	1	Q8IJQ4	0	1519.85	High	0	0.0002219	1.8
	High	ELAEISTSNLFYPK		0.00463318	0	1	1	2	Q8IJQ4	0	1611.83	High	0	0.0005845	3.3
	High	YPDINTIHIYYNASPVK		0.0306534	0.00120268	1	1	1	Q8IJQ4	0	2008.02	High	0.0004018	0.007397	1.98
High	Q8IDM3	DNA/RNA-binding protein Alba 4 OS=Plasmodium falciparum (isolate 3D7) OX=36329 GN=PF3D7_1347500 PE=4 SV=1	0	12.172	13	3	5	3	1	372	42.1	7.5	10.84	3
	Confidence	Sequence	Modifications	Qvality PEP	Qvality q-value	# Protein Groups	# Proteins	# PSMs	Master Protein Accessions	# Missed Cleavages	Theo. MH+ [Da]	Confidence (by Search Engine): Sequest HT	Percolator q-Value (by Search Engine): Sequest HT	Percolator PEP (by Search Engine): Sequest HT	XCorr (by Search Engine): Sequest HT
	High	YIILSGLGDALPLCVQLQSSLQSK	1xCarbamidomethyl [C14]	9.26605e-05	0	1	1	3	Q8IDM3	0	2603.41	High	0	3.153e-06	3.45
	High	ICLFSGSIFK	1xCarbamidomethyl [C2]	0.0130639	0.000617816	1	1	1	Q8IDM3	0	1171.62	High	0.000207	0.002344	1.1
	High	GSDHSTGSVFIVTFK		0.040189	0.00223009	1	1	1	Q8IDM3	0	1581.79	High	0.0009331	0.01067	2.06
High	Q8IKA6	DnaJ protein, putative OS=Plasmodium falciparum (isolate 3D7) OX=36329 GN=PF3D7_1473200 PE=4 SV=1	0	12.015	14	3	4	3	1	454	52.4	5.25	13.54	3
	Confidence	Sequence	Modifications	Qvality PEP	Qvality q-value	# Protein Groups	# Proteins	# PSMs	Master Protein Accessions	# Missed Cleavages	Theo. MH+ [Da]	Confidence (by Search Engine): Sequest HT	Percolator q-Value (by Search Engine): Sequest HT	Percolator PEP (by Search Engine): Sequest HT	XCorr (by Search Engine): Sequest HT
	High	MENQNTGNDVNSGNSENAEK		0.000176121	0	1	1	1	Q8IKA6	0	2151.88	High	0	7.449e-06	5.48
	High	FHGDLNNILEFIPFSESTDLNR		0.000514669	0	1	1	2	Q8IKA6	0	2578.26	High	0	3.096e-05	2.99
	High	ENYDFYGLDKDLDEFQTYYEPR		0.0201027	0.000617816	1	1	1	Q8IKA6	1	2820.23	High	0.000207	0.004186	2.32
High	Q8IDP4	Thioredoxin 2 OS=Plasmodium falciparum (isolate 3D7) OX=36329 GN=trx2 PE=1 SV=1	0	11.96	22	3	6	3	1	157	18.6	9.76	14.76	3
	Confidence	Sequence	Modifications	Qvality PEP	Qvality q-value	# Protein Groups	# Proteins	# PSMs	Master Protein Accessions	# Missed Cleavages	Theo. MH+ [Da]	Confidence (by Search Engine): Sequest HT	Percolator q-Value (by Search Engine): Sequest HT	Percolator PEP (by Search Engine): Sequest HT	XCorr (by Search Engine): Sequest HT
	High	KDHFVSSNDLIALIK		9.15444e-05	0	1	1	1	Q8IDP4	1	1699.94	High	0	3.114e-06	4.49
	High	VDLDKNESLAR		0.0117252	0.000617816	1	1	4	Q8IDP4	1	1259.66	High	0.000207	0.002027	2.84
	High	SLPTIILLK		0.0696548	0.00449953	1	1	1	Q8IDP4	0	997.666	High	0.001836	0.02259	1.16
High	Q8IJB7	Merozoite TRAP-like protein OS=Plasmodium falciparum (isolate 3D7) OX=36329 GN=PF3D7_1028700 PE=4 SV=1	0	11.892	7	3	3	3	1	498	58	4.84	12.99	3
	Confidence	Sequence	Modifications	Qvality PEP	Qvality q-value	# Protein Groups	# Proteins	# PSMs	Master Protein Accessions	# Missed Cleavages	Theo. MH+ [Da]	Confidence (by Search Engine): Sequest HT	Percolator q-Value (by Search Engine): Sequest HT	Percolator PEP (by Search Engine): Sequest HT	XCorr (by Search Engine): Sequest HT
	High	NYDNHDEHSNIHEHDTSR		0.00121641	0	1	1	1	Q8IJB7	0	2219.91	High	0	9.811e-05	3.41
	High	KSDEDLDNIEGDNITKEER		0.00822059	0	1	1	1	Q8IJB7	2	2220.03	High	0	0.00126	4.8
	High	KSDEDLDNIEGDNITK		0.000225784	0	1	1	1	Q8IJB7	1	1805.84	High	0	1.038e-05	4.78
High	Q8IJX3	Single-strand telomeric DNA-binding protein GBP2, putative OS=Plasmodium falciparum (isolate 3D7) OX=36329 GN=PF3D7_1006800 PE=4 SV=1	0	11.857	15	3	7	3	1	246	29.5	9.11	19.17	3
	Confidence	Sequence	Modifications	Qvality PEP	Qvality q-value	# Protein Groups	# Proteins	# PSMs	Master Protein Accessions	# Missed Cleavages	Theo. MH+ [Da]	Confidence (by Search Engine): Sequest HT	Percolator q-Value (by Search Engine): Sequest HT	Percolator PEP (by Search Engine): Sequest HT	XCorr (by Search Engine): Sequest HT
	High	GCGIVEYATYEEAQEAISSLNDSKLEDR	1xCarbamidomethyl [C2]	0.00649762	0	1	1	1	Q8IJX3	1	3147.44	High	0	0.0009201	3.11
	High	GCGIVEYATYEEAQEAISSLNDSK	1xCarbamidomethyl [C2]	0.0010455	0	1	1	3	Q8IJX3	0	2634.19	High	0	0.0001438	3.72
	High	VYVGNLPWK		0.0944691	0.00497914	1	1	3	Q8IJX3	0	1075.59	High	0.007074	0.1625	1.96
High	Q8I3B4	DEAD/DEAH box helicase, putative OS=Plasmodium falciparum (isolate 3D7) OX=36329 GN=PF3D7_0903400 PE=4 SV=1	0	11.775	2	3	4	3	1	2536	300.7	6.93	13.45	3
	Confidence	Sequence	Modifications	Qvality PEP	Qvality q-value	# Protein Groups	# Proteins	# PSMs	Master Protein Accessions	# Missed Cleavages	Theo. MH+ [Da]	Confidence (by Search Engine): Sequest HT	Percolator q-Value (by Search Engine): Sequest HT	Percolator PEP (by Search Engine): Sequest HT	XCorr (by Search Engine): Sequest HT
	High	INDNNNNNINCDNTK	1xCarbamidomethyl [C11]	0.000692537	0	1	1	2	Q8I3B4	0	1776.76	High	0	4.61e-05	4.64
	High	VYCNYVTEIEDLIK	1xCarbamidomethyl [C3]	0.000416334	0	1	1	1	Q8I3B4	0	1758.86	High	0	2.35e-05	2.73
	High	ALINSQYEENK		0.0096143	0	1	1	1	Q8I3B4	0	1308.64	High	0	0.001551	2.59
High	Q8I717	RNA 3'-terminal phosphate cyclase-like protein,putative OS=Plasmodium falciparum (isolate 3D7) OX=36329 GN=PF3D7_1471000 PE=4 SV=1	0	11.744	13	4	6	4	1	467	54.9	8.63	15.08	4
	Confidence	Sequence	Modifications	Qvality PEP	Qvality q-value	# Protein Groups	# Proteins	# PSMs	Master Protein Accessions	# Missed Cleavages	Theo. MH+ [Da]	Confidence (by Search Engine): Sequest HT	Percolator q-Value (by Search Engine): Sequest HT	Percolator PEP (by Search Engine): Sequest HT	XCorr (by Search Engine): Sequest HT
	High	SPIHYSYLIQCVGIGYQNIFK	1xCarbamidomethyl [C11]	0.000413819	0	1	1	2	Q8I717	0	2500.27	High	0	2.325e-05	3.12
	High	LALSLISGK		0.0103967	0	1	1	1	Q8I717	0	901.572	High	0	0.001728	2.09
	High	HINNNLHDVDIYER		0.0112421	0.000617816	1	1	2	Q8I717	0	1751.85	High	0.000207	0.001906	2.32
	High	NINSHFISFSLFAHTK		0.0716681	0.00449953	1	1	1	Q8I717	0	1862.95	High	0.001836	0.02355	2.43
High	sp	RS27A_HUMAN	0	11.721	30	4	8	1	1	156	18	9.64	20.72	4
	Confidence	Sequence	Modifications	Qvality PEP	Qvality q-value	# Protein Groups	# Proteins	# PSMs	Master Protein Accessions	# Missed Cleavages	Theo. MH+ [Da]	Confidence (by Search Engine): Sequest HT	Percolator q-Value (by Search Engine): Sequest HT	Percolator PEP (by Search Engine): Sequest HT	XCorr (by Search Engine): Sequest HT
	High	IQDKEGIPPDQQR		0.00589945	0	2	3	3	Q8ID50; sp	1	1523.78	High	0	0.0008082	3.05
	High	TITLEVEPSDTIENVK		0.00483336	0	1	1	1	sp	0	1787.93	High	0	0.0006203	3.58
	High	ESTLHLVLR		0.0290638	0.00120268	2	3	1	Q8ID50; sp	0	1067.62	High	0.0004018	0.006846	2.37
	High	TLSDYNIQK		0.0492987	0.00276066	2	3	3	Q8ID50; sp	0	1081.55	High	0.001107	0.01411	2.84
High	Q8IAX8	DNA/RNA-binding protein Alba 1 OS=Plasmodium falciparum (isolate 3D7) OX=36329 GN=PF3D7_0814200 PE=4 SV=1	0	11.592	21	5	9	5	1	248	27.2	10.58	20.14	5
	Confidence	Sequence	Modifications	Qvality PEP	Qvality q-value	# Protein Groups	# Proteins	# PSMs	Master Protein Accessions	# Missed Cleavages	Theo. MH+ [Da]	Confidence (by Search Engine): Sequest HT	Percolator q-Value (by Search Engine): Sequest HT	Percolator PEP (by Search Engine): Sequest HT	XCorr (by Search Engine): Sequest HT
	High	TVSFIEILLSR		0.00273773	0	1	1	2	Q8IAX8	0	1277.75	High	0.000207	0.004243	2.89
	High	DREPIDEDEMR	1xOxidation [M10]	0.00792861	0	1	1	1	Q8IAX8	1	1420.6	High	0	0.001199	3.26
	High	AVTLAEIIK		0.0270687	0.000617816	1	1	3	Q8IAX8	0	957.598	High	0.001836	0.0226	1.84
	High	MTNYVNYGAK		0.0893331	0.00449953	1	1	1	Q8IAX8	0	1160.54	High	0.001836	0.0318	2.34
	High	DAGYQPPLDEK		0.0998739	0.00586925	1	1	2	Q8IAX8	0	1232.58	High	0.002285	0.03716	2.69
High	Q8IIQ7	Asparagine-rich antigen OS=Plasmodium falciparum (isolate 3D7) OX=36329 GN=PF3D7_1110400 PE=4 SV=1	0	11.57	4	5	6	5	1	1483	173.8	9.17	16.74	5
	Confidence	Sequence	Modifications	Qvality PEP	Qvality q-value	# Protein Groups	# Proteins	# PSMs	Master Protein Accessions	# Missed Cleavages	Theo. MH+ [Da]	Confidence (by Search Engine): Sequest HT	Percolator q-Value (by Search Engine): Sequest HT	Percolator PEP (by Search Engine): Sequest HT	XCorr (by Search Engine): Sequest HT
	High	NMDDEEGYDNINR		0.0077865	0	1	1	1	Q8IIQ7	0	1584.62	High	0	0.00117	3.51
	High	INNYNYSSNYK		0.00359426	0	1	1	2	Q8IIQ7	0	1379.62	High	0	0.000415	3.31
	High	YFSNNYNSLR		0.0334924	0.00173464	1	1	1	Q8IIQ7	0	1277.59	High	0.000578	0.008313	2.56
	High	KGENIWEAR		0.0569799	0.00377019	1	1	1	Q8IIQ7	1	1102.56	High	0.00144	0.01717	2.17
	High	IDILIKPNLK		0.10325	0.00586925	1	1	1	Q8IIQ7	0	1166.75	High	0.002285	0.03886	2.36
High	Q7K6B0	Ras-related protein Rab-18 OS=Plasmodium falciparum (isolate 3D7) OX=36329 GN=PF3D7_0807300 PE=4 SV=1	0	11.512	19	4	5	4	1	201	23.1	7.96	7.05	4
	Confidence	Sequence	Modifications	Qvality PEP	Qvality q-value	# Protein Groups	# Proteins	# PSMs	Master Protein Accessions	# Missed Cleavages	Theo. MH+ [Da]	Confidence (by Search Engine): Sequest HT	Percolator q-Value (by Search Engine): Sequest HT	Percolator PEP (by Search Engine): Sequest HT	XCorr (by Search Engine): Sequest HT
	High	ESFENLDVWINEIDK		0.0011873	0	1	1	1	Q7K6B0	0	1850.88	High	0	9.487e-05	2.18
	High	ESFENLDVWINEIDKYSTNK		0.00847205	0	1	1	2	Q7K6B0	1	2444.16	High	0	0.00131	1.48
	High	VLSTIGIDFK		0.0155452	0.000617816	1	1	1	Q7K6B0	0	1092.63	High	0.000207	0.00296	2.58
	High	YSDNQFEEK		0.0336905	0.00173464	1	1	1	Q7K6B0	0	1159.49	High	0.000578	0.008367	2.3
High	Q8I3H9	Nucleolar preribosomal GTPase, putative OS=Plasmodium falciparum (isolate 3D7) OX=36329 GN=PF3D7_0528800 PE=4 SV=1	0	11.49	10	5	6	5	1	537	63.9	9.48	8.22	5
	Confidence	Sequence	Modifications	Qvality PEP	Qvality q-value	# Protein Groups	# Proteins	# PSMs	Master Protein Accessions	# Missed Cleavages	Theo. MH+ [Da]	Confidence (by Search Engine): Sequest HT	Percolator q-Value (by Search Engine): Sequest HT	Percolator PEP (by Search Engine): Sequest HT	XCorr (by Search Engine): Sequest HT
	High	NQDGQINNQINFK		0.00615409	0	1	1	1	Q8I3H9	0	1532.75	High	0	0.0008545	3.53
	High	KPHTDYIIIK		0.0074647	0	1	1	1	Q8I3H9	0	1227.71	High	0	0.00111	2.88
	High	LTHNINLYVKPGLILK		0.0230562	0.000617816	1	1	1	Q8I3H9	0	1836.11	High	0.000207	0.005014	1.77
	High	IFYYVIPK		0.0459726	0.00223009	1	1	2	Q8I3H9	0	1042.6	High	0.001107	0.01379	1.81
	High	NSFINTLLK		0.128506	0.00858819	1	1	1	Q8I3H9	0	1049.6	High	0.003168	0.05308	1.21
High	sp	K1C15_SHEEP	0	11.427	9	4	11	1	1	453	48.7	4.79	27.65	4
	Confidence	Sequence	Modifications	Qvality PEP	Qvality q-value	# Protein Groups	# Proteins	# PSMs	Master Protein Accessions	# Missed Cleavages	Theo. MH+ [Da]	Confidence (by Search Engine): Sequest HT	Percolator q-Value (by Search Engine): Sequest HT	Percolator PEP (by Search Engine): Sequest HT	XCorr (by Search Engine): Sequest HT
	High	QSVEADINGLR		0.00415557	0	2	2	1	sp; sp	0	1201.62	High	0	0.0005041	2.78
	High	ALEEANADLEVK		0.00542121	0	1	1	2	sp	0	1301.66	High	0	0.0007985	3.87
	High	LAADDFR		0.0236116	0.000617816	2	10	4	sp; sp	0	807.4	High	0.002285	0.04133	2.52
	High	VLDELTLTK		0.0115157	0.000617816	2	2	4	sp; sp	0	1031.6	High	0.000207	0.003447	2.59
High	Q8IAV1	Uncharacterized protein OS=Plasmodium falciparum (isolate 3D7) OX=36329 GN=PF3D7_0811600 PE=4 SV=1	0	11.389	5	4	5	4	1	1210	143.9	7.02	15.51	4
	Confidence	Sequence	Modifications	Qvality PEP	Qvality q-value	# Protein Groups	# Proteins	# PSMs	Master Protein Accessions	# Missed Cleavages	Theo. MH+ [Da]	Confidence (by Search Engine): Sequest HT	Percolator q-Value (by Search Engine): Sequest HT	Percolator PEP (by Search Engine): Sequest HT	XCorr (by Search Engine): Sequest HT
	High	NDKFNDEENLVYEYINNYTNYLK		0.00137304	0	1	1	1	Q8IAV1	1	2915.34	High	0	0.0001153	3.22
	High	NDDITNLPVNACFK	1xCarbamidomethyl [C12]	0.00944221	0	1	1	1	Q8IAV1	0	1620.77	High	0	0.001515	2.07
	High	INSSNNESFNEK		0.0123766	0.000617816	1	1	2	Q8IAV1	0	1382.62	High	0.000207	0.002782	3.94
	High	NLENNNTFTK		0.0404252	0.00223009	1	1	1	Q8IAV1	0	1194.57	High	0.0009331	0.01075	2.46
High	Q8I3T4	FACT complex subunit SPT16, putative OS=Plasmodium falciparum (isolate 3D7) OX=36329 GN=PF3D7_0517400 PE=4 SV=1	0	11.141	5	3	5	3	1	1141	132.6	5.01	10.48	3
	Confidence	Sequence	Modifications	Qvality PEP	Qvality q-value	# Protein Groups	# Proteins	# PSMs	Master Protein Accessions	# Missed Cleavages	Theo. MH+ [Da]	Confidence (by Search Engine): Sequest HT	Percolator q-Value (by Search Engine): Sequest HT	Percolator PEP (by Search Engine): Sequest HT	XCorr (by Search Engine): Sequest HT
	High	IEFEIPYPELTFSGVPNK		0.00480424	0	1	1	2	Q8I3T4	0	2080.06	High	0	0.0006156	3.53
	High	SILITTIENALDNEEFESHDK		0.000856087	0	1	1	2	Q8I3T4	0	2418.17	High	0	6.13e-05	2.12
	High	TILSDIDSFVNSK		0.00201066	0	1	1	1	Q8I3T4	0	1438.74	High	0	0.0001917	2.62
High	Q8I306	Transcription elongation factor 1 homolog OS=Plasmodium falciparum (isolate 3D7) OX=36329 GN=PF3D7_0914600 PE=3 SV=1	0	11.064	19	1	7	1	1	111	12.8	8.51	25.31	1
	Confidence	Sequence	Modifications	Qvality PEP	Qvality q-value	# Protein Groups	# Proteins	# PSMs	Master Protein Accessions	# Missed Cleavages	Theo. MH+ [Da]	Confidence (by Search Engine): Sequest HT	Percolator q-Value (by Search Engine): Sequest HT	Percolator PEP (by Search Engine): Sequest HT	XCorr (by Search Engine): Sequest HT
	High	YVNQITSLDECIDVYSEWVDK	1xCarbamidomethyl [C11]	7.22787e-05	0	1	1	7	Q8I306	0	2576.19	High	0	2.26e-06	5.03
High	Q8IKY9	Ubiquitin-protein ligase, putative OS=Plasmodium falciparum (isolate 3D7) OX=36329 GN=PF3D7_1448400 PE=4 SV=1	0	10.959	6	4	4	4	1	851	100.4	8.91	10.65	4
	Confidence	Sequence	Modifications	Qvality PEP	Qvality q-value	# Protein Groups	# Proteins	# PSMs	Master Protein Accessions	# Missed Cleavages	Theo. MH+ [Da]	Confidence (by Search Engine): Sequest HT	Percolator q-Value (by Search Engine): Sequest HT	Percolator PEP (by Search Engine): Sequest HT	XCorr (by Search Engine): Sequest HT
	High	NLNEIKDQFVEAYDLLDK		0.00199853	0	1	1	1	Q8IKY9	1	2167.09	High	0	0.0001903	2.44
	High	IISTDFVDEQGNIFNDK		0.00282182	0	1	1	1	Q8IKY9	0	1954.94	High	0	0.0003023	3.46
	High	NEFEIIDLIK		0.0421165	0.00223009	1	1	1	Q8IKY9	0	1233.67	High	0.0009331	0.01134	2.86
	High	NLNNFPSK		0.0563258	0.00323974	1	1	1	Q8IKY9	0	933.479	High	0.001263	0.01684	1.89
High	C6KSZ8	RNA and export factor binding protein, putative OS=Plasmodium falciparum (isolate 3D7) OX=36329 GN=PF3D7_0615700 PE=4 SV=1	0	10.918	31	4	7	4	1	156	18.8	9.5	22.74	4
	Confidence	Sequence	Modifications	Qvality PEP	Qvality q-value	# Protein Groups	# Proteins	# PSMs	Master Protein Accessions	# Missed Cleavages	Theo. MH+ [Da]	Confidence (by Search Engine): Sequest HT	Percolator q-Value (by Search Engine): Sequest HT	Percolator PEP (by Search Engine): Sequest HT	XCorr (by Search Engine): Sequest HT
	High	AIDKYDGSEIEGLSIK		0.000371066	0	1	1	3	C6KSZ8	1	1737.89	High	0	2.016e-05	5.01
	High	VVNAWINYDHTDR		0.0225136	0.000617816	1	1	1	C6KSZ8	0	1602.77	High	0.000207	0.00486	2.01
	High	GSYGSNYEER		0.0355251	0.00173464	1	1	2	C6KSZ8	0	1161.48	High	0.000578	0.009043	2.76
	High	ISNLDYTISK		0.0481652	0.00276066	1	1	1	C6KSZ8	0	1153.61	High	0.001107	0.01362	1.91
High	C0H4A6	Ribosomal protein L15 OS=Plasmodium falciparum (isolate 3D7) OX=36329 GN=PF3D7_0415900 PE=1 SV=1	0	10.911	19	3	3	3	1	205	24.1	11.25	9.01	3
	Confidence	Sequence	Modifications	Qvality PEP	Qvality q-value	# Protein Groups	# Proteins	# PSMs	Master Protein Accessions	# Missed Cleavages	Theo. MH+ [Da]	Confidence (by Search Engine): Sequest HT	Percolator q-Value (by Search Engine): Sequest HT	Percolator PEP (by Search Engine): Sequest HT	XCorr (by Search Engine): Sequest HT
	High	VLNSYWVGQDAVYK		0.000384802	0	1	1	1	C0H4A6	0	1641.83	High	0	2.112e-05	3.99
	High	YYEVILVDPNHNAVR		0.0015878	0	1	1	1	C0H4A6	0	1801.92	High	0	0.0001403	2.97
	High	INWICNPVHK	1xCarbamidomethyl [C5]	0.0199831	0.000617816	1	1	1	C0H4A6	0	1280.66	High	0.000207	0.004147	2.05
High	C0H5I4	60S ribosomal protein L7-2, putative OS=Plasmodium falciparum (isolate 3D7) OX=36329 GN=PF3D7_1354600 PE=4 SV=1	0	10.811	17	4	10	4	1	252	31	9.57	22.54	4
	Confidence	Sequence	Modifications	Qvality PEP	Qvality q-value	# Protein Groups	# Proteins	# PSMs	Master Protein Accessions	# Missed Cleavages	Theo. MH+ [Da]	Confidence (by Search Engine): Sequest HT	Percolator q-Value (by Search Engine): Sequest HT	Percolator PEP (by Search Engine): Sequest HT	XCorr (by Search Engine): Sequest HT
	High	NYIYPFDFSFLNTK		0.000731341	0	1	1	1	C0H5I4	0	1768.86	High	0	4.979e-05	2.64
	High	ITFDFLQFK		0.0151771	0.000617816	1	1	3	C0H5I4	0	1158.62	High	0.000207	0.006332	2.75
	High	SFCDYIFECK	2xCarbamidomethyl [C3; C9]	0.0363711	0.00173464	1	1	2	C0H5I4	0	1368.56	High	0.0009331	0.01125	2.99
	High	NEINEILEK		0.042862	0.00223009	1	1	4	C0H5I4	0	1101.58	High	0.0009331	0.01161	2.02
High	Q8I3Q6	Uncharacterized protein OS=Plasmodium falciparum (isolate 3D7) OX=36329 GN=PF3D7_0520400 PE=4 SV=1	0	10.716	13	3	4	3	1	301	35.6	9.41	9.4	3
	Confidence	Sequence	Modifications	Qvality PEP	Qvality q-value	# Protein Groups	# Proteins	# PSMs	Master Protein Accessions	# Missed Cleavages	Theo. MH+ [Da]	Confidence (by Search Engine): Sequest HT	Percolator q-Value (by Search Engine): Sequest HT	Percolator PEP (by Search Engine): Sequest HT	XCorr (by Search Engine): Sequest HT
	High	AANLLLPQLIGWAK		0.00320408	0	1	1	2	Q8I3Q6	0	1507.9	High	0	0.0003561	2.77
	High	INSLSNVLSLNDVEK		0.000753831	0	1	1	1	Q8I3Q6	0	1644.88	High	0	5.172e-05	2.57
	High	YENPNNYYQPK		0.00715612	0	1	1	1	Q8I3Q6	0	1429.64	High	0	0.001043	2.22
High	Q8IL56	FACT complex subunit SSRP1 OS=Plasmodium falciparum (isolate 3D7) OX=36329 GN=PF3D7_1441400 PE=3 SV=1	0	10.692	9	4	5	4	1	506	58.8	4.72	12.98	4
	Confidence	Sequence	Modifications	Qvality PEP	Qvality q-value	# Protein Groups	# Proteins	# PSMs	Master Protein Accessions	# Missed Cleavages	Theo. MH+ [Da]	Confidence (by Search Engine): Sequest HT	Percolator q-Value (by Search Engine): Sequest HT	Percolator PEP (by Search Engine): Sequest HT	XCorr (by Search Engine): Sequest HT
	High	SESIASLSNIPLLVPR		0.00198647	0	1	1	2	Q8IL56	0	1695.96	High	0	0.0002473	1.82
	High	SYDFNIQYTNINK		0.00489212	0	1	1	1	Q8IL56	0	1619.77	High	0	0.0006293	3.98
	High	GFGGSDFGSFR		0.0221149	0.000617816	1	1	1	Q8IL56	0	1133.5	High	0.000207	0.004756	3.26
	High	LFTALVNK		0.097679	0.00586925	1	1	1	Q8IL56	0	905.545	High	0.002285	0.03605	2.13
High	C6KSV0	Histone H3 OS=Plasmodium falciparum (isolate 3D7) OX=36329 GN=PF3D7_0610400 PE=3 SV=1	0	10.619	35	3	7	3	1	136	15.4	11.14	15.02	3
	Confidence	Sequence	Modifications	Qvality PEP	Qvality q-value	# Protein Groups	# Proteins	# PSMs	Master Protein Accessions	# Missed Cleavages	Theo. MH+ [Da]	Confidence (by Search Engine): Sequest HT	Percolator q-Value (by Search Engine): Sequest HT	Percolator PEP (by Search Engine): Sequest HT	XCorr (by Search Engine): Sequest HT
	High	FQSSAVMALQEAAEAYLVGLFEDTNLCAIHAK	1xCarbamidomethyl [C27]; 1xOxidation [M7]	0.00135651	0	1	1	1	C6KSV0	0	3513.7	High	0	0.0001134	3.53
	High	FQSSAVMALQEAAEAYLVGLFEDTNLCAIHAK	1xCarbamidomethyl [C27]	0.00310862	0	1	1	1	C6KSV0	0	3497.71	High	0	0.0003437	2.98
	High	STDLLIR		0.0692585	0.00449953	1	2	3	C6KSV0	0	817.478	High	0.001836	0.03116	2.55
	High	YRPGTVALR		0.0807311	0.00449953	1	2	2	C6KSV0	0	1032.59	High	0.001836	0.03339	1.77
High	Q8I2X3	Glideosome-associated protein 50 OS=Plasmodium falciparum (isolate 3D7) OX=36329 GN=PF3D7_0918000 PE=1 SV=1	0	10.592	10	3	4	3	1	396	44.6	8.57	9.38	3
	Confidence	Sequence	Modifications	Qvality PEP	Qvality q-value	# Protein Groups	# Proteins	# PSMs	Master Protein Accessions	# Missed Cleavages	Theo. MH+ [Da]	Confidence (by Search Engine): Sequest HT	Percolator q-Value (by Search Engine): Sequest HT	Percolator PEP (by Search Engine): Sequest HT	XCorr (by Search Engine): Sequest HT
	High	VTFIVSPGSNFIDGVK		0.000850917	0	1	1	1	Q8I2X3	0	1679.9	High	0	6.084e-05	2.78
	High	GSSYLAYYLLPLLK		0.00151272	0	1	1	2	Q8I2X3	0	1600.9	High	0	0.000131	2.37
	High	FASLGDWGK		0.0165044	0.000617816	1	1	1	Q8I2X3	0	980.484	High	0.000207	0.003208	2.15
High	Q8IB73	Dicarboxylate/tricarboxylate carrier OS=Plasmodium falciparum (isolate 3D7) OX=36329 GN=PF3D7_0823900 PE=3 SV=1	0	10.536	11	3	3	3	1	318	35.4	9.55	8.67	3
	Confidence	Sequence	Modifications	Qvality PEP	Qvality q-value	# Protein Groups	# Proteins	# PSMs	Master Protein Accessions	# Missed Cleavages	Theo. MH+ [Da]	Confidence (by Search Engine): Sequest HT	Percolator q-Value (by Search Engine): Sequest HT	Percolator PEP (by Search Engine): Sequest HT	XCorr (by Search Engine): Sequest HT
	High	ISKEEGLFALWK		0.00121641	0	1	1	1	Q8IB73	1	1420.78	High	0	9.782e-05	4.08
	High	YDLESSSSVDVNK		0.00168691	0	1	1	1	Q8IB73	0	1442.66	High	0	0.0001516	2.97
	High	NYTGVFNALYR		0.0114467	0.000617816	1	1	1	Q8IB73	0	1317.66	High	0.000207	0.001962	1.62
High	Q8IIC4	Splicing factor, putative OS=Plasmodium falciparum (isolate 3D7) OX=36329 GN=PF3D7_1123900 PE=4 SV=1	0	10.351	13	1	3	1	1	145	16	5.16	4.04	1
	Confidence	Sequence	Modifications	Qvality PEP	Qvality q-value	# Protein Groups	# Proteins	# PSMs	Master Protein Accessions	# Missed Cleavages	Theo. MH+ [Da]	Confidence (by Search Engine): Sequest HT	Percolator q-Value (by Search Engine): Sequest HT	Percolator PEP (by Search Engine): Sequest HT	XCorr (by Search Engine): Sequest HT
	High	IFPLASPELTNQILDVIQR		1.45995e-05	0	1	1	3	Q8IIC4	0	2167.21	High	0	1.056e-05	2.3
High	Q8IJR6	Autophagy-related protein 18, putative OS=Plasmodium falciparum (isolate 3D7) OX=36329 GN=PF3D7_1012900 PE=4 SV=1	0	10.289	10	3	5	3	1	380	43.5	9.22	14.58	3
	Confidence	Sequence	Modifications	Qvality PEP	Qvality q-value	# Protein Groups	# Proteins	# PSMs	Master Protein Accessions	# Missed Cleavages	Theo. MH+ [Da]	Confidence (by Search Engine): Sequest HT	Percolator q-Value (by Search Engine): Sequest HT	Percolator PEP (by Search Engine): Sequest HT	XCorr (by Search Engine): Sequest HT
	High	LFNTFDGTLLNEFR		7.36045e-05	0	1	1	3	Q8IJR6	0	1686.85	High	0	2.206e-05	4.71
	High	IYNTNPFTQTYSR		0.0262774	0.000617816	1	1	1	Q8IJR6	0	1604.77	High	0.000207	0.006006	2.19
	High	LTFSSNIIGVR		0.0183803	0.000617816	1	1	1	Q8IJR6	0	1206.68	High	0.000207	0.003693	1.57
High	Q7K6A4	S-adenosylmethionine synthase OS=Plasmodium falciparum (isolate 3D7) OX=36329 GN=PF3D7_0922200 PE=3 SV=1	0	10.215	7	2	2	2	1	402	44.8	6.74	2.68	2
	Confidence	Sequence	Modifications	Qvality PEP	Qvality q-value	# Protein Groups	# Proteins	# PSMs	Master Protein Accessions	# Missed Cleavages	Theo. MH+ [Da]	Confidence (by Search Engine): Sequest HT	Percolator q-Value (by Search Engine): Sequest HT	Percolator PEP (by Search Engine): Sequest HT	XCorr (by Search Engine): Sequest HT
	High	NFDLRPGFIIQELK		5.40389e-05	0	1	1	1	Q7K6A4	0	1689.93	High	0	1.533e-06	1.59
	High	FVLGGPAADAGLTGR		0.000620994	0	1	1	1	Q7K6A4	0	1401.75	High	0	3.978e-05	2.68
High	Q8IC42	Uncharacterized protein OS=Plasmodium falciparum (isolate 3D7) OX=36329 GN=PF3D7_0702500 PE=4 SV=1	0	10.213	23	3	3	3	1	253	27.7	8.56	11.45	3
	Confidence	Sequence	Modifications	Qvality PEP	Qvality q-value	# Protein Groups	# Proteins	# PSMs	Master Protein Accessions	# Missed Cleavages	Theo. MH+ [Da]	Confidence (by Search Engine): Sequest HT	Percolator q-Value (by Search Engine): Sequest HT	Percolator PEP (by Search Engine): Sequest HT	XCorr (by Search Engine): Sequest HT
	High	NYSLGNLSTGTTSQGSTSSR		0.00425727	0	1	1	1	Q8IC42	0	2017.94	High	0	0.0005218	4.46
	High	YNTSNLASSSTTESSVSGLNTNEAHV		0.00191561	0	1	1	1	Q8IC42	0	2670.21	High	0	0.0001798	4.55
	High	AHGLFEEIEKR		0.00504216	0	1	1	1	Q8IC42	1	1328.7	High	0	0.0006534	2.43
High	sp	CASB_BOVIN	0	9.977	8	1	4	1	1	224	25.1	5.35	11.14	1
	Confidence	Sequence	Modifications	Qvality PEP	Qvality q-value	# Protein Groups	# Proteins	# PSMs	Master Protein Accessions	# Missed Cleavages	Theo. MH+ [Da]	Confidence (by Search Engine): Sequest HT	Percolator q-Value (by Search Engine): Sequest HT	Percolator PEP (by Search Engine): Sequest HT	XCorr (by Search Engine): Sequest HT
	High	DMPIQAFLLYQEPVLGPVR	1xOxidation [M2]	0.000147742	0	1	1	4	sp	0	2202.16	High	0	1.799e-05	3.16
High	Q8I5H4	Polyadenylate-binding protein OS=Plasmodium falciparum (isolate 3D7) OX=36329 GN=PF3D7_1224300 PE=3 SV=1	0	9.894	4	2	4	2	1	875	97.2	8.88	11.82	2
	Confidence	Sequence	Modifications	Qvality PEP	Qvality q-value	# Protein Groups	# Proteins	# PSMs	Master Protein Accessions	# Missed Cleavages	Theo. MH+ [Da]	Confidence (by Search Engine): Sequest HT	Percolator q-Value (by Search Engine): Sequest HT	Percolator PEP (by Search Engine): Sequest HT	XCorr (by Search Engine): Sequest HT
	High	QQNAASQANQMNHQAQPQGAQAQQK	1xOxidation [M11]	0.000250279	0	1	1	2	Q8I5H4	0	2721.25	High	0	1.186e-05	3.66
	High	QQNAASQANQMNHQAQPQGAQAQQK		0.00283894	0	1	1	1	Q8I5H4	0	2705.26	High	0	0.0003028	3.07
	High	ELFEPFGTITSAK		0.0965981	0.00546436	1	1	1	Q8I5H4	0	1439.74	High	0.002285	0.03556	2.36
High	Q8IAW0	Importin subunit alpha OS=Plasmodium falciparum (isolate 3D7) OX=36329 GN=PF3D7_0812400 PE=3 SV=1	0	9.851	4	1	2	1	1	545	61.1	5.3	6.99	1
	Confidence	Sequence	Modifications	Qvality PEP	Qvality q-value	# Protein Groups	# Proteins	# PSMs	Master Protein Accessions	# Missed Cleavages	Theo. MH+ [Da]	Confidence (by Search Engine): Sequest HT	Percolator q-Value (by Search Engine): Sequest HT	Percolator PEP (by Search Engine): Sequest HT	XCorr (by Search Engine): Sequest HT
	High	GPPIQEVINSGVVPYIVEFLK		0.000179352	0	1	1	2	Q8IAW0	0	2298.27	High	0	1.85e-05	3.86
High	Q8IC43	Small exported membrane protein 1 OS=Plasmodium falciparum (isolate 3D7) OX=36329 GN=PF3D7_0702400 PE=4 SV=1	0	9.715	20	2	4	2	1	123	14.2	9.6	13.55	2
	Confidence	Sequence	Modifications	Qvality PEP	Qvality q-value	# Protein Groups	# Proteins	# PSMs	Master Protein Accessions	# Missed Cleavages	Theo. MH+ [Da]	Confidence (by Search Engine): Sequest HT	Percolator q-Value (by Search Engine): Sequest HT	Percolator PEP (by Search Engine): Sequest HT	XCorr (by Search Engine): Sequest HT
	High	QQNEEGAATAANTQEK		9.78535e-05	0	1	1	3	Q8IC43	0	1689.77	High	0	0.0001747	4.26
	High	FQASLQNAK		0.00600727	0	1	1	1	Q8IC43	0	1006.53	High	0	0.0008255	2.06
High	Q8I542	Calcyclin binding protein, putative OS=Plasmodium falciparum (isolate 3D7) OX=36329 GN=PF3D7_1238100 PE=4 SV=2	0	9.599	8	1	3	1	1	228	26.6	8.27	11.62	1
	Confidence	Sequence	Modifications	Qvality PEP	Qvality q-value	# Protein Groups	# Proteins	# PSMs	Master Protein Accessions	# Missed Cleavages	Theo. MH+ [Da]	Confidence (by Search Engine): Sequest HT	Percolator q-Value (by Search Engine): Sequest HT	Percolator PEP (by Search Engine): Sequest HT	XCorr (by Search Engine): Sequest HT
	High	INNLNDDLEELNTLLLSVK		0.000231323	0	1	1	3	Q8I542	0	2170.16	High	0	1.07e-05	4.37
High	Q8ILZ9	Uncharacterized protein OS=Plasmodium falciparum (isolate 3D7) OX=36329 GN=PF3D7_1409600 PE=4 SV=1	0	9.413	5	2	3	2	1	768	92.7	7.34	9.36	2
	Confidence	Sequence	Modifications	Qvality PEP	Qvality q-value	# Protein Groups	# Proteins	# PSMs	Master Protein Accessions	# Missed Cleavages	Theo. MH+ [Da]	Confidence (by Search Engine): Sequest HT	Percolator q-Value (by Search Engine): Sequest HT	Percolator PEP (by Search Engine): Sequest HT	XCorr (by Search Engine): Sequest HT
	High	YENDDEESTTSFK		0.00256143	0	1	1	1	Q8ILZ9	0	1564.63	High	0	0.0002651	3.45
	High	SALIDSPLSNTGIIQSIELSNFLLEGR		5.21097e-05	0	1	1	2	Q8ILZ9	0	2887.54	High	0	1.458e-06	3.72
High	Q8IJZ7	60S ribosomal protein L13, putative OS=Plasmodium falciparum (isolate 3D7) OX=36329 GN=PF3D7_1004000 PE=1 SV=1	0	9.269	21	4	6	4	1	202	23.7	10.18	8.55	4
	Confidence	Sequence	Modifications	Qvality PEP	Qvality q-value	# Protein Groups	# Proteins	# PSMs	Master Protein Accessions	# Missed Cleavages	Theo. MH+ [Da]	Confidence (by Search Engine): Sequest HT	Percolator q-Value (by Search Engine): Sequest HT	Percolator PEP (by Search Engine): Sequest HT	XCorr (by Search Engine): Sequest HT
	High	TEALNLINPEQR		0.00665637	0	1	1	3	Q8IJZ7	0	1397.74	High	0	0.0009462	2.62
	High	CEDINISGSLYR	1xCarbamidomethyl [C1]	0.0176271	0.000617816	1	1	1	Q8IJZ7	0	1426.66	High	0.000207	0.003492	3.72
	High	YVLPSALR		0.0438758	0.00223009	1	1	1	Q8IJZ7	0	918.541	High	0.0009331	0.01197	1.31
	High	VCVGMPYPYDK	1xCarbamidomethyl [C2]; 1xOxidation [M5]	0.0481652	0.00276066	1	1	1	Q8IJZ7	0	1344.6	High	0.001107	0.01362	2.21
High	sp	CAS1_BOVIN	0	9.257	19	3	5	3	1	214	24.5	5.02	10.62	3
	Confidence	Sequence	Modifications	Qvality PEP	Qvality q-value	# Protein Groups	# Proteins	# PSMs	Master Protein Accessions	# Missed Cleavages	Theo. MH+ [Da]	Confidence (by Search Engine): Sequest HT	Percolator q-Value (by Search Engine): Sequest HT	Percolator PEP (by Search Engine): Sequest HT	XCorr (by Search Engine): Sequest HT
	High	YLGYLEQLLR		0.00641967	0	1	1	1	sp	0	1267.7	High	0	0.0009012	2.38
	High	FFVAPFPEVFGK		0.00418077	0	1	1	2	sp	0	1384.73	High	0	0.001189	3.11
	High	EPMIGVNQELAYFYPELFR	1xOxidation [M3]	0.0737356	0.00449953	1	1	2	sp	0	2332.13	High	0.001836	0.0245	2.78
High	Q8I713	60S ribosomal protein L36 OS=Plasmodium falciparum (isolate 3D7) OX=36329 GN=PF3D7_1109900 PE=1 SV=2	0	9.196	28	2	5	2	1	112	12.8	11.06	13.24	2
	Confidence	Sequence	Modifications	Qvality PEP	Qvality q-value	# Protein Groups	# Proteins	# PSMs	Master Protein Accessions	# Missed Cleavages	Theo. MH+ [Da]	Confidence (by Search Engine): Sequest HT	Percolator q-Value (by Search Engine): Sequest HT	Percolator PEP (by Search Engine): Sequest HT	XCorr (by Search Engine): Sequest HT
	High	STIKPATGIAVGFNSGHVVTK		0.000577453	0	1	1	2	Q8I713	0	2084.15	High	0	3.614e-05	4.33
	High	EITGFSPYEK		0.0438758	0.00223009	1	1	3	Q8I713	0	1170.57	High	0.003168	0.05115	2.2
High	Q8IJ76	Early transcribed membrane protein 10.2 OS=Plasmodium falciparum (isolate 3D7) OX=36329 GN=PF3D7_1033200 PE=4 SV=1	0	9.052	10	3	3	3	1	355	38.9	9.44	9.5	3
	Confidence	Sequence	Modifications	Qvality PEP	Qvality q-value	# Protein Groups	# Proteins	# PSMs	Master Protein Accessions	# Missed Cleavages	Theo. MH+ [Da]	Confidence (by Search Engine): Sequest HT	Percolator q-Value (by Search Engine): Sequest HT	Percolator PEP (by Search Engine): Sequest HT	XCorr (by Search Engine): Sequest HT
	High	NVDSEVQEIIDEKDEK		0.00137304	0	1	1	1	Q8IJ76	1	1889.9	High	0	0.0001148	4.4
	High	LDDEKKEDLLK		0.00449527	0	1	1	1	Q8IJ76	2	1345.72	High	0	0.0005618	2.97
	High	AIEQDLQQK		0.0484462	0.00276066	1	1	1	Q8IJ76	0	1072.56	High	0.001107	0.01377	2.13
High	Q8I5K4	Heterochromatin protein 1 OS=Plasmodium falciparum (isolate 3D7) OX=36329 GN=PF3D7_1220900 PE=4 SV=1	0	8.977	11	2	2	2	1	266	31	9.48	5.32	2
	Confidence	Sequence	Modifications	Qvality PEP	Qvality q-value	# Protein Groups	# Proteins	# PSMs	Master Protein Accessions	# Missed Cleavages	Theo. MH+ [Da]	Confidence (by Search Engine): Sequest HT	Percolator q-Value (by Search Engine): Sequest HT	Percolator PEP (by Search Engine): Sequest HT	XCorr (by Search Engine): Sequest HT
	High	NESPQWVEETNIR		0.00254598	0	1	1	1	Q8I5K4	0	1601.76	High	0	0.0002618	2.05
	High	VIEYIYPQELLNFLLSR		0.000111131	0	1	1	1	Q8I5K4	0	2110.16	High	0	4.032e-06	3.27
High	sp	ALBU_HUMAN	0	8.807	5	4	7	1	1	609	69.3	6.28	13.92	4
	Confidence	Sequence	Modifications	Qvality PEP	Qvality q-value	# Protein Groups	# Proteins	# PSMs	Master Protein Accessions	# Missed Cleavages	Theo. MH+ [Da]	Confidence (by Search Engine): Sequest HT	Percolator q-Value (by Search Engine): Sequest HT	Percolator PEP (by Search Engine): Sequest HT	XCorr (by Search Engine): Sequest HT
	High	CCTESLVNR	2xCarbamidomethyl [C1; C2]	0.00769318	0	2	2	2	sp; sp	0	1138.5	High	0	0.001154	2.76
	High	KVPQVSTPTLVEVSR		0.00593517	0	2	2	3	sp; sp	1	1639.94	High	0.000207	0.004547	2.38
	High	SLHTLFGDK		0.106143	0.00586925	1	1	1	sp	0	1017.54	High	0.002285	0.04049	1.99
	High	VPQVSTPTLVEVSR		0.10732	0.00586925	2	2	1	sp; sp	0	1511.84	High	0.002285	0.04098	1.57
High	Q8IIJ3	Uncharacterized protein OS=Plasmodium falciparum (isolate 3D7) OX=36329 GN=PF3D7_1117400 PE=4 SV=1	0	8.775	11	2	2	2	1	397	44.6	9.54	6.56	2
	Confidence	Sequence	Modifications	Qvality PEP	Qvality q-value	# Protein Groups	# Proteins	# PSMs	Master Protein Accessions	# Missed Cleavages	Theo. MH+ [Da]	Confidence (by Search Engine): Sequest HT	Percolator q-Value (by Search Engine): Sequest HT	Percolator PEP (by Search Engine): Sequest HT	XCorr (by Search Engine): Sequest HT
	High	TLVPFEHVDNNIQNDATNSDTYLESFVIK		0.000570499	0	1	1	1	Q8IIJ3	0	3323.61	High	0	3.553e-05	3.32
	High	ETPLYDDIEDNVNEK		0.000705237	0	1	1	1	Q8IIJ3	0	1793.81	High	0	4.726e-05	3.24
High	Q8IJG6	Chromodomain-helicase-DNA-binding protein 1 homolog, putative OS=Plasmodium falciparum (isolate 3D7) OX=36329 GN=PF3D7_1023900 PE=4 SV=1	0	8.659	1	3	4	3	1	3328	381	6.33	12.81	3
	Confidence	Sequence	Modifications	Qvality PEP	Qvality q-value	# Protein Groups	# Proteins	# PSMs	Master Protein Accessions	# Missed Cleavages	Theo. MH+ [Da]	Confidence (by Search Engine): Sequest HT	Percolator q-Value (by Search Engine): Sequest HT	Percolator PEP (by Search Engine): Sequest HT	XCorr (by Search Engine): Sequest HT
	High	QQQQQQQQQALSTSK		0.0010455	0	1	1	2	Q8IJG6	0	1758.87	High	0	7.969e-05	3.78
	High	IVDENEIMDK	1xOxidation [M8]	0.019746	0.000617816	1	1	1	Q8IJG6	0	1221.57	High	0.000207	0.004064	2.87
	High	LIQASWEYVSK		0.0287216	0.00120268	1	1	1	Q8IJG6	0	1323.69	High	0.0004018	0.006777	3.07
High	Q8IL16	Uncharacterized protein OS=Plasmodium falciparum (isolate 3D7) OX=36329 GN=PF3D7_1445700 PE=4 SV=1	0	8.648	13	4	4	4	1	351	41.9	9.38	9.83	4
	Confidence	Sequence	Modifications	Qvality PEP	Qvality q-value	# Protein Groups	# Proteins	# PSMs	Master Protein Accessions	# Missed Cleavages	Theo. MH+ [Da]	Confidence (by Search Engine): Sequest HT	Percolator q-Value (by Search Engine): Sequest HT	Percolator PEP (by Search Engine): Sequest HT	XCorr (by Search Engine): Sequest HT
	High	AINVYQYILEEGGR		0.00415557	0	1	1	1	Q8IL16	0	1624.83	High	0	0.0005045	3.79
	High	NYNPSYNYNK		0.038122	0.00173464	1	1	1	Q8IL16	0	1276.56	High	0.000578	0.009902	1.93
	High	SVTIDYDLYR		0.0600134	0.00449953	1	1	1	Q8IL16	0	1244.62	High	0.001757	0.01839	1.87
	High	MYNDYNDNTSK		0.0737356	0.00449953	1	1	1	Q8IL16	0	1364.54	High	0.001836	0.02449	2.25
High	Q8I4T9	CutA, putative OS=Plasmodium falciparum (isolate 3D7) OX=36329 GN=PF3D7_1249500 PE=4 SV=1	0	8.616	22	3	4	3	1	159	18.7	9.22	11.01	3
	Confidence	Sequence	Modifications	Qvality PEP	Qvality q-value	# Protein Groups	# Proteins	# PSMs	Master Protein Accessions	# Missed Cleavages	Theo. MH+ [Da]	Confidence (by Search Engine): Sequest HT	Percolator q-Value (by Search Engine): Sequest HT	Percolator PEP (by Search Engine): Sequest HT	XCorr (by Search Engine): Sequest HT
	High	LVSCVNVIPGILSLYHWK	1xCarbamidomethyl [C4]	0.000236997	0	1	1	2	Q8I4T9	0	2098.15	High	0	1.598e-05	3.3
	High	ISYVLLEEK		0.0457053	0.00223009	1	1	1	Q8I4T9	0	1093.61	High	0.0009331	0.01273	2.07
	High	HLFDEIVK		0.0569799	0.00377019	1	1	1	Q8I4T9	0	1000.55	High	0.00144	0.01719	2.79
High	Q8IIK7	Uncharacterized protein OS=Plasmodium falciparum (isolate 3D7) OX=36329 GN=PF3D7_1115800 PE=4 SV=1	0	8.614	8	1	4	1	1	304	33.9	9.99	13.44	1
	Confidence	Sequence	Modifications	Qvality PEP	Qvality q-value	# Protein Groups	# Proteins	# PSMs	Master Protein Accessions	# Missed Cleavages	Theo. MH+ [Da]	Confidence (by Search Engine): Sequest HT	Percolator q-Value (by Search Engine): Sequest HT	Percolator PEP (by Search Engine): Sequest HT	XCorr (by Search Engine): Sequest HT
	High	MNNAGTTNNSSNPPSKPQASTNNNK	1xOxidation [M1]	0.000197609	0	1	1	2	Q8IIK7	0	2604.17	High	0.000207	0.002108	3.55
	High	MNNAGTTNNSSNPPSKPQASTNNNK		0.00268848	0	1	1	2	Q8IIK7	0	2588.18	High	0	0.0002815	3.64
High	Q8I3I8	RNA helicase 1 OS=Plasmodium falciparum (isolate 3D7) OX=36329 GN=PF3D7_0527900 PE=4 SV=1	0	8.59	6	3	4	3	1	665	76.2	8.27	10.17	3
	Confidence	Sequence	Modifications	Qvality PEP	Qvality q-value	# Protein Groups	# Proteins	# PSMs	Master Protein Accessions	# Missed Cleavages	Theo. MH+ [Da]	Confidence (by Search Engine): Sequest HT	Percolator q-Value (by Search Engine): Sequest HT	Percolator PEP (by Search Engine): Sequest HT	XCorr (by Search Engine): Sequest HT
	High	NTLDHFSNQR		0.00328255	0	1	1	2	Q8I3I8	0	1231.58	High	0	0.0003693	2.99
	High	AGAANLDVIQEVEYVKEEFK		0.00827028	0	1	1	1	Q8I3I8	1	2252.14	High	0	0.00127	2.76
	High	DIENYVHR		0.0246153	0.000617816	1	1	1	Q8I3I8	0	1045.51	High	0.000207	0.005475	2.18
High	Q8I616	High mobility group protein B1 OS=Plasmodium falciparum (isolate 3D7) OX=36329 GN=PF3D7_1202900 PE=4 SV=1	0	8.543	19	2	9	2	1	97	11.3	9.96	21.08	2
	Confidence	Sequence	Modifications	Qvality PEP	Qvality q-value	# Protein Groups	# Proteins	# PSMs	Master Protein Accessions	# Missed Cleavages	Theo. MH+ [Da]	Confidence (by Search Engine): Sequest HT	Percolator q-Value (by Search Engine): Sequest HT	Percolator PEP (by Search Engine): Sequest HT	XCorr (by Search Engine): Sequest HT
	High	MIGEAWNK		0.0237525	0.000617816	1	1	2	Q8I616	0	948.461	High	0.000207	0.005219	2.31
	High	MIGEAWNK	1xOxidation [M1]	0.0269086	0.000617816	1	1	1	Q8I616	0	964.456	High	0.000207	0.006209	2.2
	High	SLSAYMFFAK		0.0334924	0.00173464	1	1	2	Q8I616	0	1164.58	High	0.001836	0.02403	2.6
	High	SLSAYMFFAK	1xOxidation [M6]	0.0399541	0.00223009	1	1	4	Q8I616	0	1180.57	High	0.0009331	0.01058	2.58
High	Q8ID51	Uncharacterized protein OS=Plasmodium falciparum (isolate 3D7) OX=36329 GN=PF3D7_1365800 PE=4 SV=1	0	8.42	11	4	4	4	1	329	39	9.41	5.59	4
	Confidence	Sequence	Modifications	Qvality PEP	Qvality q-value	# Protein Groups	# Proteins	# PSMs	Master Protein Accessions	# Missed Cleavages	Theo. MH+ [Da]	Confidence (by Search Engine): Sequest HT	Percolator q-Value (by Search Engine): Sequest HT	Percolator PEP (by Search Engine): Sequest HT	XCorr (by Search Engine): Sequest HT
	High	NPFNQEFPR		0.0150864	0.000617816	1	1	1	Q8ID51	0	1148.55	High	0.000207	0.002836	2.77
	High	VLVNNTLDK		0.0321371	0.00120268	1	1	1	Q8ID51	0	1015.58	High	0.000578	0.007875	1.16
	High	GFDIVLENK		0.0387994	0.00173464	1	1	1	Q8ID51	0	1034.55	High	0.0007649	0.01016	2.82
	High	SLLGVNDK		0.0560014	0.00323974	1	1	1	Q8ID51	0	845.473	High	0.001263	0.01675	1.35
High	Q8I3T1	Eukaryotic translation initiation factor 3 subunit B OS=Plasmodium falciparum (isolate 3D7) OX=36329 GN=PF3D7_0517700 PE=3 SV=1	0	8.232	5	3	3	3	1	716	84	8.1	6.35	3
	Confidence	Sequence	Modifications	Qvality PEP	Qvality q-value	# Protein Groups	# Proteins	# PSMs	Master Protein Accessions	# Missed Cleavages	Theo. MH+ [Da]	Confidence (by Search Engine): Sequest HT	Percolator q-Value (by Search Engine): Sequest HT	Percolator PEP (by Search Engine): Sequest HT	XCorr (by Search Engine): Sequest HT
	High	FLVSAVSNNPNAFNTGYR		0.000450449	0	1	1	1	Q8I3T1	0	1970.97	High	0	2.594e-05	2.51
	High	IVTILGIPK		0.0365857	0.00173464	1	1	1	Q8I3T1	0	953.639	High	0.000578	0.009353	1.95
	High	TIVIEHVLSVK		0.0733177	0.00449953	1	1	1	Q8I3T1	0	1237.75	High	0.001836	0.02417	1.88
High	Q8IKL1	Uncharacterized protein OS=Plasmodium falciparum (isolate 3D7) OX=36329 GN=PF3D7_1462300 PE=4 SV=1	0	8.038	2	2	3	2	1	1357	161.1	6.42	6.68	2
	Confidence	Sequence	Modifications	Qvality PEP	Qvality q-value	# Protein Groups	# Proteins	# PSMs	Master Protein Accessions	# Missed Cleavages	Theo. MH+ [Da]	Confidence (by Search Engine): Sequest HT	Percolator q-Value (by Search Engine): Sequest HT	Percolator PEP (by Search Engine): Sequest HT	XCorr (by Search Engine): Sequest HT
	High	SFLLNLLNEHVIPDINK		0.00769318	0	1	1	1	Q8IKL1	0	1979.1	High	0	0.001149	1.81
	High	DLTTFFESVSYNLIK		0.000185992	0	1	1	2	Q8IKL1	0	1776.91	High	0	0.0001553	3.53
High	Q8IIU7	Translocon component PTEX88 OS=Plasmodium falciparum (isolate 3D7) OX=36329 GN=PF3D7_1105600 PE=4 SV=2	0	8.007	4	2	2	2	1	777	90.7	7.94	7.24	2
	Confidence	Sequence	Modifications	Qvality PEP	Qvality q-value	# Protein Groups	# Proteins	# PSMs	Master Protein Accessions	# Missed Cleavages	Theo. MH+ [Da]	Confidence (by Search Engine): Sequest HT	Percolator q-Value (by Search Engine): Sequest HT	Percolator PEP (by Search Engine): Sequest HT	XCorr (by Search Engine): Sequest HT
	High	VGPISTSVNYFYVQR		0.000196415	0	1	1	1	Q8IIU7	0	1729.89	High	0	8.62e-06	4.11
	High	FYQSFGVDSIIYNIENDSK		0.00764693	0	1	1	1	Q8IIU7	0	2239.06	High	0	0.001142	3.13
High	Q8IK89	Trailer hitch homolog, putative OS=Plasmodium falciparum (isolate 3D7) OX=36329 GN=PF3D7_1474900 PE=4 SV=1	0	7.893	10	2	2	2	1	328	38.5	9.42	5.94	2
	Confidence	Sequence	Modifications	Qvality PEP	Qvality q-value	# Protein Groups	# Proteins	# PSMs	Master Protein Accessions	# Missed Cleavages	Theo. MH+ [Da]	Confidence (by Search Engine): Sequest HT	Percolator q-Value (by Search Engine): Sequest HT	Percolator PEP (by Search Engine): Sequest HT	XCorr (by Search Engine): Sequest HT
	High	NNITDNLNYNNNMNINK		0.00126909	0	1	1	1	Q8IK89	0	2022.93	High	0	0.000104	2.8
	High	SNYVIGELQSQPNPALK		0.00144119	0	1	1	1	Q8IK89	0	1857.97	High	0	0.0001229	3.13
High	C6KSY6	60S ribosomal protein L19 OS=Plasmodium falciparum (isolate 3D7) OX=36329 GN=PF3D7_0614500 PE=1 SV=1	0	7.811	14	2	4	2	1	182	21.6	11.31	10.88	2
	Confidence	Sequence	Modifications	Qvality PEP	Qvality q-value	# Protein Groups	# Proteins	# PSMs	Master Protein Accessions	# Missed Cleavages	Theo. MH+ [Da]	Confidence (by Search Engine): Sequest HT	Percolator q-Value (by Search Engine): Sequest HT	Percolator PEP (by Search Engine): Sequest HT	XCorr (by Search Engine): Sequest HT
	High	IWMDPNEISEISLANSR	1xOxidation [M3]	0.00103919	0	1	1	1	C6KSY6	0	1990.95	High	0	7.915e-05	4.2
	High	HLYHSFYLK		0.00203515	0	1	1	3	C6KSY6	0	1207.63	High	0	0.0001951	2.34
High	Q8IHM9	Uncharacterized protein OS=Plasmodium falciparum (isolate 3D7) OX=36329 GN=PF3D7_1149400 PE=4 SV=2	0	7.468	13	2	4	2	1	209	25.4	9.42	9.7	2
	Confidence	Sequence	Modifications	Qvality PEP	Qvality q-value	# Protein Groups	# Proteins	# PSMs	Master Protein Accessions	# Missed Cleavages	Theo. MH+ [Da]	Confidence (by Search Engine): Sequest HT	Percolator q-Value (by Search Engine): Sequest HT	Percolator PEP (by Search Engine): Sequest HT	XCorr (by Search Engine): Sequest HT
	High	LLDLVEQYIYSNIEHEK		0.000248767	0	1	1	3	Q8IHM9	0	2106.08	High	0	5.944e-05	2.58
	High	INFQNILYEK		0.0152683	0.000617816	1	1	1	Q8IHM9	0	1281.68	High	0.000207	0.002885	2.81
High	A0A143ZWL7	Tubulin beta chain OS=Plasmodium falciparum (isolate 3D7) OX=36329 GN=PF3D7_1008700 PE=3 SV=1	0	7.417	7	2	3	2	1	445	49.7	4.83	11	2
	Confidence	Sequence	Modifications	Qvality PEP	Qvality q-value	# Protein Groups	# Proteins	# PSMs	Master Protein Accessions	# Missed Cleavages	Theo. MH+ [Da]	Confidence (by Search Engine): Sequest HT	Percolator q-Value (by Search Engine): Sequest HT	Percolator PEP (by Search Engine): Sequest HT	XCorr (by Search Engine): Sequest HT
	High	GHYTEGAELIDAVLDVVR		0.000387141	0	1	1	2	A0A143ZWL7	0	1957	High	0	2.131e-05	4.08
	High	EVDEQMLNVQNK	1xOxidation [M6]	0.0107141	0.000617816	1	1	1	A0A143ZWL7	0	1462.68	High	0.000207	0.001795	3.44
High	Q8IE78	Protein BCP1, putative OS=Plasmodium falciparum (isolate 3D7) OX=36329 GN=PF3D7_1323900 PE=4 SV=1	0	7.283	10	2	3	2	1	376	44.6	8.98	10.6	2
	Confidence	Sequence	Modifications	Qvality PEP	Qvality q-value	# Protein Groups	# Proteins	# PSMs	Master Protein Accessions	# Missed Cleavages	Theo. MH+ [Da]	Confidence (by Search Engine): Sequest HT	Percolator q-Value (by Search Engine): Sequest HT	Percolator PEP (by Search Engine): Sequest HT	XCorr (by Search Engine): Sequest HT
	High	NLCDTTNNLCTR	2xCarbamidomethyl [C3; C10]	0.00136475	0	1	1	1	Q8IE78	0	1481.65	High	0	0.0001145	3.29
	High	LIPLLYENVYEDILWSQQIEDIDPEEK		0.00384147	0	1	1	2	Q8IE78	0	3304.65	High	0	0.0004552	3.68
High	Q8IHU1	Coproporphyrinogen-III oxidase OS=Plasmodium falciparum (isolate 3D7) OX=36329 GN=PF3D7_1142400 PE=4 SV=1	0	7.151	5	2	5	2	1	470	56.3	9.22	14.05	2
	Confidence	Sequence	Modifications	Qvality PEP	Qvality q-value	# Protein Groups	# Proteins	# PSMs	Master Protein Accessions	# Missed Cleavages	Theo. MH+ [Da]	Confidence (by Search Engine): Sequest HT	Percolator q-Value (by Search Engine): Sequest HT	Percolator PEP (by Search Engine): Sequest HT	XCorr (by Search Engine): Sequest HT
	High	GIGGIFFDNLLNNIIK		0.00043437	0	1	1	4	Q8IHU1	0	1747.97	High	0	0.0001172	3.21
	High	NLWENLLK		0.0150864	0.000617816	1	1	1	Q8IHU1	0	1029.57	High	0.000207	0.002845	1.98
High	A0A143ZXE4	Antigen UB05 OS=Plasmodium falciparum (isolate 3D7) OX=36329 GN=PF3D7_1038000.2 PE=4 SV=1	0	7.078	16	2	5	2	1	120	13.8	9.54	8.64	2
	Confidence	Sequence	Modifications	Qvality PEP	Qvality q-value	# Protein Groups	# Proteins	# PSMs	Master Protein Accessions	# Missed Cleavages	Theo. MH+ [Da]	Confidence (by Search Engine): Sequest HT	Percolator q-Value (by Search Engine): Sequest HT	Percolator PEP (by Search Engine): Sequest HT	XCorr (by Search Engine): Sequest HT
	High	DDAHKGDEDPNR		0.00326275	0	1	2	1	A0A143ZXE4	1	1368.58	High	0	0.0003645	3.12
	High	LSMILSR	1xOxidation [M3]	0.0481652	0.00276066	1	2	2	A0A143ZXE4	0	835.471	High	0.001107	0.01363	1.97
	High	LSMILSR		0.0560014	0.00323974	1	2	2	A0A143ZXE4	0	819.476	High	0.001263	0.01681	1.69
High	Q8I5Y3	Eukaryotic translation initiation factor 3 subunit C OS=Plasmodium falciparum (isolate 3D7) OX=36329 GN=PF3D7_1206200 PE=3 SV=1	0	7.07	4	3	3	3	1	984	115.9	5.38	7.32	3
	Confidence	Sequence	Modifications	Qvality PEP	Qvality q-value	# Protein Groups	# Proteins	# PSMs	Master Protein Accessions	# Missed Cleavages	Theo. MH+ [Da]	Confidence (by Search Engine): Sequest HT	Percolator q-Value (by Search Engine): Sequest HT	Percolator PEP (by Search Engine): Sequest HT	XCorr (by Search Engine): Sequest HT
	High	LINNDSINPPK		0.0182708	0.000617816	1	1	1	Q8I5Y3	0	1224.66	High	0.000207	0.003661	2.58
	High	ESADCIPNFAIIYLDK	1xCarbamidomethyl [C5]	0.0148176	0.000617816	1	1	1	Q8I5Y3	0	1868.91	High	0.000207	0.00278	2.12
	High	VNPTTLQNLALK		0.0336905	0.00173464	1	1	1	Q8I5Y3	0	1311.76	High	0.000578	0.00836	2.62
High	Q8IIJ8	Heat shock protein 101 OS=Plasmodium falciparum (isolate 3D7) OX=36329 GN=PF3D7_1116800 PE=1 SV=1	0	7.056	3	2	3	2	1	906	102.8	9.14	8.11	2
	Confidence	Sequence	Modifications	Qvality PEP	Qvality q-value	# Protein Groups	# Proteins	# PSMs	Master Protein Accessions	# Missed Cleavages	Theo. MH+ [Da]	Confidence (by Search Engine): Sequest HT	Percolator q-Value (by Search Engine): Sequest HT	Percolator PEP (by Search Engine): Sequest HT	XCorr (by Search Engine): Sequest HT
	High	ITGSPPGYVGFSDSGQLTEAVR		0.000156022	0	1	1	2	Q8IIJ8	0	2238.1	High	0	3.54e-05	4.08
	High	AIIESLLR		0.0487288	0.00276066	1	1	1	Q8IIJ8	0	914.567	High	0.001107	0.01387	1.42
High	Q8IDN6	Protein transport protein SEC61 subunit alpha OS=Plasmodium falciparum (isolate 3D7) OX=36329 GN=PF3D7_1346100 PE=3 SV=1	0	6.959	7	2	2	2	1	472	52.2	8.63	5.8	2
	Confidence	Sequence	Modifications	Qvality PEP	Qvality q-value	# Protein Groups	# Proteins	# PSMs	Master Protein Accessions	# Missed Cleavages	Theo. MH+ [Da]	Confidence (by Search Engine): Sequest HT	Percolator q-Value (by Search Engine): Sequest HT	Percolator PEP (by Search Engine): Sequest HT	XCorr (by Search Engine): Sequest HT
	High	IIDVDQSLKEDR		0.00452252	0	1	1	1	Q8IDN6	1	1430.75	High	0	0.0005656	3.03
	High	FLNLIKPVMFLLPEVQSPDR	1xOxidation [M9]	0.00203515	0	1	1	1	Q8IDN6	0	2372.3	High	0	0.0001944	2.77
High	sp	HBA_HUMAN	0	6.916	11	1	2	1	1	141	15.1	8.68	5.82	1
	Confidence	Sequence	Modifications	Qvality PEP	Qvality q-value	# Protein Groups	# Proteins	# PSMs	Master Protein Accessions	# Missed Cleavages	Theo. MH+ [Da]	Confidence (by Search Engine): Sequest HT	Percolator q-Value (by Search Engine): Sequest HT	Percolator PEP (by Search Engine): Sequest HT	XCorr (by Search Engine): Sequest HT
	High	VGAHAGEYGAEALER		0.00239647	0	1	1	2	sp	0	1529.73	High	0	0.0004998	3.27
High	O97253	Uncharacterized protein OS=Plasmodium falciparum (isolate 3D7) OX=36329 GN=PF3D7_0307500 PE=4 SV=2	0	6.832	7	2	4	2	1	389	46.3	9.13	10.77	2
	Confidence	Sequence	Modifications	Qvality PEP	Qvality q-value	# Protein Groups	# Proteins	# PSMs	Master Protein Accessions	# Missed Cleavages	Theo. MH+ [Da]	Confidence (by Search Engine): Sequest HT	Percolator q-Value (by Search Engine): Sequest HT	Percolator PEP (by Search Engine): Sequest HT	XCorr (by Search Engine): Sequest HT
	High	ENFFVPIDDATFQTVPALIR		0.0030343	0	1	1	3	O97253	0	2293.19	High	0	0.0003317	3.29
	High	YGNCLPVEK	1xCarbamidomethyl [C4]	0.077598	0.00449953	1	1	1	O97253	0	1079.52	High	0.001836	0.02616	2.59
High	P62344	Calcium-dependent protein kinase 1 OS=Plasmodium falciparum (isolate 3D7) OX=36329 GN=CPK1 PE=3 SV=2	0	6.818	5	2	2	2	1	524	60.8	7.58	5.69	2
	Confidence	Sequence	Modifications	Qvality PEP	Qvality q-value	# Protein Groups	# Proteins	# PSMs	Master Protein Accessions	# Missed Cleavages	Theo. MH+ [Da]	Confidence (by Search Engine): Sequest HT	Percolator q-Value (by Search Engine): Sequest HT	Percolator PEP (by Search Engine): Sequest HT	XCorr (by Search Engine): Sequest HT
	High	IVDFGLSSFFSK		0.0038882	0	1	1	1	P62344	0	1346.7	High	0	0.0004624	3.22
	High	LGTAYYIAPEVLR		0.003016	0	1	1	1	P62344	0	1465.8	High	0	0.0003287	2.47
High	Q8IBT2	Eukaryotic translation initiation factor 3 subunit I OS=Plasmodium falciparum (isolate 3D7) OX=36329 GN=PF3D7_0716800 PE=3 SV=1	0	6.767	11	2	6	2	1	327	37.3	6.92	10.12	2
[truncated: 561 more rows]

## Sheet: Processing
================================================================================
Processing Step A: Workflow
================================================================================
Result name: DS041919_050319_M2
Result file: Y:\pipeline\ProteomicsLab\dstephen\2019\050319\DS041919_050319_PD2_2\DS041919_050319_M2.msf
Description: Basic processing workflow with score threshold validation to be used for searches of low complexity samples or employing a small FASTA database. Specify the FASTA database and any additional modifications.
Workflow based on template: PWF_Fusion_Basic_SequestHT_Percolator
Creation date: 5/6/2019 9:50:01 AM
Created with Discoverer version: 2.2.0.388
------------------------------------------------------------------
The pipeline tree:
------------------------------------------------------------------
|-(5) Spectrum Files
|-(1) Spectrum Selector
|-(2) Sequest HT
|-(4) Percolator
------------------------------------------------------------------
Processing node 5: Spectrum Files
------------------------------------------------------------------
Input Data:
#NAME?
------------------------------------------------------------------
Processing node 1: Spectrum Selector
------------------------------------------------------------------
1. General Settings:
#NAME?
- Use New Precursor Reevaluation: True
- Use Isotope Pattern in Precursor Reevaluation: True
2. Spectrum Properties Filter:
- Lower RT Limit: 0
- Upper RT Limit: 0
- First Scan: 0
- Last Scan: 0
- Lowest Charge State: 0
- Highest Charge State: 0
- Min. Precursor Mass: 350 Da
- Max. Precursor Mass: 5000 Da
- Total Intensity Threshold: 0
- Minimum Peak Count: 1
3. Scan Event Filters:
#NAME?
- Min. Collision Energy: 0
- Max. Collision Energy: 1000
#NAME?
4. Peak Filters:
- S/N Threshold (FT-only): 1.5
5. Replacements for Unrecognized Properties:
#NAME?
#NAME?
#NAME?
#NAME?
- Unrecognized Polarity Replacements: +
- Unrecognized MS Resolution@200 Replacements: 60000
- Unrecognized MSn Resolution@200 Replacements: 30000
6. Precursor Pattern Extraction:
- Precursor Clipping Range Before: 2.5 Da
- Precursor Clipping Range After: 5.5 Da
------------------------------------------------------------------
Processing node 2: Sequest HT
------------------------------------------------------------------
1. Input Data:
- Protein Database:
	cRAP_012915_NP.fasta
	UP000001450_PlasFalciparum3D7_Nov9_2018.fasta
#NAME?
- Max. Missed Cleavage Sites: 2
- Min. Peptide Length: 6
- Max. Peptide Length: 144
- Max. Number of Peptides Reported: 10
2. Tolerances:
- Precursor Mass Tolerance: 10 ppm
- Fragment Mass Tolerance: 0.6 Da
- Use Average Precursor Mass: False
- Use Average Fragment Mass: False
3. Spectrum Matching:
- Use Neutral Loss a Ions: True
- Use Neutral Loss b Ions: True
- Use Neutral Loss y Ions: True
- Use Flanking Ions: True
- Weight of a Ions: 0
- Weight of b Ions: 1
- Weight of c Ions: 0
- Weight of x Ions: 0
- Weight of y Ions: 1
- Weight of z Ions: 0
4. Dynamic Modifications:
- Max. Equal Modifications Per Peptide: 3
- Max. Dynamic Modifications Per Peptide: 4
- 1. Dynamic Modification: Oxidation / +15.995 Da (M)
- 2. Dynamic Modification: Carbamidomethyl / +57.021 Da (C)
6. Dynamic Modifications (protein terminus):
- 1. N-Terminal Modification: Acetyl / +42.011 Da (N-Terminus)
------------------------------------------------------------------
Processing node 4: Percolator
------------------------------------------------------------------
1. Input Data:
- Maximum Delta Cn: 0.05
- Maximum Rank: 0
2. Decoy Database Search:
- Target FDR (Strict): 0.01
- Target FDR (Relaxed): 0.05
#NAME?
------------------------------------------------------------------
Workflow messages:
------------------------------------------------------------------
2019-05-06 10:13:00	Job Execution:	Processing Y:\pipeline\ProteomicsLab\dstephen\2019\050319\DS041919_050319_PD2_2\DS041919_050319_ClpR_M2.msf
2019-05-06 10:14:00	(1):Spectrum Selector:	Reading from file 1 of 1 F6: Y:\pipeline\ProteomicsLab\dstephen\2019\050319\DS041919_050319_ClpR_M2.raw (43047 spectra total)
2019-05-06 10:14:00	(2):Sequest HT:	Sequence Database: cRAP_012915_NP.fasta
2019-05-06 10:14:00	(2):Sequest HT:	Sequence Database: UP000001450_PlasFalciparum3D7_Nov9_2018.fasta
2019-05-06 10:22:00	(1):Spectrum Selector:	There were 1 invalid spectra in the file F6: Y:\pipeline\ProteomicsLab\dstephen\2019\050319\DS041919_050319_ClpR_M2.raw.
2019-05-06 10:22:00	(1):Spectrum Selector:	Sent 40061 spectra from file F6.
2019-05-06 10:22:00	(1):Spectrum Selector:	Sent 40061 spectra from 1 files (processing time: 2 min 54 s).
2019-05-06 10:22:00	(1):Spectrum Selector:	-- Total execution of Spectrum Selector (1) took 8 min 24 s --
2019-05-06 10:22:00	(2):Sequest HT:	Storing spectra took 5 min 21 s.
2019-05-06 10:22:00	(2):Sequest HT:	There is already an adequate target FASTA index for cRAP_012915_NP(56ef4fce-6774-47c4-a9db-85224bc07264).fasta.
2019-05-06 10:22:00	(2):Sequest HT:	There is already an adequate target FASTA index for UP000001450_PlasFalciparum3D7_Nov9_2018(b72028af-0055-4a42-b491-7996613f6331).fasta.
2019-05-06 10:22:00	(2):Sequest HT:	Start Sequest HT target search for 40061 spectra...
2019-05-06 10:22:00	(2):Sequest HT:	ISE (1.1.0.178, x64) started at 5/6/2019 10:22:47 AM on SR-2UA038077T (x64) [8 CPUs] running Microsoft Windows NT 6.1.7601 Service Pack 1 (64bit) [.NET: 4.0.30319.42000]
2019-05-06 10:22:00	(2):Sequest HT:	Workload level: #parallel tasks: 8
2019-05-06 10:22:00	(2):Sequest HT:	Workload level: #spectra loaded and processed at once: 8000
2019-05-06 10:22:00	(2):Sequest HT:	On-Disk search is performed
2019-05-06 10:25:00	(2):Sequest HT:	Average search time per spectrum was 3.5 ms.
2019-05-06 10:25:00	(2):Sequest HT:	Performing target search containing 40061 spectra took 2 min 19 s.
2019-05-06 10:25:00	(2):Sequest HT:	Stored 50215 PSMs for 40061 spectra
2019-05-06 10:25:00	(2):Sequest HT:	Discarded 168054 peptide(s) that did not match the conditions for protein terminal modifications.
2019-05-06 10:25:00	(2):Sequest HT:	Reading search results took 14 s.
2019-05-06 10:25:00	(2):Sequest HT:	Saving results took 20 s.
2019-05-06 10:25:00	(2):Sequest HT:	Saving proteins took 13.2 s.
2019-05-06 10:25:00	(2):Sequest HT:	Reading results took 48.4 s.
2019-05-06 10:25:00	(2):Sequest HT:	There is already an adequate decoy FASTA index for cRAP_012915_NP(56ef4fce-6774-47c4-a9db-85224bc07264)_reversed.fasta.
2019-05-06 10:25:00	(2):Sequest HT:	There is already an adequate decoy FASTA index for UP000001450_PlasFalciparum3D7_Nov9_2018(b72028af-0055-4a42-b491-7996613f6331)_reversed.fasta.
2019-05-06 10:25:00	(2):Sequest HT:	Start Sequest HT decoy search for 40061 spectra...
2019-05-06 10:25:00	(2):Sequest HT:	ISE (1.1.0.178, x64) started at 5/6/2019 10:25:56 AM on SR-2UA038077T (x64) [8 CPUs] running Microsoft Windows NT 6.1.7601 Service Pack 1 (64bit) [.NET: 4.0.30319.42000]
2019-05-06 10:25:00	(2):Sequest HT:	Workload level: #parallel tasks: 8
2019-05-06 10:25:00	(2):Sequest HT:	Workload level: #spectra loaded and processed at once: 8000
2019-05-06 10:25:00	(2):Sequest HT:	On-Disk search is performed
2019-05-06 10:28:00	(2):Sequest HT:	Average search time per spectrum was 3.7 ms.
2019-05-06 10:28:00	(2):Sequest HT:	Performing decoy search containing 40061 spectra took 2 min 27 s.
2019-05-06 10:29:00	(2):Sequest HT:	Stored 102689 decoy PSMs for 40061 spectra
2019-05-06 10:29:00	(2):Sequest HT:	Discarded 171032 peptide(s) that did not match the conditions for protein terminal modifications.
2019-05-06 10:29:00	(2):Sequest HT:	Reading search results took 13.3 s.
2019-05-06 10:29:00	(2):Sequest HT:	Saving results took 21.3 s.
2019-05-06 10:29:00	(2):Sequest HT:	Saving proteins took 10.6 s.
2019-05-06 10:29:00	(2):Sequest HT:	Reading results took 45.9 s.
2019-05-06 10:29:00	(2):Sequest HT:	Finalizing search results...
2019-05-06 10:30:00	(2):Sequest HT:	-- Total search time was 6 min 31 s --
2019-05-06 10:38:00	(4):Percolator:	Creating input file for Sequest HT (2) took 7 min 54 s.
2019-05-06 10:38:00	(4):Percolator:	The input file contains 50215 PSMs, 52474 decoy PSMs and 32 features.
2019-05-06 10:38:00	(4):Percolator:	Percolator version 3.00, Build Date Jun 8 2016 22:06:25
2019-05-06 10:38:00	(4):Percolator:	Copyright (c) 2006-9 University of Washington. All rights reserved.
2019-05-06 10:38:00	(4):Percolator:	Written by Lukas K├ñll (lukall@u.washington.edu) in the
2019-05-06 10:38:00	(4):Percolator:	Department of Genome Sciences at the University of Washington.
2019-05-06 10:38:00	(4):Percolator:	Issued command:
2019-05-06 10:38:00	(4):Percolator:	C:\Program Files\Thermo\Proteome Discoverer 2.2\Tools\Percolator\percolator.exe -s -X C:\ProgramData\Thermo\Proteome Discoverer 2.2\Scratch\Job3894\Percol(4)\output.xml -Z -y -k C:\ProgramData\Thermo\Proteome Discoverer 2.2\Scratch\Job3894\Percol(4)\input.xml
2019-05-06 10:38:00	(4):Percolator:	Started Mon May 06 10:38:45 2019
2019-05-06 10:38:00	(4):Percolator:	Hyperparameters selectionFdr=0.01, Cpos=0, Cneg=0, maxNiter=10
2019-05-06 10:38:00	(4):Percolator:	Reading input from datafile C:\ProgramData\Thermo\Proteome Discoverer 2.2\Scratch\Job3894\Percol(4)\input.xml
2019-05-06 10:38:00	(4):Percolator:	enzyme=Trypsin
2019-05-06 10:38:00	(4):Percolator:	Features:
2019-05-06 10:38:00	(4):Percolator:	XCorr Delta Cn From Second PSM Binomial Score Delta Mass [Da] Delta Mass [ppm] Absolute Delta Mass [Da] Absolute Delta Mass [ppm] Peptide Length Is z=1 Is z=2 Is z=3 Is z=4 Is z=5 Is z>5 # Missed Cleavages Log Peptides Matched Log Total Intensity Fraction Matched Intensity [%] Fragment Coverage Series A, B, C [%] Fragment Coverage Series X, Y, Z [%] Log Matched Fragment Series Intensities A, B, C…
2019-05-06 10:39:00	(4):Percolator:	Train/test set contains 50215 positives and 52474 negatives, size ratio=0.95695 and pi0=1
2019-05-06 10:39:00	(4):Percolator:	selecting cpos by cross validation
2019-05-06 10:39:00	(4):Percolator:	selecting cneg by cross validation
2019-05-06 10:39:00	(4):Percolator:	Selected feature number 3 as initial search direction, could separate 3025 positives in that direction
2019-05-06 10:39:00	(4):Percolator:	Selected feature number 3 as initial search direction, could separate 2957 positives in that direction
2019-05-06 10:39:00	(4):Percolator:	Selected feature number 3 as initial search direction, could separate 2907 positives in that direction
2019-05-06 10:39:00	(4):Percolator:	Estimating 4441 over q=0.01 in initial direction
2019-05-06 10:39:00	(4):Percolator:	Reading in data and feature calculation took 60.195 cpu seconds or 61 seconds wall time
2019-05-06 10:39:00	(4):Percolator:	#NAME?
2019-05-06 10:39:00	(4):Percolator:	Iteration 1 :	After the iteration step, 5695 target PSMs with q<0.01 were estimated by cross validation
2019-05-06 10:39:00	(4):Percolator:	Iteration 2 :	After the iteration step, 5790 target PSMs with q<0.01 were estimated by cross validation
2019-05-06 10:39:00	(4):Percolator:	Iteration 3 :	After the iteration step, 5805 target PSMs with q<0.01 were estimated by cross validation
2019-05-06 10:39:00	(4):Percolator:	Iteration 4 :	After the iteration step, 5817 target PSMs with q<0.01 were estimated by cross validation
2019-05-06 10:39:00	(4):Percolator:	Iteration 5 :	After the iteration step, 5822 target PSMs with q<0.01 were estimated by cross validation
2019-05-06 10:40:00	(4):Percolator:	Iteration 6 :	After the iteration step, 5829 target PSMs with q<0.01 were estimated by cross validation
2019-05-06 10:40:00	(4):Percolator:	Iteration 7 :	After the iteration step, 5828 target PSMs with q<0.01 were estimated by cross validation
2019-05-06 10:40:00	(4):Percolator:	Iteration 8 :	After the iteration step, 5836 target PSMs with q<0.01 were estimated by cross validation
2019-05-06 10:40:00	(4):Percolator:	Iteration 9 :	After the iteration step, 5830 target PSMs with q<0.01 were estimated by cross validation
2019-05-06 10:40:00	(4):Percolator:	Iteration 10 :	After the iteration step, 5828 target PSMs with q<0.01 were estimated by cross validation
2019-05-06 10:40:00	(4):Percolator:	Obtained weights (only showing weights of first cross validation set)
2019-05-06 10:40:00	(4):Percolator:	# first line contains normalized weights, second line the raw weights
2019-05-06 10:40:00	(4):Percolator:	-0.0268	0.2799	0.6303	0.2506	1.1344	-0.0215	-0.2374	0.6699	-0.9987	-0.7441	0	-0.1859	0.1859	0	0	0	-0.3022	0.1698	-0.0056	0.2181	0.2513	0.1573	-0.6327	0.4982	-0.1306	0.4607	0.11	-0.3117	-0.5384	0.14	-0.3102	-3.5848
2019-05-06 10:40:00	(4):Percolator:	-0.0411	0.5809	0.0187	0.0096	0.0012	-4.1057	-0.0431	218.461	-0.3479	-0.0946	0	-0.3718	0.3718	0	0	0	-0.3879	0.6095	-0.0073	0.022	0.0149	0.0087	-0.285	0.2224	-0.0741	0.2238	0.7706	-0.0017	-7.1367	0.0011	-4.8192	-6.1214
2019-05-06 10:40:00	(4):Percolator:	After all training done, 5731 target PSMs with q<0.0100 were found when measuring on the test set
2019-05-06 10:40:00	(4):Percolator:	Found 5731 target PSMs scoring over 1.0000% FDR level on testset
2019-05-06 10:40:00	(4):Percolator:	Merging results from 3 datasets
2019-05-06 10:40:00	(4):Percolator:	Tossing out "redundant" PSMs keeping only the best scoring PSM for each unique peptide.
2019-05-06 10:40:00	(4):Percolator:	Selecting pi_0=0.9418
2019-05-06 10:40:00	(4):Percolator:	Calibrating statistics - calculating q values
2019-05-06 10:40:00	(4):Percolator:	PSMId	score	q-value	posterior_error_prob	peptide	proteinIds
2019-05-06 10:40:00	(4):Percolator:	New pi_0 estimate on merged list gives 1652 peptides over q=0.0100
2019-05-06 10:40:00	(4):Percolator:	Calibrating statistics - calculating Posterior error probabilities (PEPs)
2019-05-06 10:40:00	(4):Percolator:	Processing took 37.35 cpu seconds or 37 seconds wall time
2019-05-06 10:41:00	(4):Percolator:	5741/68 high confident target/decoy peptides were found for Sequest HT (2).
2019-05-06 10:41:00	(4):Percolator:	571/307 medium confident target/decoy peptides were found for Sequest HT (2).
2019-05-06 10:41:00	(4):Percolator:	-- Total execution of Percolator (64Bit) for Sequest HT (2) took 10 min 12 s --
2019-05-06 10:41:00	Job Execution:	Finalizing spectra took 4 s.
2019-05-06 10:41:00	Job Execution:	Finalizing tables took 25.4 ms.
2019-05-06 10:41:00	Job Execution:	Finished Y:\pipeline\ProteomicsLab\dstephen\2019\050319\DS041919_050319_PD2_2\DS041919_050319_ClpR_M2.msf
2019-05-06 10:41:00	Job Execution:	----- Total Job execution took: 27 min 8 s. -----

## Sheet: Consensus
================================================================================
Consensus Step Workflow
================================================================================
Result name: DS041919_050319_M2
Result file: Y:\proteomics-home\pipeline\ProteomicsLab\dstephen\2019\050319\DS041919_050319_PD2_2\DS041919_050319_M2.pdResult
Description: Result filtered for high confident peptides.
Workflow based on template: CWF_Basic_Exporter
Creation date: 5/6/2019 9:50:04 AM
Created with Discoverer version: 2.2.0.388
------------------------------------------------------------------
The pipeline tree:
------------------------------------------------------------------
|-(0) MSF Files
|-(1) PSM Grouper
|-(2) Peptide Validator
|-(3) Peptide and Protein Filter
|-(4) Protein Scorer
|-(5) Protein Grouping
|-(6) Protein FDR Validator
Post-processing nodes:
--------------------------------
|-(7) Display Settings
|-(8) Result Exporter
|-(9) Result Statistics
------------------------------------------------------------------
Processing node 0: MSF Files
------------------------------------------------------------------
1. Storage Settings:
#NAME?
#NAME?
2. Merging of Identified Peptide and Proteins:
#NAME?
- File Limit for Automatic Merge.: 10
3. FASTA Title Line Display:
#NAME?
#NAME?
4. PSM Filters:
- Maximum Delta Cn: 0.05
- Maximum Rank: 0
- Maximum Delta Mass: 0 ppm
Hidden Parameters:
#NAME?
------------------------------------------------------------------
Processing node 1: PSM Grouper
------------------------------------------------------------------
1. Peptide Group Modifications:
- Site Probability Threshold: 75
------------------------------------------------------------------
Processing node 2: Peptide Validator
------------------------------------------------------------------
1. General Validation Settings:
#NAME?
- Target FDR (Strict) for PSMs: 0.01
- Target FDR (Relaxed) for PSMs: 0.05
- Target FDR (Strict) for Peptides: 0.01
- Target FDR (Relaxed) for Peptides: 0.05
2. Specific Validator Settings:
#NAME?
- Use Concatenated FDR Calculation for PSM Level FDR Calculation Based on Score: False
- Reset Confidences for Nodes without Decoy Search (Fixed score thresholds): False
------------------------------------------------------------------
Processing node 3: Peptide and Protein Filter
------------------------------------------------------------------
1. Peptide Filters:
#NAME?
- Keep Lower Confident PSMs: False
- Minimum Peptide Length: 6
- Remove Peptides Without Protein Reference: False
2. Protein Filters:
- Minimum Number of Peptide Sequences: 1
- Count Only Rank 1 Peptides: False
- Count Peptides Only for Top Scored Protein: False
------------------------------------------------------------------
Processing node 4: Protein Scorer
------------------------------------------------------------------
No parameters
------------------------------------------------------------------
Processing node 5: Protein Grouping
------------------------------------------------------------------
1. Protein Grouping:
- Apply strict parsimony principle: True
------------------------------------------------------------------
Processing node 6: Protein FDR Validator
------------------------------------------------------------------
1. Confidence Thresholds:
- Target FDR (Strict): 0.01
- Target FDR (Relaxed): 0.05
------------------------------------------------------------------
Processing node 7: Display Settings
------------------------------------------------------------------
1. General:
- Filter Set: ### Filter Set MasterProteinFilter.filterset contains the following filters:
### Row Filter for TargetProtein:
### Master is equal to Master
###
#NAME?
------------------------------------------------------------------
Processing node 8: Result Exporter
------------------------------------------------------------------
1. Output Data:
- R-friendly Headers: False
------------------------------------------------------------------
Processing node 9: Result Statistics
------------------------------------------------------------------
No parameters
------------------------------------------------------------------
Workflow messages:
------------------------------------------------------------------
2019-05-06 10:41:00	Job Execution:	Processing Y:\pipeline\ProteomicsLab\dstephen\2019\050319\DS041919_050319_PD2_2\DS041919_050319_ClpR_M2.pdResult
2019-05-06 10:41:00	(0):MSF Files:	Y:\pipeline\ProteomicsLab\dstephen\2019\050319\DS041919_050319_PD2_2\DS041919_050319_ClpR_M2.msf
2019-05-06 10:41:00	(0):MSF Files:	All 1 files are ready for processing.
2019-05-06 10:41:00	(0):MSF Files:	Warnings reported in at least one input processing workflow (check processing summary).
2019-05-06 10:41:00	(0):MSF Files:	Start transferring results of 1 msf files...
2019-05-06 10:41:00	(0):MSF Files:	Transferred 4897 Proteins to result file in 19.3 s.
2019-05-06 10:41:00	(0):MSF Files:	Transferred 5028 Decoy Proteins to result file in 12.3 s.
2019-05-06 10:44:00	(0):MSF Files:	Added 38892 Mass Spectra to result file.
2019-05-06 10:44:00	(0):MSF Files:	Added 2 traces to result file.
2019-05-06 10:44:00	(0):MSF Files:	Added 1 Input Files to result file.
2019-05-06 10:44:00	(0):MSF Files:	Added 50215 PSMs to result file.
2019-05-06 10:44:00	(0):MSF Files:	Added 52474 Decoy PSMs to result file.
2019-05-06 10:44:00	(0):MSF Files:	Added 40061 MS/MS Spectrum Info to result file.
2019-05-06 10:44:00	(0):MSF Files:	Added 2 Specialized Traces to result file.
2019-05-06 10:44:00	(0):MSF Files:	Copying data took 3 min 38 s.
2019-05-06 10:46:00	(0):MSF Files:	Find unique PSM sequences in 22 s.
2019-05-06 10:46:00	(0):MSF Files:	Filtering proteins took 4.3 s.
2019-05-06 10:47:00	(0):MSF Files:	-- Total execution of MSF Files (0) took 6 min 33 s --
2019-05-06 10:49:00	(1):PSM Grouper:	Found 33986 peptides.
2019-05-06 10:52:00	(1):PSM Grouper:	Found 37222 decoy peptides.
2019-05-06 10:52:00	(1):PSM Grouper:	-- Total execution of PSM Grouper (1) took 4 min 18 s --
2019-05-06 10:52:00	(2):Peptide Validator:	Start PSM and Peptide validation in 'Automatic (Control peptide level error rate if possible)' mode...
2019-05-06 10:52:00	(2):Peptide Validator:	Updated PSM confidences in 10.4 s.
2019-05-06 10:52:00	(2):Peptide Validator:	Use svm score for 'peptide' qvality run.
2019-05-06 10:53:00	(2):Peptide Validator:	Updated peptide confidences using qvality in 1 min 0 s.
2019-05-06 10:53:00	(2):Peptide Validator:	Store Max PSM confidences for peptides.
2019-05-06 10:53:00	(2):Peptide Validator:	Calculating Mascot thresholds.
2019-05-06 10:53:00	(2):Peptide Validator:	-- Total execution of Peptide Validator (2) took 1 min 16 s --
2019-05-06 10:53:00	(3):Peptide and Protein Filter:	Filter 1798/33986 Peptide Groups (32188 excluded) and 5573/50215 PSMs (44642 excluded) took: 18.2 s
2019-05-06 10:53:00	(3):Peptide and Protein Filter:	Filter 397/4897 Proteins (4500 excluded) took: 3.2 s
2019-05-06 10:54:00	(3):Peptide and Protein Filter:	Filter 21/37222 Decoy Peptide Groups (37201 excluded) and 31/52474 Decoy PSMs (52443 excluded) took: 19.8 s
2019-05-06 10:54:00	(3):Peptide and Protein Filter:	Filter 21/5028 Decoy Proteins (5007 excluded) took: 3 s
2019-05-06 10:54:00	(3):Peptide and Protein Filter:	Updating counts took 28.5 s.
2019-05-06 10:54:00	(3):Peptide and Protein Filter:	-- Total execution of Peptide and Protein Filter (3) took 1 min 13 s --
2019-05-06 10:54:00	(4):Protein Scorer:	Calculating Coverage and Counts
2019-05-06 10:54:00	(4):Protein Scorer:	Calculated counts and coverages in 5.3 s.
2019-05-06 10:54:00	(4):Protein Scorer:	Scoring target proteins
2019-05-06 10:55:00	(4):Protein Scorer:	Scored 397 proteins in 16.1 s.
2019-05-06 10:55:00	(4):Protein Scorer:	Scoring decoy proteins
2019-05-06 10:55:00	(4):Protein Scorer:	Scored 21 decoy proteins in 2.2 s.
2019-05-06 10:55:00	(4):Protein Scorer:	-- Total execution of Protein Scorer (4) took 24.5 s --
2019-05-06 10:55:00	(5):Protein Grouping:	Retrieving 372 protein groups took 13.6 ms.
2019-05-06 10:55:00	(5):Protein Grouping:	Storing, updating and connecting protein groups, PSMs and peptides took 25.7 s.
2019-05-06 10:55:00	(5):Protein Grouping:	Check 372 protein groups.
2019-05-06 10:55:00	(5):Protein Grouping:	Excluded 1 protein groups with no valid PSM remaining.
2019-05-06 10:56:00	(5):Protein Grouping:	Applying strict parsimony took 27.5 s.
2019-05-06 10:56:00	(5):Protein Grouping:	Found 371 protein groups.
2019-05-06 10:56:00	(5):Protein Grouping:	Retrieving 21 decoy protein groups took 0.2 ms.
2019-05-06 10:56:00	(5):Protein Grouping:	Storing, updating and connecting protein groups, PSMs and peptides took 13.8 s.
2019-05-06 10:56:00	(5):Protein Grouping:	Found 21 decoy protein groups.
2019-05-06 10:56:00	(5):Protein Grouping:	-- Total execution of Protein Grouping (5) took 1 min 33 s --
2019-05-06 10:56:00	(6):Protein FDR Validator:	Apply confidences based on protein scores of 397 proteins.
2019-05-06 10:56:00	(6):Protein FDR Validator:	Calculating Sum PEP Score for Proteins
2019-05-06 10:56:00	(6):Protein FDR Validator:	Calculating Sum PEP Score for Decoy Proteins
2019-05-06 10:56:00	(6):Protein FDR Validator:	-- Total execution of Protein FDR Validator (6) took 16.9 s --
2019-05-06 10:57:00	(9):Result Statistics:	-- Total execution of Result Statistics (9) took 6.6 s --
2019-05-06 10:57:00	(7):Display Settings:	Applying display filter and default layout
2019-05-06 10:57:00	(7):Display Settings:	-- Total execution of Display Settings (7) took 279.9 ms --
2019-05-06 10:57:00	(8):Result Exporter:	Start exporting results to Y:\pipeline\ProteomicsLab\dstephen\2019\050319\DS041919_050319_PD2_2\DS041919_050319_ClpR_M2.txt...
2019-05-06 10:57:00	(8):Result Exporter:	-- Total execution of Result Exporter (8) took 8.1 s --
2019-05-06 10:57:00	Job Execution:	Finalizing file took 35.9 s.
2019-05-06 10:57:00	Job Execution:	Finished Y:\pipeline\ProteomicsLab\dstephen\2019\050319\DS041919_050319_PD2_2\DS041919_050319_ClpR_M2.pdResult
2019-05-06 10:57:00	Job Execution:	----- Total Job execution took: 16 min 34 s. -----

## Sheet: 3D7 IP
Protein FDR Confidence: Combined	Accession	Description	Exp. q-value: Combined	Sum PEP Score	Coverage [%]	# Peptides	# PSMs	# Unique Peptides	# Protein Groups	# AAs	MW [kDa]	calc. pI	Score Sequest HT: Sequest HT	# Peptides (by Search Engine): Sequest HT
High	sp	K1C9_HUMAN	0	208.597	67	35	197	34	1	623	62.1	5.3	773.91	35
	Confidence	Sequence	Modifications	Qvality PEP	Qvality q-value	# Protein Groups	# Proteins	# PSMs	Master Protein Accessions	# Missed Cleavages	Theo. MH+ [Da]	Confidence (by Search Engine): Sequest HT	Percolator q-Value (by Search Engine): Sequest HT	Percolator PEP (by Search Engine): Sequest HT	XCorr (by Search Engine): Sequest HT
	High	NHKEEMSQLTGQNSGDVNVEINVAPGK	1xOxidation [M6]	9.101e-06	0	1	1	5	sp	1	2911.39	High	0	1.272e-05	5.54
	High	NHKEEMSQLTGQNSGDVNVEINVAPGK		0.00080912	0	1	1	1	sp	1	2895.39	High	0	0.0001433	4.54
	High	QEIECQNQEYSLLLSIK	1xCarbamidomethyl [C5]	1.15131e-05	0	1	1	6	sp	0	2095.04	High	0	8.082e-06	4.35
	High	NYSPYYNTIDDLKDQIVDLTVGNNK		0.000256772	0	1	1	4	sp	1	2902.41	High	0	0.0001823	3.81
	High	NYSPYYNTIDDLK		0.000885208	0	1	1	2	sp	0	1605.74	High	0	0.0001596	2.92
	High	QGVDADINGLR		0.00556096	0	1	1	3	sp	0	1157.59	High	0	0.002855	3.12
	High	QVLDNLTMEK	1xOxidation [M8]	0.0178998	0	1	1	4	sp	0	1206.6	High	0.001381	0.03059	3.08
	High	IKFEMEQNLR	1xOxidation [M5]	0.000776242	0	1	1	8	sp	1	1323.67	High	0	0.0001681	3.38
	High	IKFEMEQNLR		0.00100251	0	1	1	2	sp	1	1307.68	High	0	0.0001859	4.45
	High	VQALEEANNDLENK		0.000116737	0	1	1	6	sp	0	1586.77	High	0	5.698e-05	5.89
	High	YCGQLQMIQEQISNLEAQITDVR	1xCarbamidomethyl [C2]; 1xOxidation [M7]	1.44641e-05	0	1	1	11	sp	0	2753.32	High	0	0.0005545	5.4
	High	SDLEMQYETLQEELMALKK	2xOxidation [M5; M15]	0.00121661	0	1	1	10	sp	1	2331.11	High	0	0.001723	5.04
	High	SDLEMQYETLQEELMALKK	1xOxidation [M5]	0.00932414	0	1	1	2	sp	1	2315.11	High	0	0.002801	2.62
	High	SDLEMQYETLQEELMALK	2xOxidation [M5; M15]	3.22586e-05	0	1	1	13	sp	0	2203.01	High	0	7.683e-05	5.36
	High	SDLEMQYETLQEELMALK	1xOxidation [M]	0.000391495	0	1	1	5	sp	0	2187.02	High	0	0.001485	5.35
	High	SGGGGGGGLGSGGSIR		8.20454e-05	0	1	1	3	sp	0	1232.6	High	0	1.005e-05	4.8
	High	TLNDMRQEYEQLIAK	1xOxidation [M5]	0.000657558	0	1	1	5	sp	1	1867.92	High	0	0.005314	3.03
	High	TLLDIDNTR		0.00669902	0	1	1	5	sp	0	1060.56	High	0	0.002949	3.01
	High	FSSSSGYGGGSSR		0.000505627	0	1	1	4	sp	0	1235.53	High	0	0.0008373	3.57
	High	FEMEQNLR	1xOxidation [M3]	0.012705	0	1	1	5	sp	0	1082.49	High	0	0.005684	2.93
	High	GSRGGSGGSYGGGGSGGGYGGGSGSR		1.96077e-05	0	1	1	1	sp	1	2091.88	High	0	1.57e-06	4.81
	High	GGGGSFGYSYGGGSGGGFSASSLGGGFGGGSR		1.69575e-05	0	1	1	6	sp	0	2705.16	High	0	1.8e-05	6.62
	High	GGSGGSYGGGGSGGGYGGGSGSR		2.49759e-06	0	1	1	11	sp	0	1791.73	High	0	2.498e-05	5.75
	High	GGSGGSHGGGSGFGGESGGSYGGGEEASGSGGGYGGGSGK		9.22749e-07	0	1	1	15	sp	0	3223.28	High	0	6.814e-06	8.52
	High	DIENQYETQITQIEHEVSSSGQEVQSSAK		0.00011277	0	1	1	7	sp	0	3264.51	High	0	1.311e-05	5.31
	High	EIETYHNLLEGGQEDFESSGAGK		1.9472e-06	0	1	1	8	sp	0	2510.13	High	0	5.092e-07	6.21
	High	EEMSQLTGQNSGDVNVEINVAPGK	1xOxidation [M3]	0.000394211	0	1	1	3	sp	0	2532.19	High	0	0.0006719	4.07
	High	DQIVDLTVGNNK		0.0075838	0	1	1	1	sp	0	1315.69	High	0	0.002179	3.59
	High	KNHKEEMSQLTGQNSGDVNVEINVAPGK	1xOxidation [M7]	0.0185227	0	1	1	3	sp	2	3039.48	High	0.0003907	0.01135	3.83
	High	LASYLDKVQALEEANNDLENK		6.80726e-05	0	1	1	6	sp	1	2377.19	High	0	0.0002158	6.39
	High	KDIENQYETQITQIEHEVSSSGQEVQSSAK		0.000162687	0	1	1	4	sp	1	3392.61	High	0	7.784e-05	5.73
	High	HGVQELEIELQSQLSKK		0.000502143	0	1	1	1	sp	1	1966.06	High	0	8.053e-05	4.47
	High	HGVQELEIELQSQLSK		7.4992e-05	0	1	1	9	sp	0	1837.97	High	0	1.538e-05	6.12
	High	QEYEQLIAK		0.0684693	0.00241345	1	1	2	sp	0	1121.58	High	0.001937	0.04654	1.82
	High	IQDWYDK		0.0833169	0.00307194	1	1	3	sp	0	967.452	High	0.001937	0.0507	2.24
	High	LASYLDK		0.094826	0.0037556	2	2	5	sp; sp	0	809.44	High	0.001937	0.04794	2.21
	High	MTLDDFR		0.103733	0.0037556	1	1	2	sp	0	897.413	High	0.001937	0.05344	2.16
	High	MTLDDFR	1xOxidation [M1]	0.117038	0.00480535	1	1	2	sp	0	913.408	High	0.002835	0.06223	2.34
	High	FEMEQNLR		0.136862	0.00613476	1	1	1	sp	0	1066.5	High	0.003405	0.07547	1.86
	High	KGPAAIQK		0.138569	0.0064757	1	1	1	sp	1	812.499	High	0.003551	0.0769	2.59
	High	QVLDNLTMEK		0.154783	0.00673511	1	1	1	sp	0	1190.61	High	0.003656	0.08805	1.77
	High	QFSSSYLSR		0.167482	0.00772517	1	1	1	sp	0	1074.52	High	0.004068	0.09715	1.9
High	sp	K1C10_HUMAN	0	185.651	59	35	215	29	1	593	59.5	5.21	716.82	35
	Confidence	Sequence	Modifications	Qvality PEP	Qvality q-value	# Protein Groups	# Proteins	# PSMs	Master Protein Accessions	# Missed Cleavages	Theo. MH+ [Da]	Confidence (by Search Engine): Sequest HT	Percolator q-Value (by Search Engine): Sequest HT	Percolator PEP (by Search Engine): Sequest HT	XCorr (by Search Engine): Sequest HT
	High	NHEEEMKDLR	1xOxidation [M6]	0.00347783	0	1	1	1	sp	1	1316.59	High	0	0.0008421	1.2
	High	NVSTGDVNVEMNAAPGVDLTQLLNNMR	2xOxidation [M11; M26]	0.000130394	0	1	1	12	sp	0	2904.38	High	0	3.889e-05	5.25
	High	NVSTGDVNVEMNAAPGVDLTQLLNNMR	1xOxidation [M]	0.000125094	0	1	1	7	sp	0	2888.39	High	0	0.001287	5.23
	High	NVQALEIELQSQLALK		8.03609e-05	0	1	1	14	sp	0	1797.01	High	0	8.674e-06	5.11
	High	QSLEASLAETEGR		0.000545583	0	1	1	4	sp	0	1390.68	High	0	0.0006395	3.52
	High	QSVEADINGLR		0.00445916	0	2	2	2	sp; sp	0	1201.62	High	0	0.002294	2.73
	High	NQILNLTTDNANILLQIDNAR		5.57038e-05	0	1	1	6	sp	0	2367.26	High	0	1.128e-05	5.77
	High	LKYENEVALR		0.00587644	0	1	1	3	sp	1	1234.68	High	0	0.003289	3.09
	High	IRLENEIQTYR		0.00693393	0	1	1	10	sp	1	1434.77	High	0.0005441	0.01846	3.91
	High	VLDELTLTK		0.0116196	0	2	2	4	sp; sp	0	1031.6	High	0	0.00364	2.38
	High	VTMQNLNDR	1xOxidation [M3]	0.00616708	0	1	1	3	sp	0	1106.53	High	0.0003907	0.01132	3.25
	High	VTMQNLNDR		0.00737763	0	1	1	3	sp	0	1090.53	High	0	0.002106	2.96
	High	YENEVALR		0.0160424	0	1	1	2	sp	0	993.5	High	0	0.005402	2.81
	High	YCVQLSQIQAQISALEEQLQQIR	1xCarbamidomethyl [C2]	0.000267649	0	1	1	4	sp	0	2746.42	High	0	0.0001023	5.36
	High	SKELTTEIDNNIEQISSYK		9.75258e-06	0	1	1	9	sp	1	2212.1	High	0	5.894e-05	6.36
	High	RNVQALEIELQSQLALK		0.00256633	0	1	1	2	sp	1	1953.11	High	0	0.0005828	4.03
	High	SGGGGGGGGCGGGGGVSSLR	1xCarbamidomethyl [C10]	0.000251501	0	1	1	3	sp	0	1549.68	High	0	0.0001225	5.33
	High	TIDDLKNQILNLTTDNANILLQIDNAR		0.000163816	0	1	1	5	sp	1	3052.63	High	0	2.067e-05	4.52
	High	SQYEQLAEQNRK		0.011227	0	1	1	6	sp	1	1493.73	High	0.003405	0.07261	3.41
	High	SQYEQLAEQNR		0.00504896	0	1	1	7	sp	0	1365.64	High	0	0.008462	4.7
	High	ALEESNYELEGK		0.00533548	0	1	1	5	sp	0	1381.65	High	0	0.003768	4.3
	High	AETECQNTEYQQLLDIK	1xCarbamidomethyl [C5]	3.31624e-06	0	1	1	7	sp	0	2082.96	High	0	1.819e-07	5.33
	High	GSLGGGFSSGGFSGGSFSR		1.77985e-05	0	1	1	6	sp	0	1707.77	High	0	1.534e-05	6.01
	High	ELTTEIDNNIEQISSYK		1.1593e-05	0	1	1	7	sp	0	1996.97	High	0	8.294e-07	5.66
	High	LENEIQTYR		0.0033137	0	1	1	3	sp	0	1165.58	High	0	0.003498	4.23
	High	ADLEMQIESLTEELAYLKK		0.000897533	0	1	1	8	sp	1	2224.14	High	0	0.0006535	2.12
	High	ADLEMQIESLTEELAYLK		3.18155e-05	0	1	1	6	sp	0	2096.05	High	0	1.191e-05	5.35
	High	ADLEMQIESLTEELAYLK	1xOxidation [M5]	9.68537e-06	0	1	1	16	sp	0	2112.04	High	0	7.272e-05	5.21
	High	KDAEAWFNEK		0.00385738	0	1	1	5	sp	1	1237.58	High	0.0002129	0.009515	3.25
	High	ADLEMQIESLTEELAYLKK	1xOxidation [M5]	5.64795e-05	0	1	1	18	sp	1	2240.14	High	0	0.0006736	4.74
	High	SEITELR		0.0248405	0.00049877	1	1	3	sp	0	847.452	High	0.0005441	0.02197	2.24
	High	SLLEGEGSSGGGGR		0.0300468	0.000920891	1	1	3	sp	0	1262.6	High	0.0005441	0.01643	3.94
	High	QSVEADINGLRR		0.0308728	0.000920891	2	2	4	sp; sp	1	1357.72	High	0.0003907	0.01205	1.66
	High	DAEAWFNEK		0.0378149	0.00127349	1	1	4	sp	0	1109.49	High	0.001937	0.0532	3.54
	High	LAADDFR		0.0472026	0.00127349	3	10	1	sp; sp; sp	0	807.4	High	0.0005441	0.02029	2.4
	High	IKEWYEK		0.0906405	0.00344144	1	1	2	sp	1	995.52	High	0.001811	0.04524	2.21
	High	LASYLDK		0.094826	0.0037556	2	2	5	sp; sp	0	809.44	High	0.001937	0.04794	2.21
	High	RVLDELTLTK		0.129407	0.00613476	2	2	3	sp; sp	1	1187.7	High	0.003405	0.07055	3.05
	High	HGNSHQGEPR		0.160539	0.00707432	1	1	1	sp	0	1118.51	High	0.00394	0.09236	2.35
	High	NHEEEMKDLR		0.167482	0.00772517	1	1	1	sp	1	1300.6	High	0.004068	0.09717	2.05
High	sp	K22E_HUMAN	0	183.615	70	39	189	36	1	645	65.8	8	672.27	39
	Confidence	Sequence	Modifications	Qvality PEP	Qvality q-value	# Protein Groups	# Proteins	# PSMs	Master Protein Accessions	# Missed Cleavages	Theo. MH+ [Da]	Confidence (by Search Engine): Sequest HT	Percolator q-Value (by Search Engine): Sequest HT	Percolator PEP (by Search Engine): Sequest HT	XCorr (by Search Engine): Sequest HT
	High	NKLNDLEEALQQAK		0.000988745	0	1	1	6	sp	1	1613.85	High	0	0.0001828	4.73
	High	NLDLDSIIAEVK		0.00107427	0	1	1	5	sp	0	1329.73	High	0	0.0007755	4.13
	High	MSGDLSSNVTVSVTSSTISSNVASK	1xOxidation [M1]	0.000275155	0	1	1	11	sp	0	2474.19	High	0	0.0001533	5.68
	High	NVQDAIADAEQR		0.0150827	0	1	1	2	sp	0	1329.64	High	0	0.005029	4.11
	High	LNDLEEALQQAK		0.00210034	0	1	1	3	sp	0	1371.71	High	0	0.0004548	4.64
	High	LQGEIAHVK		0.0060408	0	1	1	4	sp	0	994.568	High	0	0.001643	3.02
	High	VLYDAEISQIHQSVTDTNVILSMDNSR	1xOxidation [M23]	8.20433e-06	0	1	1	10	sp	0	3064.49	High	0	5.448e-07	6.33
	High	VLYDAEISQIHQSVTDTNVILSMDNSR		0.000286811	0	1	1	3	sp	0	3048.49	High	0	4.063e-05	4.52
	High	TSQNSELNNMQDLVEDYKK	1xOxidation [M10]	0.00508392	0	1	1	8	sp	1	2272.04	High	0	0.00526	4.42
	High	TSQNSELNNMQDLVEDYK	1xOxidation [M10]	1.01657e-05	0	1	1	8	sp	0	2143.94	High	0	8.89e-06	4.88
	High	TSQNSELNNMQDLVEDYK		0.000258554	0	1	1	1	sp	0	2127.95	High	0	3.589e-05	4.59
	High	VDLLNQEIEFLK		6.71377e-05	0	1	1	6	sp	0	1460.8	High	0	1.361e-05	4.14
	High	YLDGLTAER		0.00774218	0	1	1	3	sp	0	1037.53	High	0	0.002224	3.37
	High	YEELQVTVGR		0.00102352	0	1	1	11	sp	0	1193.62	High	0	0.0002218	3.92
	High	SISISVAGGGGGFGAAGGFGGR		8.97622e-05	0	1	1	8	sp	0	1838.91	High	0	2.466e-05	5.62
	High	SLVGLGGTK		0.0209473	0	1	1	3	sp	0	831.493	High	0.0003907	0.01117	2.5
	High	SKEEAEALYHSK		0.00320122	0	1	1	2	sp	1	1391.68	High	0	0.004345	4.38
	High	STSSFSCLSR	1xCarbamidomethyl [C7]	0.00625272	0	1	1	5	sp	0	1131.51	High	0	0.006741	2.97
	High	TAAENDFVTLKK		0.000164952	0	1	1	7	sp	1	1336.71	High	0	0.008234	3.46
	High	FLEQQNQVLQTK		0.000798009	0	2	2	9	sp; sp	0	1475.79	High	0	0.001464	4.86
	High	GSSSGGGYSSGSSSYGSGGR		6.0943e-05	0	1	1	3	sp	0	1740.71	High	0	0.000236	4.87
	High	GGGFGGGSGFGGGSGFGGGSGFSGGGFGGGGFGGGR		0.000115932	0	1	1	2	sp	0	2831.19	High	0	0.000129	4.46
	High	GFSSGSAVVSGGSR		0.00112753	0	1	1	4	sp	0	1254.61	High	0	0.00107	5.18
	High	GGSGGGGSISGGGYGSGGGSGGR		3.7299e-06	0	1	1	12	sp	0	1741.75	High	0	2.17e-06	5.61
	High	GGSSSGGGYGSGGGGSSSVK		2.60346e-05	0	1	1	2	sp	0	1588.68	High	0	4.964e-06	5.67
	High	GGSISGGGYGSGGGK		0.00102352	0	1	1	2	sp	0	1197.55	High	0	0.001038	4.22
	High	HGGGGGGFGGGGFGSR		0.000329347	0	1	1	8	sp	0	1320.58	High	0	0.000733	5.77
	High	AQYEEIAQR		0.00540961	0	1	1	3	sp	0	1107.54	High	0	0.001437	3.12
	High	IEISELNR		0.0113045	0	2	2	4	sp; sp	0	973.531	High	0	0.003965	2.5
	High	KYEDEINKR		0.0150827	0	1	1	2	sp	2	1194.61	High	0.0003907	0.01161	3.25
	High	LALDVEIATYR		0.00229774	0	1	1	4	sp	0	1263.69	High	0	0.0005101	3.43
	High	KDVDNAYMIK	1xOxidation [M8]	0.0183964	0	1	1	3	sp	1	1212.59	High	0.0005441	0.01564	3.51
	High	TAAENDFVTLK		0.0370575	0.000920891	1	1	6	sp	0	1208.62	High	0.0005441	0.01792	3.43
	High	LLEGEECR	1xCarbamidomethyl [C7]	0.032372	0.000920891	1	1	2	sp	0	1005.47	High	0.0003907	0.01278	2.73
	High	DVDNAYMIK	1xOxidation [M7]	0.0383282	0.00127349	1	1	3	sp	0	1084.5	High	0.006201	0.1254	3.21
	High	RSTSSFSCLSR	1xCarbamidomethyl [C8]	0.0429729	0.00127349	1	1	2	sp	1	1287.61	High	0.001937	0.0508	3.5
	High	VDPEIQNVK		0.0543071	0.00165269	1	1	2	sp	0	1041.56	High	0.004068	0.09955	1.96
	High	FASFIDK		0.0592066	0.00165269	2	2	3	sp; sp	0	827.43	High	0.001937	0.04935	2.56
	High	EEAEALYHSK		0.0760479	0.00307194	1	1	1	sp	0	1176.55	High	0.00165	0.03648	2.4
	High	KYEDEINK		0.0822402	0.00307194	1	1	1	sp	1	1038.51	High	0.00165	0.04012	2.1
	High	DYQELMNVK	1xOxidation [M6]	0.0906405	0.00344144	1	1	3	sp	0	1155.54	High	0.002228	0.0563	3.17
	High	TSQNSELNNMQDLVEDYKK		0.0979236	0.0037556	1	1	2	sp	1	2256.04	High	0.001937	0.04992	2.24
High	C0H4L9	Uncharacterized protein OS=Plasmodium falciparum (isolate 3D7) OX=36329 GN=PF3D7_0707200 PE=4 SV=1	0	167.879	27	53	97	53	1	2129	256.8	7.08	273.26	53
	Confidence	Sequence	Modifications	Qvality PEP	Qvality q-value	# Protein Groups	# Proteins	# PSMs	Master Protein Accessions	# Missed Cleavages	Theo. MH+ [Da]	Confidence (by Search Engine): Sequest HT	Percolator q-Value (by Search Engine): Sequest HT	Percolator PEP (by Search Engine): Sequest HT	XCorr (by Search Engine): Sequest HT
	High	NETNKDDIYGMNNEDEHTK	1xOxidation [M11]	0.0144747	0	1	1	1	C0H4L9	1	2282.95	High	0	0.00478	3.15
	High	NIDTIKNDYINLLK		0.000303123	0	1	1	3	C0H4L9	1	1676.92	High	0	0.0005957	3.02
	High	LYMQNIENITFFK	1xOxidation [M3]	0.00166051	0	1	1	1	C0H4L9	0	1676.84	High	0	0.0003446	4.76
	High	NDIINNILYTYVLLK		0.00320122	0	1	1	2	C0H4L9	0	1809.02	High	0	0.00106	3.79
	High	NVNIYNSSENIR		0.00171889	0	1	1	1	C0H4L9	0	1422.7	High	0	0.0003592	3.82
	High	REPLDNLMYNQMNR	2xOxidation [M8; M12]	0.000313786	0	1	1	4	C0H4L9	1	1825.83	High	0	0.001124	4.03
	High	NTQPYNETNTQPYNETNK		0.000130394	0	1	1	2	C0H4L9	0	2155.95	High	0	1.571e-05	4.12
	High	NTQPYNETNKEPYNEK		0.000355374	0	1	1	3	C0H4L9	1	1968.89	High	0	0.001798	3.22
	High	NSSYINEYVEYLNK		0.000125962	0	1	1	2	C0H4L9	0	1735.82	High	0	1.497e-05	4.22
	High	LYHEYLILLNNIK		0.00544706	0	1	1	2	C0H4L9	0	1645.93	High	0	0.001458	3.14
	High	ILYIIEIYNNFK		0.00305012	0	1	1	1	C0H4L9	0	1542.86	High	0	0.0007177	3.02
	High	INMNINMNDDIDKGCSYNVNNK	1xCarbamidomethyl [C15]; 2xOxidation [M3; M7]	0.00139699	0	1	1	1	C0H4L9	1	2618.13	High	0	0.0002774	3.14
	High	INMNINMNDDIDK	2xOxidation [M3; M7]	0.00108172	0	1	1	3	C0H4L9	0	1581.69	High	0	0.0002601	3.94
	High	ISDDKQNNEYNNK		0.0195641	0	1	1	3	C0H4L9	1	1581.71	High	0.003656	0.08022	2.35
	High	YNNHPIDDEYIYGSLK		9.88862e-05	0	1	1	3	C0H4L9	0	1940.9	High	0	1.268e-05	3.89
	High	YLLYFLSNK		0.0145743	0	1	1	1	C0H4L9	0	1160.64	High	0	0.00482	2.18
	High	YIEEDNLYLLIIR		0.000568692	0	1	1	1	C0H4L9	0	1666.91	High	0	9.344e-05	3.59
	High	TQIYDEDLNIYATK		0.000455815	0	1	1	1	C0H4L9	0	1686.82	High	0	7.138e-05	3.79
	High	SINIVNEICDNINKENEMNEK	1xCarbamidomethyl [C9]; 1xOxidation [M18]	0.000431286	0	1	1	4	C0H4L9	1	2536.17	High	0.0003907	0.01196	3.36
	High	SINIVNEICDNINK	1xCarbamidomethyl [C9]	0.0016041	0	1	1	1	C0H4L9	0	1645.82	High	0	0.0003278	4.06
	High	TEEENVHLK		0.0162637	0	1	1	2	C0H4L9	0	1098.54	High	0	0.005512	2.7
	High	GNFFLYNPELNNR		0.00298757	0	1	1	2	C0H4L9	0	1597.78	High	0	0.000698	3.58
	High	HFHNNNDIFTLDEHK		0.00106687	0	1	1	1	C0H4L9	0	1880.87	High	0	0.0001998	2.88
	High	GYVDADHYSNFK		0.0109979	0	1	1	1	C0H4L9	0	1415.62	High	0	0.003405	3.35
	High	GEEIYEQSCNEK	1xCarbamidomethyl [C9]	0.0081808	0	1	1	1	C0H4L9	0	1485.62	High	0	0.002376	3.91
	High	DLIISSEFGLK		0.00587644	0	1	1	1	C0H4L9	0	1221.67	High	0	0.001598	1.38
	High	DIEENRNETNKDDIYGMNNEDEHTK	1xOxidation [M17]	0.0136079	0	1	1	3	C0H4L9	2	3039.29	High	0	0.004443	4.03
	High	CLQILYHDYYK	1xCarbamidomethyl [C1]	0.00698189	0	1	1	1	C0H4L9	0	1515.73	High	0	0.001965	2.1
	High	ELYFLINDINLNMYDK	1xOxidation [M13]	0.00625272	0	1	1	1	C0H4L9	0	2033.99	High	0	0.001719	2.63
	High	KNNMDEIYYPDKNYNYNEK	1xOxidation [M4]	0.00119164	0	1	1	2	C0H4L9	2	2471.08	High	0	0.0005456	3.84
	High	KNDIINNILYTYVLLK		0.0003997	0	1	1	6	C0H4L9	1	1937.11	High	0	0.0001756	4.16
	High	KNDDIDEWIK		0.0227347	0	1	1	1	C0H4L9	1	1275.62	High	0	0.008271	2.36
	High	KLDNQEIEHIQEK		0.00338307	0	1	1	1	C0H4L9	1	1623.83	High	0	0.0008179	3.04
	High	KYQDGIEIQNIDTNIGGMDNYSNYYLK	1xOxidation [M18]	0.000255003	0	1	1	3	C0H4L9	1	3185.47	High	0	3.523e-05	5.54
	High	LDNQEIEHIQEK		0.00396539	0	1	1	3	C0H4L9	0	1495.74	High	0	0.001673	4.23
	High	LFISEDNKEPQR		0.0035262	0	1	1	3	C0H4L9	1	1475.75	High	0	0.001337	3.34
	High	DINEDLCYLR	1xCarbamidomethyl [C7]	0.0344043	0.000920891	1	1	1	C0H4L9	0	1310.6	High	0.0003907	0.01379	2.54
	High	NKNDLHEEQYVYK		0.0296419	0.000920891	1	1	2	C0H4L9	1	1679.8	High	0.0003907	0.01147	2.9
	High	GESNFMLAQNK	1xOxidation [M6]	0.0276963	0.000920891	1	1	3	C0H4L9	0	1254.58	High	0.0003907	0.01054	3.31
	High	NEKTEEENVHLK		0.0421154	0.00127349	1	1	1	C0H4L9	1	1469.72	High	0.0005441	0.01765	3.38
	High	NININIIQNK		0.0401786	0.00127349	1	1	1	C0H4L9	0	1183.68	High	0.0005441	0.01665	2.19
	High	KYSFLSSLVK		0.0375608	0.00127349	1	1	1	C0H4L9	1	1171.67	High	0.0005441	0.01524	2.43
	High	NINVIQNK		0.0472026	0.00127349	1	1	2	C0H4L9	0	942.537	High	0.0005441	0.02029	2.48
	High	YFNIQEK		0.0584263	0.00165269	1	1	2	C0H4L9	0	941.473	High	0.00165	0.04289	2.49
	High	EKENDIILNK		0.056895	0.00165269	1	1	2	C0H4L9	1	1215.66	High	0.000714	0.02538	2.49
	High	NQYLLNYK		0.0561438	0.00165269	1	1	2	C0H4L9	0	1055.55	High	0.000714	0.02511	2.1
	High	YIFYYSNEK		0.0620164	0.00241345	1	1	1	C0H4L9	0	1226.57	High	0.001218	0.02829	2.56
	High	NDLHEEQYVYK		0.0684693	0.00241345	1	1	1	C0H4L9	0	1437.66	High	0.001381	0.03202	1.39
	High	YSFLSSLVK		0.0716931	0.00278701	1	1	2	C0H4L9	0	1043.58	High	0.001539	0.03379	1.93
	High	KNNMDEIYYPDK	1xOxidation [M4]	0.121547	0.00514487	1	1	1	C0H4L9	1	1545.69	High	0.002979	0.06547	2.93
	High	DMYGYLK	1xOxidation [M2]	0.123859	0.00549025	1	1	1	C0H4L9	0	905.407	High	0.002979	0.06672	1.82
	High	IIETVMK	1xOxidation [M6]	0.147385	0.00673511	1	1	1	C0H4L9	0	849.475	High	0.003656	0.08325	1.31
	High	INNILYK		0.159567	0.00707432	1	1	1	C0H4L9	0	877.514	High	0.003798	0.09177	1.75
High	sp	K2C1_HUMAN	0	165.701	60	37	248	35	1	643	65.8	8.12	889.1	37
	Confidence	Sequence	Modifications	Qvality PEP	Qvality q-value	# Protein Groups	# Proteins	# PSMs	Master Protein Accessions	# Missed Cleavages	Theo. MH+ [Da]	Confidence (by Search Engine): Sequest HT	Percolator q-Value (by Search Engine): Sequest HT	Percolator PEP (by Search Engine): Sequest HT	XCorr (by Search Engine): Sequest HT
	High	NKYEDEINKR		0.000760308	0	1	1	12	sp	2	1308.65	High	0.0005441	0.01588	2.91
	High	NKLNDLEDALQQAKEDLAR		0.000265805	0	1	1	2	sp	2	2184.13	High	0	3.729e-05	4.2
	High	NKLNDLEDALQQAK		0.000609403	0	1	1	4	sp	1	1599.83	High	0	0.002088	4.35
	High	MSGECAPNVSVSVSTSHTTISGGGSR	1xCarbamidomethyl [C5]; 1xOxidation [M1]	9.55257e-05	0	1	1	9	sp	0	2581.16	High	0	6.868e-05	3.4
	High	MSGECAPNVSVSVSTSHTTISGGGSR	1xCarbamidomethyl [C5]	1.39726e-05	0	1	1	3	sp	0	2565.17	High	0	1.038e-06	4.02
	High	QISNLQQSISDAEQR		5.12682e-05	0	1	1	6	sp	0	1716.85	High	0	9.481e-06	5.06
	High	NMQDMVEDYR	1xOxidation [M]	0.0120257	0	1	1	7	sp	0	1316.52	High	0	0.004468	3.51
	High	LLRDYQELMNTK	1xOxidation [M9]	0.0177778	0	1	1	2	sp	1	1539.78	High	0	0.006128	2.9
	High	LNDLEDALQQAKEDLAR		0.00494552	0	1	1	1	sp	1	1941.99	High	0	0.001295	2.26
	High	LNDLEDALQQAK		0.00196009	0	1	1	4	sp	0	1357.7	High	0	0.0004205	5.02
	High	LRSEIDNVKK		0.00703018	0	1	1	3	sp	2	1201.69	High	0.00165	0.03657	3.66
	High	YEELQITAGR		0.00101647	0	1	1	7	sp	0	1179.6	High	0	0.001461	3.76
	High	SLNNQFASFIDKVR		0.00998834	0	1	1	1	sp	1	1638.86	High	0	0.003037	1.11
	High	SLNNQFASFIDK		0.00196009	0	1	1	7	sp	0	1383.69	High	0	0.00189	4.27
	High	SLDLDSIIAEVK		0.002029	0	1	1	10	sp	0	1302.72	High	0	0.0005748	3.98
	High	SKAEAESLYQSK		0.00307127	0	1	1	7	sp	1	1340.67	High	0	0.008697	4.24
	High	SGGGFSSGSAGIINYQR		0.000744701	0	1	1	2	sp	0	1657.79	High	0	0.00013	5.27
	High	TLLEGEESR		0.00647204	0	1	1	5	sp	0	1033.52	High	0	0.008279	2.34
	High	THNLEPYFESFINNLR		6.13659e-05	0	1	1	19	sp	0	1993.98	High	0	7.717e-05	5.21
	High	TNAENEFVTIKK		0.000843389	0	1	1	6	sp	1	1393.73	High	0.0002129	0.009139	3.4
	High	TNAENEFVTIK		0.00214433	0	1	1	7	sp	0	1265.64	High	0	0.00475	3.77
	High	FLEQQNQVLQTK		0.000798009	0	2	2	9	sp; sp	0	1475.79	High	0	0.001464	4.86
	High	FSSCGGGGGSFGAGGGFGSR	1xCarbamidomethyl [C4]	3.24815e-06	0	1	1	38	sp	0	1765.73	High	0	1.552e-05	5.95
	High	GSYGSGGSSYGSGGGSYGSGGGGGGHGSYGSGSSSGGYR		0.00282695	0	1	1	12	sp	0	3312.31	High	0	0.0006574	5.42
	High	AEAESLYQSK		0.00846741	0	1	1	5	sp	0	1125.54	High	0.0003907	0.01225	3.85
	High	GGGGGGYGSGGSSYGSGGGSYGSGGGGGGGR		5.27032e-07	0	1	1	12	sp	0	2383.95	High	0	1.957e-08	6.73
	High	IEISELNR		0.0113045	0	2	2	4	sp; sp	0	973.531	High	0	0.003965	2.5
	High	LALDLEIATYR		0.0033137	0	1	1	3	sp	0	1277.71	High	0	0.001132	3.92
	High	LDSELKNMQDMVEDYR	2xOxidation [M8; M11]	0.00127693	0	1	1	2	sp	1	2017.88	High	0	0.0008571	3.95
	High	KQISNLQQSISDAEQR		2.37964e-05	0	1	1	3	sp	1	1844.95	High	0	1.985e-06	5.75
	High	SLVNLGGSK		0.0245045	0.00049877	1	1	2	sp	0	874.499	High	0.0002129	0.009065	1.8
	High	DVDGAYMTK	1xOxidation [M7]	0.0255261	0.00049877	1	1	2	sp	0	1015.44	High	0.0003907	0.01495	2.84
	High	DYQELMNTK	1xOxidation [M6]	0.0298437	0.000920891	1	1	5	sp	0	1157.51	High	0.0003907	0.01152	2.84
	High	SISISVAR		0.028459	0.000920891	1	1	4	sp	0	832.489	High	0.001937	0.05073	2.3
	High	NMQDMVEDYR	2xOxidation [M2; M5]	0.0264093	0.000920891	1	1	12	sp	0	1332.52	High	0.0003907	0.01382	3.39
	High	KDVDGAYMTK		0.0508046	0.00127349	1	1	1	sp	1	1127.54	High	0.0005441	0.02223	3.51
	High	NMQDMVEDYR		0.0423994	0.00127349	1	1	1	sp	0	1300.53	High	0.0005441	0.01776	3.2
	High	DYQELMNTK		0.0488083	0.00127349	1	1	2	sp	0	1141.52	High	0.0005441	0.02107	2.59
	High	GSGGGSSGGSIGGR		0.0432625	0.00127349	1	1	1	sp	0	1092.5	High	0.0005441	0.0182	2.97
	High	DVDGAYMTK		0.0592066	0.00165269	1	1	2	sp	0	999.445	High	0.000885	0.02672	2.52
	High	NKYEDEINK		0.0689214	0.00278701	1	1	3	sp	1	1152.55	High	0.001539	0.03238	3.05
	High	GGSGGGGGGSSGGR		0.129407	0.00613476	1	1	1	sp	0	1006.43	High	0.003405	0.0708	2.01
High	Q8I4R5	Rhoptry neck protein 3 OS=Plasmodium falciparum (isolate 3D7) OX=36329 GN=PF3D7_1252100 PE=4 SV=1	0	138.395	26	47	71	47	1	2215	263	9.2	199.52	47
	Confidence	Sequence	Modifications	Qvality PEP	Qvality q-value	# Protein Groups	# Proteins	# PSMs	Master Protein Accessions	# Missed Cleavages	Theo. MH+ [Da]	Confidence (by Search Engine): Sequest HT	Percolator q-Value (by Search Engine): Sequest HT	Percolator PEP (by Search Engine): Sequest HT	XCorr (by Search Engine): Sequest HT
	High	NEMNQAILVYK	1xOxidation [M3]	0.00638341	0	1	1	1	Q8I4R5	0	1338.67	High	0	0.001756	3.46
	High	NLGTGFFDFSNSLFK		0.00402053	0	1	1	3	Q8I4R5	0	1693.82	High	0	0.001009	3.13
	High	LYNIFTETFK		0.00768902	0	1	1	2	Q8I4R5	0	1275.66	High	0	0.002203	3.11
	High	NVVNNFNLSPQTTGNNENLLLR		0.000910029	0	1	1	1	Q8I4R5	0	2471.26	High	0	0.0001648	4.07
	High	NMSFSDINDLSESIQNYLYLEK	1xOxidation [M2]	2.29877e-05	0	1	1	3	Q8I4R5	0	2639.22	High	0	4.923e-06	4.92
	High	NVAMYESFSR	1xOxidation [M4]	0.00544706	0	1	1	1	Q8I4R5	0	1219.54	High	0	0.001448	3
	High	NTTYAENNEYTSENITKPSDQNTENYGTK		0.000588696	0	1	1	2	Q8I4R5	0	3326.46	High	0	0.0002878	4.27
	High	INFNDIQLTMEDEVVR	1xOxidation [M10]	4.65378e-05	0	1	1	1	Q8I4R5	0	1951.94	High	0	4.474e-06	3.94
	High	IVENILSEDIFDFK		0.000161566	0	1	1	5	Q8I4R5	0	1681.87	High	0	2.036e-05	4.6
	High	IVEFQLFNQYIIYPPLKR		0.00494552	0	1	1	1	Q8I4R5	1	2281.27	High	0	0.001293	2.03
	High	YPIDPYNFQTECYSIDSVK	1xCarbamidomethyl [C12]	0.000657558	0	1	1	2	Q8I4R5	0	2339.05	High	0	0.0001926	4.51
	High	YNMNIAQDEINR	1xOxidation [M3]	0.00147642	0	1	1	3	Q8I4R5	0	1496.68	High	0	0.0004433	4.35
	High	YVMNYLEEINLLNAK	1xOxidation [M3]	0.00013498	0	1	1	2	Q8I4R5	0	1842.93	High	0	4.175e-05	4.3
	High	YSHHYETYTLNIR		0.000749867	0	1	1	1	Q8I4R5	0	1696.81	High	0	0.0001309	3.76
	High	SLLYEESYMK	1xOxidation [M9]	0.00870387	0	1	1	1	Q8I4R5	0	1278.59	High	0	0.002576	3.23
	High	TGLIKEDDLIPK		0.0172976	0	1	1	1	Q8I4R5	1	1341.76	High	0	0.005937	2.21
	High	SYQDIENLQNVSSFYK		0.00117528	0	1	1	2	Q8I4R5	0	1934.91	High	0	0.0002445	5.06
	High	FLADSNIPSIPYQGFSVR		0.000192054	0	1	1	3	Q8I4R5	0	2011.03	High	0	8.788e-05	3.3
	High	FNPNIEQYLR		0.0183964	0	1	1	2	Q8I4R5	0	1293.66	High	0.0003907	0.01101	2.25
	High	ETNPIPFSSNMINEK	1xOxidation [M11]	0.000313786	0	1	1	1	Q8I4R5	0	1736.82	High	0	4.533e-05	3.86
	High	FFNVIIDTDDSYLQK		0.000428315	0	1	1	1	Q8I4R5	0	1817.9	High	0	6.601e-05	3.49
	High	FEDVLTFSNVFYK		0.000327077	0	1	1	2	Q8I4R5	0	1608.79	High	0	4.764e-05	3.55
	High	FDIEKYPIDPYNFQTECYSIDSVK	1xCarbamidomethyl [C17]	0.00391101	0	1	1	1	Q8I4R5	1	2971.37	High	0	0.0009699	3.36
	High	FTNFLFLR		0.0209473	0	1	1	1	Q8I4R5	0	1057.58	High	0	0.007471	2.34
	High	DLDINNVNYEEEMEK	1xOxidation [M13]	0.000367875	0	1	1	2	Q8I4R5	0	1870.8	High	0	0.0001586	4.09
	High	ASSIFNQYYVAK		0.00322341	0	1	1	1	Q8I4R5	0	1390.7	High	0	0.0007694	1.94
	High	AQEASQGEGKDEAENAELKK		0.000173133	0	1	1	2	Q8I4R5	2	2132.01	High	0	2.21e-05	2.99
	High	EHFYNDLDNEFK		0.00307127	0	1	1	2	Q8I4R5	0	1570.68	High	0	0.0007221	3.6
	High	HIYQDQMFELFIQK	1xOxidation [M7]	0.00540961	0	1	1	1	Q8I4R5	0	1855.9	High	0	0.001436	3.21
	High	ADIISLYK		0.019167	0	1	1	1	Q8I4R5	0	922.524	High	0	0.006723	2.47
	High	YLQLELQAKPQER		0.0302512	0.000920891	1	1	1	Q8I4R5	0	1615.88	High	0.0003907	0.01176	1.59
	High	LKEEEEHDIK		0.0355866	0.000920891	1	1	1	Q8I4R5	1	1269.63	High	0.0003907	0.01436	2.5
	High	SLISEYFQK		0.0258758	0.000920891	1	1	1	Q8I4R5	0	1114.58	High	0.0003907	0.009711	2.25
	High	SMLTLFNIR	1xOxidation [M2]	0.0258758	0.000920891	1	1	1	Q8I4R5	0	1110.6	High	0.0003907	0.009655	2.14
	High	NVYPILNNLFEK		0.0348726	0.000920891	1	1	1	Q8I4R5	0	1463.79	High	0.0003907	0.01401	1.89
	High	TFLENSLNK		0.0404499	0.00127349	1	1	1	Q8I4R5	0	1065.56	High	0.0005441	0.01673	2.1
	High	SGIQYSFK		0.0441425	0.00127349	1	1	1	Q8I4R5	0	929.473	High	0.0005441	0.01864	1.77
	High	NLNVYYNFNK		0.0429729	0.00127349	1	1	1	Q8I4R5	0	1288.63	High	0.0005441	0.01799	2.16
	High	IIGSYQFK		0.0716931	0.00278701	1	1	1	Q8I4R5	0	955.525	High	0.001539	0.03378	1.68
	High	LINTLLYR		0.0740827	0.00307194	1	1	1	Q8I4R5	0	1005.61	High	0.00165	0.03534	2.07
	High	YYDTPFK		0.094826	0.0037556	1	1	3	Q8I4R5	0	933.435	High	0.002382	0.06	1.74
	High	RVNDGMHVTYNNR	1xOxidation [M6]	0.0998263	0.0037556	1	1	1	Q8I4R5	1	1591.74	High	0.001937	0.05118	2.51
	High	FGFFGIFR		0.12621	0.00549025	1	1	1	Q8I4R5	0	990.52	High	0.003128	0.06828	2.26
	High	NINLIQPEK		0.129407	0.00613476	1	1	1	Q8I4R5	0	1068.6	High	0.003405	0.07029	2.39
	High	ISVANLLTK		0.133503	0.00613476	1	1	1	Q8I4R5	0	958.593	High	0.003405	0.07307	1.31
	High	FFLSDLDK		0.139429	0.0064757	1	1	1	Q8I4R5	0	984.504	High	0.003551	0.07718	2.12
	High	FIELIIK		0.174677	0.00875987	1	1	1	Q8I4R5	0	875.56	High	0.004815	0.1027	1.83
High	Q8IKV7	Ribosome biogenesis protein TSR1, putative OS=Plasmodium falciparum (isolate 3D7) OX=36329 GN=PF3D7_1451900 PE=4 SV=1	0	137.728	44	40	105	40	1	1029	120.6	8.13	308.5	40
	Confidence	Sequence	Modifications	Qvality PEP	Qvality q-value	# Protein Groups	# Proteins	# PSMs	Master Protein Accessions	# Missed Cleavages	Theo. MH+ [Da]	Confidence (by Search Engine): Sequest HT	Percolator q-Value (by Search Engine): Sequest HT	Percolator PEP (by Search Engine): Sequest HT	XCorr (by Search Engine): Sequest HT
	High	NDIPVIVSSLLPFER		0.000220538	0	1	1	8	Q8IKV7	0	1698.94	High	0	0.0001996	3.63
	High	IYPIWFPLSWGGEQDLGPDNQPLELK		0.000311624	0	1	1	8	Q8IKV7	0	3012.51	High	0	4.499e-05	5.11
	High	LYNEITNMK	1xOxidation [M8]	0.0205225	0	1	1	1	Q8IKV7	0	1141.56	High	0	0.007328	2.62
	High	LYDIYTVHSNDK		0.00338307	0	1	1	1	Q8IKV7	0	1467.71	High	0	0.0008173	3.49
	High	IQGVPSIIGIGYNTNMSNK	1xOxidation [M16]	1.63813e-05	0	1	1	4	Q8IKV7	0	2022.03	High	0	4.176e-06	4.86
	High	VFIFLYK		0.016946	0	1	1	3	Q8IKV7	0	929.549	High	0	0.00578	2.45
	High	YLCEENDEHIDIDNIK	1xCarbamidomethyl [C3]	0.000119184	0	1	1	5	Q8IKV7	0	2019.9	High	0	1.882e-05	4.58
	High	YSFLLNPNNQQTSENEFILNFLSNNKK		0.0106995	0	1	1	2	Q8IKV7	1	3216.6	High	0.004218	0.1012	3.33
	High	YSFLLNPNNQQTSENEFILNFLSNNK		0.00020867	0	1	1	3	Q8IKV7	0	3088.5	High	0	0.0002916	4.85
	High	YVASIFGFTTVTAAPVFFIK		0.00698189	0	1	1	3	Q8IKV7	0	2179.18	High	0	0.001959	3.38
	High	VTVLNMEVNR	1xOxidation [M6]	0.00197368	0	1	1	1	Q8IKV7	0	1190.62	High	0	0.0004241	3.07
	High	RNDIPVIVSSLLPFER		0.0110737	0	1	1	4	Q8IKV7	1	1855.04	High	0.005926	0.1211	3.54
	High	RIYPIWFPLSWGGEQDLGPDNQPLELK		0.00340652	0	1	1	2	Q8IKV7	1	3168.62	High	0	0.004103	3.56
	High	SFVVYDIPR		0.00846741	0	1	1	2	Q8IKV7	0	1095.58	High	0	0.002491	2.88
	High	TIFYSDKVESK		0.0118616	0	1	1	1	Q8IKV7	1	1316.67	High	0	0.003733	3.05
	High	TEYIYDCITNEHNNFSNPQANVASVIVAHGK	1xCarbamidomethyl [C7]	0.00338307	0	1	1	2	Q8IKV7	0	3505.64	High	0	0.0008176	4.2
	High	FSTNHLEYGNNDLYK		0.000694953	0	1	1	2	Q8IKV7	0	1814.83	High	0	0.0001194	4.51
	High	HFIGCPVFSEQIIK	1xCarbamidomethyl [C5]	0.000408078	0	1	1	3	Q8IKV7	0	1674.87	High	0	0.0006914	3.31
	High	HEANDDFICSYDK	1xCarbamidomethyl [C9]	0.00129471	0	1	1	1	Q8IKV7	0	1613.65	High	0	0.0002536	4.03
	High	DGSIENSCFDELGYK	1xCarbamidomethyl [C8]	0.00784959	0	1	1	2	Q8IKV7	0	1733.73	High	0	0.002264	4.5
	High	DIYGIIDGTK		0.0224267	0	1	1	2	Q8IKV7	0	1094.57	High	0.003656	0.08015	2.44
	High	DIPEFTASNFFSYDNYNINENNNSITK		0.000523413	0	1	1	3	Q8IKV7	0	3171.42	High	0	0.0004419	4.78
	High	DINYFKPVELHTK		0.000576611	0	1	1	2	Q8IKV7	0	1603.85	High	0	9.502e-05	2.37
	High	DIFEIICGFR	1xCarbamidomethyl [C7]	0.0170624	0	1	1	3	Q8IKV7	0	1269.63	High	0	0.007666	4.15
	High	CIRPYVVEDNNNIYMNNLMTLK	1xCarbamidomethyl [C1]; 2xOxidation [M15; M19]	0.00179167	0	1	1	2	Q8IKV7	0	2746.3	High	0	0.001028	4.5
	High	CIFSNVLK	1xCarbamidomethyl [C1]	0.0160424	0	1	1	2	Q8IKV7	0	980.523	High	0	0.005409	2.37
	High	CADVVLCLFK	2xCarbamidomethyl [C1; C7]	0.00998834	0	1	1	2	Q8IKV7	0	1224.61	High	0	0.003385	2.03
	High	IFFISENK		0.0183964	0	1	1	3	Q8IKV7	0	997.535	High	0	0.00638	2.5
	High	KVTVLNMEVNR	1xOxidation [M7]	0.000468597	0	1	1	4	Q8IKV7	1	1318.71	High	0	7.41e-05	3.76
	High	KSFVVYDIPR		0.0047123	0	1	1	3	Q8IKV7	1	1223.68	High	0	0.001214	3.04
	High	KYVASIFGFTTVTAAPVFFIK		0.0280751	0.000920891	1	1	3	Q8IKV7	1	2307.28	High	0.0003907	0.01071	2.15
	High	RFFDEQNLR		0.0265895	0.000920891	1	1	2	Q8IKV7	1	1224.61	High	0.0003907	0.009998	3.19
	High	FFDEQNLR		0.0355866	0.000920891	1	1	2	Q8IKV7	0	1068.51	High	0.0005441	0.01523	2.12
	High	IVESLGTHGK		0.0453428	0.00127349	1	1	1	Q8IKV7	0	1040.57	High	0.0005441	0.01922	2.87
	High	YFNSEFTMDDK	1xOxidation [M8]	0.041553	0.00127349	1	1	1	Q8IKV7	0	1412.57	High	0.0005441	0.01737	1.08
	High	TIFYSDK		0.0409979	0.00127349	1	1	2	Q8IKV7	0	873.435	High	0.00165	0.0384	2.01
	High	NMFYNPK	1xOxidation [M2]	0.0421154	0.00127349	1	1	5	Q8IKV7	0	929.419	High	0.002228	0.0548	2.22
	High	YNYYDIK		0.0535886	0.00165269	1	1	2	Q8IKV7	0	978.457	High	0.000714	0.02369	2.59
	High	SIFNEEDDMK	1xOxidation [M9]	0.0817068	0.00307194	1	1	2	Q8IKV7	0	1243.51	High	0.00165	0.03984	3.12
	High	GYMMADSCAYNSENDCIYIK	2xCarbamidomethyl [C8; C16]; 2xOxidation [M3; M4]	0.173634	0.00842025	1	1	1	Q8IKV7	0	2436.95	High	0.004365	0.1017	1.68
High	sp	ALBU_BOVIN	0	132.434	59	31	75	27	1	607	69.2	6.18	233.88	31
	Confidence	Sequence	Modifications	Qvality PEP	Qvality q-value	# Protein Groups	# Proteins	# PSMs	Master Protein Accessions	# Missed Cleavages	Theo. MH+ [Da]	Confidence (by Search Engine): Sequest HT	Percolator q-Value (by Search Engine): Sequest HT	Percolator PEP (by Search Engine): Sequest HT	XCorr (by Search Engine): Sequest HT
	High	MPCTEDYLSLILNR	1xCarbamidomethyl [C3]; 1xOxidation [M1]	0.000465368	0	1	1	3	sp	0	1740.83	High	0	7.351e-05	3.95
	High	LKPDPNTLCDEFK	1xCarbamidomethyl [C9]	0.00298757	0	1	1	1	sp	0	1576.77	High	0	0.0006991	2.5
	High	LKECCDKPLLEK	2xCarbamidomethyl [C4; C5]	0.000237966	0	1	1	2	sp	1	1532.78	High	0	3.242e-05	3.13
	High	LVNELTEFAK		0.0097172	0	1	1	2	sp	0	1163.63	High	0	0.002926	3.21
	High	RHPYFYAPELLYYANK		1.61563e-05	0	1	1	1	sp	1	2045.03	High	0	1.239e-06	3.8
	High	VPQVSTPTLVEVSR		0.00181661	0	2	2	1	sp; sp	0	1511.84	High	0	0.0003814	2.39
	High	TVMENFVAFVDK	1xOxidation [M3]	0.00177933	0	1	1	4	sp	0	1415.69	High	0	0.003074	4.38
	High	YICDNQDTISSK	1xCarbamidomethyl [C3]	0.00156036	0	1	1	2	sp	0	1443.64	High	0	0.0008538	3.41
	High	SLHTLFGDELCK	1xCarbamidomethyl [C11]	5.96918e-05	0	1	1	4	sp	0	1419.69	High	0	6.075e-06	5.23
	High	RPCFSALTPDETYVPK	1xCarbamidomethyl [C3]	0.00305012	0	1	1	2	sp	0	1880.92	High	0	0.0007172	2.71
	High	TCVADESHAGCEK	2xCarbamidomethyl [C2; C11]	0.000560883	0	1	1	3	sp	0	1463.59	High	0	9.191e-05	4.2
	High	RHPEYAVSVLLR		0.00020019	0	1	1	3	sp	1	1439.81	High	0	2.633e-05	3.78
	High	FKDLGEEHFK		0.00070463	0	1	1	4	sp	1	1249.62	High	0	0.0002023	3.28
	High	EYEATLEECCAK	2xCarbamidomethyl [C9; C10]	0.00123355	0	1	1	3	sp	0	1502.61	High	0	0.00024	3.36
	High	AEFVEVTK		0.0213808	0	1	1	3	sp	0	922.488	High	0	0.0077	1.8
	High	GLVLIAFSQYLQQCPFDEHVK	1xCarbamidomethyl [C14]	0.000184249	0	1	1	2	sp	0	2492.26	High	0.0003907	0.009689	3.94
	High	DAFLGSFLYEYSR		0.00194659	0	1	1	2	sp	0	1567.74	High	0	0.000418	3.88
	High	CCTESLVNR	2xCarbamidomethyl [C1; C2]	0.00732697	0	2	2	3	sp; sp	0	1138.5	High	0	0.002091	2.53
	High	CCAADDKEACFAVEGPK	3xCarbamidomethyl [C1; C2; C10]	0.00055318	0	1	1	2	sp	1	1927.8	High	0	9.071e-05	4.64
	High	ECCHGDLLECADDR	3xCarbamidomethyl [C2; C3; C10]	0.00247919	0	1	1	3	sp	0	1749.66	High	0	0.005591	3.37
	High	KVPQVSTPTLVEVSR		0.00021601	0	2	2	5	sp; sp	1	1639.94	High	0	2.892e-05	4.01
	High	LGEYGFQNALIVR		0.000557018	0	1	1	4	sp	0	1479.8	High	0	9.105e-05	4.49
	High	LFTFHADICTLPDTEK	1xCarbamidomethyl [C9]	0.000248047	0	1	1	4	sp	0	1907.92	High	0	3.42e-05	4.11
	High	HPYFYAPELLYYANK		0.00103777	0	1	1	2	sp	0	1888.93	High	0	0.0001935	4.21
	High	HLVDEPQNLIK		0.0081808	0	1	1	2	sp	0	1305.72	High	0.0005441	0.01786	3.08
	High	ETYGDMADCCEK	2xCarbamidomethyl [C9; C10]; 1xOxidation [M6]	0.0286529	0.000920891	1	1	2	sp	0	1494.52	High	0.0005441	0.01548	3.58
	High	DAIPENLPPLTADFAEDKDVCK	1xCarbamidomethyl [C21]	0.0806495	0.00307194	1	1	1	sp	1	2458.18	High	0.00165	0.03924	3.12
	High	KQTALVELLK		0.0765468	0.00307194	1	1	1	sp	1	1142.71	High	0.00165	0.03673	2.57
	High	YLYEIAR		0.0770488	0.00307194	2	2	1	sp; sp	0	927.493	High	0.00165	0.03707	1.42
	High	ETYGDMADCCEK	2xCarbamidomethyl [C9; C10]	0.112679	0.00446182	1	1	1	sp	0	1478.52	High	0.002228	0.05932	2.57
	High	SHCIAEVEK	1xCarbamidomethyl [C3]	0.1586	0.00707432	1	1	1	sp	0	1072.51	High	0.003798	0.09107	2.68
	High	EACFAVEGPK	1xCarbamidomethyl [C3]	0.175726	0.00945259	1	1	1	sp	0	1107.51	High	0.00496	0.1038	2.67
High	C0H571	High molecular weight rhoptry protein 2 OS=Plasmodium falciparum (isolate 3D7) OX=36329 GN=PF3D7_0929400 PE=4 SV=1	0	106.737	31	33	58	33	1	1378	162.6	8.27	174.51	33
	Confidence	Sequence	Modifications	Qvality PEP	Qvality q-value	# Protein Groups	# Proteins	# PSMs	Master Protein Accessions	# Missed Cleavages	Theo. MH+ [Da]	Confidence (by Search Engine): Sequest HT	Percolator q-Value (by Search Engine): Sequest HT	Percolator PEP (by Search Engine): Sequest HT	XCorr (by Search Engine): Sequest HT
	High	NNDQLTFLETQVAK		0.00066212	0	1	1	2	C0H571	0	1620.82	High	0	0.0001293	4.49
	High	ILWMHASSNLGTGTYLK	1xOxidation [M4]	0.00633954	0	1	1	1	C0H571	0	1907.97	High	0	0.00174	2.04
	High	IYDMTINNALVPEIQPYNR	1xOxidation [M4]	0.00370083	0	1	1	2	C0H571	0	2280.13	High	0	0.0009097	3.97
	High	INIPECFGPCTK	2xCarbamidomethyl [C6; C10]	0.00519025	0	1	1	2	C0H571	0	1435.67	High	0	0.001374	2.81
	High	VHDFLVLTSQSNENLLPNK		0.0141799	0	1	1	1	C0H571	0	2168.13	High	0	0.004651	2.25
	High	YMTIYINEAYIK	1xOxidation [M2]	0.00722668	0	1	1	1	C0H571	0	1537.76	High	0	0.002047	2.71
	High	YLYMDEYLSEGDK	1xOxidation [M4]	0.00258412	0	1	1	1	C0H571	0	1641.7	High	0	0.0005851	3.33
	High	YIISDDLYYVNMK	1xOxidation [M12]	0.00105222	0	1	1	3	C0H571	0	1652.79	High	0	0.001106	3.95
	High	VSNITNDMIK	1xOxidation [M8]	0.0225802	0	1	1	1	C0H571	0	1150.58	High	0	0.008218	2.84
	High	SNNIVALYILK		0.00372648	0	1	1	2	C0H571	0	1247.74	High	0	0.0009192	3.12
	High	SLYGNNNNNNAGSESDVTLK		8.55209e-05	0	1	1	3	C0H571	0	2110.96	High	0	8.575e-05	5.24
	High	SCDISQYGIK	1xCarbamidomethyl [C2]	0.0057561	0	1	1	1	C0H571	0	1170.55	High	0	0.00155	2.15
	High	STYLTEPILTEEHFNLTHKPVYDFSSVK		0.00763623	0	1	1	1	C0H571	0	3295.65	High	0	0.002186	2.76
	High	FGWFYIHPNEVINSINK		0.00197368	0	1	1	2	C0H571	0	2078.05	High	0	0.0004235	2.88
	High	GSQNTEGESEVPSDDEINK		0.00116719	0	1	1	2	C0H571	0	2034.87	High	0	0.000311	4.15
	High	DCNVNQNFTETSK	1xCarbamidomethyl [C2]	0.000955152	0	1	1	3	C0H571	0	1556.66	High	0	0.000836	4.79
	High	DMIDINLSIHK	1xOxidation [M2]	0.00262008	0	1	1	2	C0H571	0	1314.67	High	0.0002129	0.009079	2.25
	High	ELETILNNSPFSEEQTMK	1xOxidation [M17]	2.90803e-05	0	1	1	2	C0H571	0	2126	High	0	8.449e-06	5.11
	High	IDDINNLNIYEHK		0.0101966	0	1	1	1	C0H571	0	1600.8	High	0	0.003112	2.03
	High	LAYSFVLSCK	1xCarbamidomethyl [C9]	0.010267	0	1	1	2	C0H571	0	1187.61	High	0	0.003135	3.01
	High	KVHDFLVLTSQSNENLLPNK		0.0121921	0	1	1	1	C0H571	1	2296.23	High	0	0.00386	2.35
	High	HLINADDVSPSYINLYR		3.50485e-06	0	1	1	3	C0H571	0	1990	High	0	1.943e-07	5.03
	High	LFVTEGTLEYLLLDK		0.000169578	0	1	1	5	C0H571	0	1753.96	High	0	2.152e-05	4.4
	High	ADSDITYFVK		0.0262303	0.000920891	1	1	1	C0H571	0	1158.57	High	0.0003907	0.009897	3.13
	High	YNFLDIYK		0.0262303	0.000920891	1	1	2	C0H571	0	1075.55	High	0.0003907	0.009851	2.21
	High	YFDEYFFASGGK		0.0435539	0.00127349	1	1	1	C0H571	0	1430.63	High	0.0005441	0.0183	3.35
	High	EGNEFLMSILHMK	2xOxidation [M7; M12]	0.0707578	0.00278701	1	1	1	C0H571	0	1580.74	High	0.001539	0.0333	2.71
	High	LSLAPDMVK	1xOxidation [M7]	0.101763	0.0037556	1	1	2	C0H571	0	989.534	High	0.001937	0.05246	2.28
	High	LMYKPMNVEK	2xOxidation [M2; M6]	0.122313	0.00549025	1	1	2	C0H571	0	1284.63	High	0.003551	0.07839	1.78
	High	QSLPIIDHVYHK		0.139429	0.0064757	1	1	1	C0H571	0	1449.78	High	0.003551	0.07755	1.52
	High	EYNEFLQDK		0.146482	0.00673511	1	1	1	C0H571	0	1185.54	High	0.003656	0.08226	1.8
	High	TTEYYLK		0.150123	0.00673511	1	1	1	C0H571	0	917.461	High	0.003656	0.08501	1.98
	High	KYVTTLTK		0.162497	0.00740888	1	1	2	C0H571	1	953.567	High	0.005247	0.1061	2.02
High	Q8IM10	40S ribosomal protein S8 OS=Plasmodium falciparum (isolate 3D7) OX=36329 GN=PF3D7_1408600 PE=1 SV=1	0	92.836	62	14	190	14	1	218	25	9.98	503.9	14
	Confidence	Sequence	Modifications	Qvality PEP	Qvality q-value	# Protein Groups	# Proteins	# PSMs	Master Protein Accessions	# Missed Cleavages	Theo. MH+ [Da]	Confidence (by Search Engine): Sequest HT	Percolator q-Value (by Search Engine): Sequest HT	Percolator PEP (by Search Engine): Sequest HT	XCorr (by Search Engine): Sequest HT
	High	NIDPLLLEQFK		0.000135917	0	1	1	25	Q8IM10	0	1329.74	High	0	1.987e-05	3.45
	High	NCIVVIDSHPFTTWYENTFGTTLGK	1xCarbamidomethyl [C2]	8.85272e-06	0	1	1	4	Q8IM10	0	2900.39	High	0	6.151e-07	4.72
	High	QEVENNEEAAKDETTK		0.00191987	0	1	1	5	Q8IM10	1	1834.83	High	0	0.0006652	3.32
	High	IIDVVYNASNNELVR		1.80459e-06	0	1	1	18	Q8IM10	0	1718.91	High	0	2.13e-06	5.96
	High	VLACISSRPGQCGK	2xCarbamidomethyl [C4; C12]	0.00317919	0	1	1	18	Q8IM10	0	1532.77	High	0.0003907	0.01033	3.95
	High	YELGRPPSNTK		0.00945337	0	1	1	12	Q8IM10	0	1261.65	High	0	0.002847	3.29
	High	SKNIDPLLLEQFK		0.000719397	0	1	1	5	Q8IM10	1	1544.87	High	0	0.0001662	4.46
	High	EENKQEVENNEEAAKDETTK		0.000175544	0	1	1	3	Q8IM10	2	2335.05	High	0	2.248e-05	4.94
	High	EENKQEVENNEEAAK		0.00145615	0	1	1	1	Q8IM10	1	1760.79	High	0	0.0002933	2.95
	High	EEDNKEENKQEVENNEEAAK		0.000749867	0	1	1	3	Q8IM10	2	2376.04	High	0.0003907	0.01191	5.81
	High	ADGYIIEGDELLFYK		3.86121e-05	0	1	1	19	Q8IM10	0	1745.86	High	0	2.686e-05	5.1
	High	ADGYIIEGDELLFYKR		0.000988745	0	1	1	7	Q8IM10	1	1901.96	High	0	0.0001835	3.72
	High	KYELGRPPSNTK		0.0016041	0	1	1	14	Q8IM10	1	1389.75	High	0	0.002747	3.31
	High	LDSGSFSWPTFGISK		0.000177988	0	1	1	56	Q8IM10	0	1628.8	High	0	4.524e-05	5.24
High	Q8IB24	Heat shock protein 70 OS=Plasmodium falciparum (isolate 3D7) OX=36329 GN=PF3D7_0818900 PE=3 SV=1	0	90.412	40	24	55	24	1	677	73.9	5.67	152.43	24
	Confidence	Sequence	Modifications	Qvality PEP	Qvality q-value	# Protein Groups	# Proteins	# PSMs	Master Protein Accessions	# Missed Cleavages	Theo. MH+ [Da]	Confidence (by Search Engine): Sequest HT	Percolator q-Value (by Search Engine): Sequest HT	Percolator PEP (by Search Engine): Sequest HT	XCorr (by Search Engine): Sequest HT
	High	NENVDIIANDQGNR		0.000246337	0	1	1	2	Q8IB24	0	1571.74	High	0	0.0002771	5.86
	High	MKENAEAFLGK	1xOxidation [M1]	0.015716	0	1	1	4	Q8IB24	1	1253.62	High	0	0.005257	3.05
	High	NAVITVPAYFNDSQR		0.000861064	0	1	2	3	Q8IB24	0	1694.85	High	0	0.0001544	2.79
	High	NPENTVFDAK		0.0202441	0	1	2	2	Q8IB24	0	1134.54	High	0	0.008415	3.37
	High	NSLENYCYGVK	1xCarbamidomethyl [C7]	0.0075838	0	1	1	1	Q8IB24	0	1346.6	High	0	0.002165	2.99
	High	IINEPTAAAIAYGLHK		0.00186753	0	1	1	2	Q8IB24	0	1681.93	High	0	0.00409	1.63
	High	LSQDEIDR		0.0186498	0	1	1	1	Q8IB24	0	975.474	High	0	0.006474	2.38
	High	LQPAEIETCMK	1xCarbamidomethyl [C9]; 1xOxidation [M10]	0.0123607	0	1	1	2	Q8IB24	0	1335.63	High	0	0.003922	3.44
	High	TTPSYVAFTDTER		0.00322341	0	1	2	3	Q8IB24	0	1487.7	High	0	0.003717	2.71
	High	SGVDEKPMIEVTYQGEK	1xOxidation [M8]	2.0157e-06	0	1	1	4	Q8IB24	0	1925.92	High	0	0.0001741	4.12
	High	TITTILEWLEK		0.00197368	0	1	1	3	Q8IB24	0	1346.76	High	0	0.0004225	3.51
	High	SVHEVVLVGGSTR		0.00350193	0	1	1	2	Q8IB24	0	1339.73	High	0	0.001514	2.49
	High	SQIFTTYADNQPGVLIQVYEGER		0.000709518	0	1	1	4	Q8IB24	0	2628.29	High	0	0.0004865	5.26
	High	FTESSVQSDMK	1xOxidation [M10]	0.00926019	0	1	1	2	Q8IB24	0	1274.56	High	0	0.002766	3.44
	High	FEELCIDYFR	1xCarbamidomethyl [C5]	0.012705	0	1	1	1	Q8IB24	0	1391.63	High	0	0.004086	1.62
	High	DAGTIAGLNVMR	1xOxidation [M11]	0.00380447	0	1	1	2	Q8IB24	0	1233.63	High	0	0.0009434	3.28
	High	ARFEELCIDYFR	1xCarbamidomethyl [C7]	0.0129695	0	1	1	1	Q8IB24	1	1618.77	High	0	0.004163	2.94
	High	ATAGDTHLGGEDFDNR		0.000729414	0	1	1	1	Q8IB24	0	1675.73	High	0	0.0001262	3.91
	High	KFTESSVQSDMK	1xOxidation [M11]	0.00519025	0	1	1	3	Q8IB24	1	1402.65	High	0	0.001793	3.97
	High	LFHPEEISSMVLQK	1xOxidation [M10]	0.00137781	0	1	1	6	Q8IB24	0	1673.86	High	0	0.0002737	3.29
	High	KSQIFTTYADNQPGVLIQVYEGER		0.00433773	0	1	1	1	Q8IB24	1	2756.39	High	0	0.001104	4.1
	High	NQLAGKDEYEAK		0.0278851	0.000920891	1	1	2	Q8IB24	1	1365.66	High	0.0003907	0.01063	3.72
	High	LVNFCVEDFKR	1xCarbamidomethyl [C5]	0.0378149	0.00127349	1	1	2	Q8IB24	1	1426.71	High	0.0005441	0.01541	2.89
	High	DTLIPVEK		0.0780619	0.00307194	1	1	1	Q8IB24	0	914.519	High	0.00165	0.03758	1.82
High	Q8II61	60S acidic ribosomal protein P0 OS=Plasmodium falciparum (isolate 3D7) OX=36329 GN=PF3D7_1130200 PE=3 SV=1	0	87.923	74	19	59	19	1	316	34.9	6.71	182.5	19
	Confidence	Sequence	Modifications	Qvality PEP	Qvality q-value	# Protein Groups	# Proteins	# PSMs	Master Protein Accessions	# Missed Cleavages	Theo. MH+ [Da]	Confidence (by Search Engine): Sequest HT	Percolator q-Value (by Search Engine): Sequest HT	Percolator PEP (by Search Engine): Sequest HT	XCorr (by Search Engine): Sequest HT
	High	NIVALIIDSDYTFPLMENIK	1xOxidation [M16]	0.00013686	0	1	1	3	Q8II61	0	2325.2	High	0	1.658e-05	3.81
	High	MVENPEAFAAVAAPASAAK	1xOxidation [M1]	3.38584e-05	0	1	1	8	Q8II61	0	1860.92	High	0	0.0002762	5.84
	High	MVENPEAFAAVAAPASAAK		0.00158208	0	1	1	1	Q8II61	0	1844.92	High	0	0.0003237	4.65
	High	NIVALIIDSDYTFPLMENIKK	1xOxidation [M16]	0.00048508	0	1	1	3	Q8II61	1	2453.3	High	0	7.703e-05	3.38
	High	ILIVHVDNVGSNQMASVR	1xOxidation [M14]	5.38108e-05	0	1	1	3	Q8II61	0	1968.03	High	0	0.0001228	4.83
	High	LSSLIQQYSK		0.00926019	0	1	1	3	Q8II61	0	1166.64	High	0.0003907	0.01384	3.6
	High	LNMGFVFCKDDLSEIR	1xCarbamidomethyl [C8]; 1xOxidation [M3]	0.000286811	0	1	1	4	Q8II61	1	1959.93	High	0.0005441	0.01543	3.7
	High	VLDITDEDILEK		0.0003997	0	1	1	3	Q8II61	0	1402.73	High	0	0.000275	4.06
	High	TVYDDGVIYDAK		0.013796	0	1	1	3	Q8II61	0	1358.65	High	0.005389	0.1075	1.94
	High	VTASSATLLQK		0.00629598	0	1	1	3	Q8II61	0	1118.64	High	0	0.006161	3.15
	High	FNMKPFSYGVDVR	1xOxidation [M3]	0.00372648	0	1	1	1	Q8II61	0	1575.76	High	0	0.0009194	3.3
	High	GQIEIQEHVHLIK		0.00660729	0	1	1	4	Q8II61	0	1543.86	High	0	0.001831	3.96
	High	ATGVITEASYPHVFVEAFK		0.000192054	0	1	1	4	Q8II61	0	2066.06	High	0	2.513e-05	4.1
	High	KVEEEEEEEEDGFMGFGMFD	2xOxidation [M14; M18]	0.00179167	0	1	1	5	Q8II61	1	2414.92	High	0	0.001371	5.21
	High	KMVENPEAFAAVAAPASAAK	1xOxidation [M2]	0.0241729	0.00049877	1	1	1	Q8II61	1	1989.01	High	0.0002129	0.008893	3.75
	High	NIILDNK		0.0248405	0.00049877	1	1	2	Q8II61	0	829.478	High	0.002228	0.05836	2.02
	High	LGVIAPIDVFIPPGPTGMDPSHTSFFQSLGISTK	1xOxidation [M18]	0.0278851	0.000920891	1	1	3	Q8II61	0	3542.82	High	0.0003907	0.0106	2.19
	High	LNMGFVFCK	1xCarbamidomethyl [C8]; 1xOxidation [M3]	0.0275087	0.000920891	1	1	2	Q8II61	0	1131.53	High	0.0003907	0.01048	2.8
	High	NLQAVPQIEK		0.0383282	0.00127349	1	1	2	Q8II61	0	1139.64	High	0.0005441	0.01571	2.77
	High	DDLSEIR		0.0888994	0.00307194	1	1	1	Q8II61	0	847.416	High	0.00165	0.04413	2.22
High	O97313	40S ribosomal protein S3a OS=Plasmodium falciparum (isolate 3D7) OX=36329 GN=MAL3P7.35 PE=1 SV=1	0	85.579	65	23	79	23	1	262	30	9.77	205.71	23
	Confidence	Sequence	Modifications	Qvality PEP	Qvality q-value	# Protein Groups	# Proteins	# PSMs	Master Protein Accessions	# Missed Cleavages	Theo. MH+ [Da]	Confidence (by Search Engine): Sequest HT	Percolator q-Value (by Search Engine): Sequest HT	Percolator PEP (by Search Engine): Sequest HT	XCorr (by Search Engine): Sequest HT
	High	MVDIMTAEASK	2xOxidation [M1; M5]	0.00280748	0	1	1	10	O97313	0	1227.56	High	0	0.002271	3.75
	High	NVNALPESK		0.00717705	0	1	1	2	O97313	0	971.516	High	0	0.006572	2.41
	High	IYEVNLADLNNDEDQAHKK		0.00018298	0	1	1	3	O97313	1	2229.08	High	0	2.354e-05	5.72
	High	LMELHTDPKEESGK	1xOxidation [M2]	0.00161523	0	1	1	4	O97313	1	1629.78	High	0	0.000508	4.62
	High	IYEVNLADLNNDEDQAHK		4.52682e-05	0	1	1	5	O97313	0	2100.98	High	0	4.336e-06	5.42
	High	LSCDHIINR	1xCarbamidomethyl [C3]	0.0199693	0	1	1	1	O97313	0	1127.56	High	0	0.007079	3.43
	High	TLDNYHLR		0.023523	0	1	1	2	O97313	0	1031.53	High	0	0.008643	2.71
	High	GYTLIEGHTDVK		0.00501425	0	1	1	4	O97313	0	1332.68	High	0	0.002013	3.8
	High	DCYTDFCGLSITR	2xCarbamidomethyl [C2; C7]	0.00119164	0	1	1	4	O97313	0	1607.68	High	0	0.000229	4.26
	High	EATNILTAELKH		0.0104092	0	1	1	3	O97313	1	1339.72	High	0	0.006202	2.84
	High	EATNILTAELK		0.00888552	0	1	1	4	O97313	0	1202.66	High	0	0.00672	3.2
	High	KIYPLQNVLIR		0.000820385	0	1	1	5	O97313	1	1356.84	High	0	0.001402	3.63
	High	KMVDIMTAEASK	2xOxidation [M2; M6]	0.0068863	0	1	1	3	O97313	1	1355.65	High	0	0.001939	3.8
	High	KGYTLIEGHTDVK		0.00174282	0	1	1	3	O97313	1	1460.77	High	0	0.0006431	4.16
	High	MFCIAFTK	1xCarbamidomethyl [C3]	0.025353	0.00049877	1	1	1	O97313	0	1017.49	High	0.0002129	0.009472	1.98
	High	LMELHTDPK	1xOxidation [M2]	0.025181	0.00049877	1	1	2	O97313	0	1099.55	High	0.0002129	0.009368	2.48
	High	MFCIAFTK	1xCarbamidomethyl [C3]; 1xOxidation [M1]	0.0288481	0.000920891	1	1	3	O97313	0	1033.48	High	0.0003907	0.01224	2.72
	High	MVDIMTAEASK	1xOxidation [M5]	0.0368083	0.000920891	1	1	1	O97313	0	1211.56	High	0.0003907	0.01495	3.33
	High	STCYAQTSQIK	1xCarbamidomethyl [C3]	0.0275087	0.000920891	1	1	3	O97313	0	1286.6	High	0.0003907	0.01424	3.86
	High	KFIPESIGK		0.0388483	0.00127349	1	1	1	O97313	1	1018.59	High	0.0005441	0.01595	1.85
	High	LSCDHIINR		0.0441425	0.00127349	1	1	1	O97313	0	1070.54	High	0.0005441	0.01864	2.31
	High	KVTDVFTK		0.0462637	0.00127349	1	1	3	O97313	1	937.535	High	0.0005441	0.01975	2.17
	High	IYPLQNVLIR		0.079605	0.00307194	1	1	4	O97313	0	1228.74	High	0.003405	0.0698	1.85
	High	DKLCSLIR	1xCarbamidomethyl [C4]	0.107779	0.00446182	1	1	3	O97313	1	1004.56	High	0.005926	0.1157	2.49
	High	VTDVFTK		0.118524	0.00514487	1	1	1	O97313	0	809.44	High	0.002835	0.0631	1.8
	High	EWYDLK		0.141164	0.0064757	1	1	3	O97313	0	853.409	High	0.007294	0.1391	1.29
High	Q8IIU8	40S ribosomal protein S4 OS=Plasmodium falciparum (isolate 3D7) OX=36329 GN=PF3D7_1105400 PE=1 SV=2	0	84.376	54	13	93	13	1	261	29.8	10.08	232.52	13
	Confidence	Sequence	Modifications	Qvality PEP	Qvality q-value	# Protein Groups	# Proteins	# PSMs	Master Protein Accessions	# Missed Cleavages	Theo. MH+ [Da]	Confidence (by Search Engine): Sequest HT	Percolator q-Value (by Search Engine): Sequest HT	Percolator PEP (by Search Engine): Sequest HT	XCorr (by Search Engine): Sequest HT
	High	MGGQYAPK		0.0192985	0	1	1	2	Q8IIU8	0	851.408	High	0	0.006772	2.39
	High	NMGTYDIIHVK	1xOxidation [M2]	0.00106687	0	1	1	7	Q8IIU8	0	1306.65	High	0.0003907	0.01077	3.22
	High	NMGTYDIIHVK		0.0225802	0	1	1	2	Q8IIU8	0	1290.65	High	0	0.008194	2.69
	High	LLESIPLVILLR		0.000596893	0	1	1	16	Q8IIU8	0	1378.9	High	0	0.0003245	4.33
	High	LSNVFVIGDNTKPYISLPR		2.28293e-05	0	1	1	9	Q8IIU8	0	2133.17	High	0	0.0008354	4.45
	High	LSIAVTHDGR		0.00452114	0	1	1	3	Q8IIU8	0	1068.58	High	0	0.001329	3.3
	High	VNAPSHWMLNK	1xOxidation [M8]	0.00616708	0	1	1	4	Q8IIU8	0	1312.65	High	0	0.001689	3.72
	High	YALTFDEVK		0.0116997	0	1	1	3	Q8IIU8	0	1085.55	High	0	0.003671	2.95
	High	RVNAPSHWMLNK	1xOxidation [M9]	0.00307127	0	1	1	3	Q8IIU8	1	1468.75	High	0	0.0007246	3
	High	TDCTFPVGLMDVIHITK	1xCarbamidomethyl [C3]; 1xOxidation [M10]	5.16226e-06	0	1	1	9	Q8IIU8	0	1962.97	High	0	0.000432	3.5
	High	TDCTFPVGLMDVIHITK	1xCarbamidomethyl [C3]	2.14519e-05	0	1	1	12	Q8IIU8	0	1946.97	High	0	1.75e-06	3.23
	High	FQVGSLVMVTAGHSVGR	1xOxidation [M8]	0.000153932	0	1	1	12	Q8IIU8	0	1760.91	High	0	0.00316	4.94
	High	FQVGSLVMVTAGHSVGR		7.04673e-05	0	1	1	3	Q8IIU8	0	1744.92	High	0	1.462e-05	3.99
	High	LDIIEER		0.0321536	0.000920891	1	1	3	Q8IIU8	0	887.483	High	0.0003907	0.01266	2.54
	High	MGGQYAPK	1xOxidation [M1]	0.0942174	0.0037556	1	1	1	Q8IIU8	0	867.403	High	0.001937	0.04766	2.5
	High	VGVISSIDK		0.120027	0.00514487	1	1	2	Q8IIU8	0	917.53	High	0.007294	0.1411	2.03
	High	SIPYIHPDVK		0.156682	0.00673511	1	1	2	Q8IIU8	0	1168.64	High	0.003656	0.08959	2.42
High	Q8ILZ1	Rhoptry-associated protein 1 OS=Plasmodium falciparum (isolate 3D7) OX=36329 GN=PF3D7_1410400 PE=4 SV=1	0	84.031	41	24	50	24	1	782	90	7.11	159.71	24
	Confidence	Sequence	Modifications	Qvality PEP	Qvality q-value	# Protein Groups	# Proteins	# PSMs	Master Protein Accessions	# Missed Cleavages	Theo. MH+ [Da]	Confidence (by Search Engine): Sequest HT	Percolator q-Value (by Search Engine): Sequest HT	Percolator PEP (by Search Engine): Sequest HT	XCorr (by Search Engine): Sequest HT
	High	NEGDLVAQKEEFEYDENMEK	1xOxidation [M18]	3.94215e-05	0	1	1	4	Q8ILZ1	1	2433.04	High	0	4.1e-05	5.46
	High	NDIYELSHVNFCLLNPK	1xCarbamidomethyl [C12]	1.75541e-05	0	1	1	3	Q8ILZ1	0	2076.02	High	0	1.37e-06	4.17
	High	NMGVLDLELNDTQCK	1xCarbamidomethyl [C14]; 1xOxidation [M2]	0.00170705	0	1	1	2	Q8ILZ1	0	1765.81	High	0	0.0003536	5.13
	High	NTLTPLEELYPTNVNLFNYK		0.000123376	0	1	1	5	Q8ILZ1	0	2383.22	High	0	0.000111	4.79
	High	LYEFENDLLK		0.0109225	0	1	1	2	Q8ILZ1	0	1283.65	High	0	0.003391	2.86
	High	YSLNNMEENINILK	1xOxidation [M6]	0.000843389	0	1	1	1	Q8ILZ1	0	1710.84	High	0	0.0001503	3.53
	High	SASVAGIVGADEEAPPAPK		0.00185466	0	1	1	3	Q8ILZ1	0	1765.9	High	0	0.001807	3.78
	High	SASAAAILEEDDSKDDMEFK	1xOxidation [M17]	0.002967	0	1	1	1	Q8ILZ1	1	2187.96	High	0	0.0006963	4.18
	High	TFSGIGFNLTEK		0.0021592	0	1	1	3	Q8ILZ1	0	1313.67	High	0	0.002405	3.09
	High	TDMLSLQNEESK	1xOxidation [M3]	0.00184189	0	1	1	2	Q8ILZ1	0	1410.64	High	0	0.0003903	4.45
	High	FHPNIDYLTLADGYK		9.29198e-05	0	1	1	3	Q8ILZ1	0	1766.87	High	0	1.037e-05	4.49
	High	FGTCIGSFGEHHLR	1xCarbamidomethyl [C4]	0.00870387	0	1	1	1	Q8ILZ1	0	1617.76	High	0	0.002575	2
	High	ESMISTTFEQQK	1xOxidation [M3]	0.002967	0	1	1	3	Q8ILZ1	0	1444.66	High	0	0.002196	3.53
	High	ESMISTTFEQQK		0.00571653	0	1	1	1	Q8ILZ1	0	1428.67	High	0	0.001536	3.17
	High	ESDEEPFMFSENK	1xOxidation [M8]	0.00311399	0	1	1	4	Q8ILZ1	0	1604.64	High	0	0.000736	3.92
	High	HNFLLDYHFNSIFEK		0.000744701	0	1	1	2	Q8ILZ1	0	1923.94	High	0	0.001322	3.08
	High	LTWIYDNIYMIK	1xOxidation [M10]	0.0401786	0.00127349	1	1	1	Q8ILZ1	0	1588.81	High	0.0005441	0.01668	3.45
	High	TLEEFLK		0.0478387	0.00127349	1	1	2	Q8ILZ1	0	879.482	High	0.00165	0.04096	2.13
	High	SQMYTELHIYNK	1xOxidation [M3]	0.048483	0.00127349	1	1	1	Q8ILZ1	0	1542.73	High	0.0005441	0.02087	1.76
	High	NVIVYNAIISGIHEK		0.056895	0.00165269	1	1	1	Q8ILZ1	0	1669.93	High	0.000714	0.02551	1.58
	High	NPDELYEK		0.0641005	0.00241345	1	1	1	Q8ILZ1	0	1007.47	High	0.001218	0.02955	2.17
	High	IYSEIQKNPDELYEK		0.0838601	0.00307194	1	1	1	Q8ILZ1	1	1868.93	High	0.00165	0.04108	1.89
	High	DLMGGDDLIK	1xOxidation [M3]	0.102416	0.0037556	1	1	1	Q8ILZ1	0	1092.52	High	0.001937	0.05279	2.01
	High	LHVITSGLSYK		0.103733	0.0037556	1	1	1	Q8ILZ1	0	1217.69	High	0.001937	0.05344	1.99
	High	NVAGSFSR		0.122313	0.00549025	1	1	1	Q8ILZ1	0	837.421	High	0.002979	0.06587	1.65
High	Q8I492	Mature parasite-infected erythrocyte surface antigen OS=Plasmodium falciparum (isolate 3D7) OX=36329 GN=PF3D7_0500800 PE=4 SV=1	0	83.041	27	27	45	27	1	1434	168.2	4.78	124.69	27
	Confidence	Sequence	Modifications	Qvality PEP	Qvality q-value	# Protein Groups	# Proteins	# PSMs	Master Protein Accessions	# Missed Cleavages	Theo. MH+ [Da]	Confidence (by Search Engine): Sequest HT	Percolator q-Value (by Search Engine): Sequest HT	Percolator PEP (by Search Engine): Sequest HT	XCorr (by Search Engine): Sequest HT
	High	QVEEGIKENDTESK		0.00385738	0	1	1	4	Q8I492	1	1605.76	High	0	0.0009524	3.16
	High	QVEEGIKENDTEGNDK		0.0183964	0	1	1	1	Q8I492	1	1804.82	High	0	0.006395	3.16
	High	LLEMQESER	1xOxidation [M4]	0.00504896	0	1	1	2	Q8I492	0	1150.54	High	0	0.00132	3.08
	High	VIGQEVIKGDVNEEGPENK		0.0035262	0	1	1	2	Q8I492	1	2054.04	High	0	0.005303	3.34
	High	VIGQEIIVEEVKEEIEK		0.00347783	0	1	1	2	Q8I492	1	1984.08	High	0.000885	0.02715	1.28
	High	VIGQEIITEEVK		0.0037783	0	1	1	1	Q8I492	0	1357.76	High	0	0.0009287	3.08
	High	VLGEGDKEDVK		0.0176565	0	1	1	1	Q8I492	1	1188.61	High	0	0.006087	3.37
	High	VSGPYENSENSNVTSESEETKK		0.00109678	0	1	1	2	Q8I492	1	2415.08	High	0	0.0002068	2.72
	High	VSGPYENSENSNVTSESEETK		0.000760308	0	1	1	3	Q8I492	0	2286.98	High	0	0.0001332	5.56
	High	SFFQMLGCNFLCNK	2xCarbamidomethyl [C8; C12]; 1xOxidation [M5]	0.00145615	0	1	1	2	Q8I492	0	1781.78	High	0	0.0002934	4.03
	High	TFDEDHLYSIR		0.0105534	0	1	1	2	Q8I492	0	1395.65	High	0	0.003256	3.19
	High	FSEMNVVHQILNYEER	1xOxidation [M4]	9.35646e-05	0	1	1	5	Q8I492	0	2023.95	High	0	2.569e-05	4.13
	High	ETDESKETDESKETGESK		0.00309255	0	1	1	2	Q8I492	2	2028.87	High	0	0.001271	2.97
	High	EHNTLNTFPNMALNEDFR	1xOxidation [M11]	0.000217509	0	1	1	1	Q8I492	0	2178.99	High	0	2.909e-05	2.9
	High	EIMKEDVNEKDTANK	1xOxidation [M3]	0.00583605	0	1	1	1	Q8I492	2	1779.84	High	0	0.001577	2.94
	High	ELEEMDESDVEK	1xOxidation [M5]	0.00774218	0	1	1	1	Q8I492	0	1468.6	High	0	0.002223	3.54
	High	LGENVNDGASENSEDPK		0.0132394	0	1	1	2	Q8I492	0	1774.77	High	0.0002129	0.008894	3.18
	High	KDVIEQEIVSEEVNEKDTK		0.000458977	0	1	1	2	Q8I492	2	2232.12	High	0	7.183e-05	3.91
	High	EFHNILSIHEDTDLMELK	1xOxidation [M15]	0.025181	0.00049877	1	1	1	Q8I492	0	2200.06	High	0.0002129	0.009375	2.57
	High	KQQEEENAKDIEEIR		0.0306642	0.000920891	1	1	1	Q8I492	2	1858.91	High	0.0003907	0.01196	1.69
	High	QVEDGIKENDTEGNDK		0.0421154	0.00127349	1	1	1	Q8I492	1	1790.8	High	0.0005441	0.01764	2.17
	High	VIEQEKEKEEVK		0.0453428	0.00127349	1	1	1	Q8I492	2	1487.8	High	0.0005441	0.01929	1.55
	High	VIGQEIIIEEIKK		0.0401786	0.00127349	1	1	1	Q8I492	1	1511.9	High	0.0005441	0.01658	3.27
	High	DKVIGQEIIVEEVKEEIEK		0.0645252	0.00241345	1	1	1	Q8I492	2	2227.21	High	0.001218	0.02972	2.64
	High	VIGQEIITEEVKK		0.0680201	0.00241345	1	1	1	Q8I492	1	1485.85	High	0.001381	0.03168	0.95
	High	NYIECLR	1xCarbamidomethyl [C5]	0.142039	0.00673511	1	1	1	Q8I492	0	967.467	High	0.003656	0.07902	1.69
	High	VIGQEVIK		0.175726	0.00945259	1	1	1	Q8I492	0	885.54	High	0.00496	0.1038	1.94
High	Q8I0P6	Elongation factor 1-alpha OS=Plasmodium falciparum (isolate 3D7) OX=36329 GN=PF3D7_1357000 PE=3 SV=1	0	74.897	53	18	49	18	1	443	48.9	9.06	165.27	18
	Confidence	Sequence	Modifications	Qvality PEP	Qvality q-value	# Protein Groups	# Proteins	# PSMs	Master Protein Accessions	# Missed Cleavages	Theo. MH+ [Da]	Confidence (by Search Engine): Sequest HT	Percolator q-Value (by Search Engine): Sequest HT	Percolator PEP (by Search Engine): Sequest HT	XCorr (by Search Engine): Sequest HT
	High	NMITGTSQADVALLVVPAEVGGFEGAFSK	1xOxidation [M2]	0.000149732	0	1	1	5	Q8I0P6	0	2924.47	High	0.002228	0.05632	4.14
	High	RGYVASDTKNEPAK		0.023523	0	1	1	1	Q8I0P6	2	1535.78	High	0	0.008607	3.67
	High	VGYQADKVDFIPISGFEGDNLIEK		1.29492e-05	0	1	1	3	Q8I0P6	1	2654.33	High	0	9.502e-07	4.54
	High	VDFIPISGFEGDNLIEK		2.92821e-05	0	1	1	1	Q8I0P6	0	1892.96	High	0	2.558e-06	4.3
	High	YFFTVIDAPGHK		0.00141644	0	1	1	5	Q8I0P6	0	1394.71	High	0	0.0002832	3.37
	High	SGDSALVSLEPK		0.0162637	0	1	1	2	Q8I0P6	0	1202.63	High	0.0003907	0.0103	3.04
	High	TLIEALDTMEPPK	1xOxidation [M9]	0.00073957	0	1	1	4	Q8I0P6	0	1473.75	High	0	0.0001288	4.42
	High	THINLVVIGHVDSGK		0.00236214	0	1	1	2	Q8I0P6	0	1588.88	High	0	0.0005283	4.22
	High	AGMVLNFAPSAVVSECK	1xCarbamidomethyl [C16]; 1xOxidation [M3]	6.13659e-05	0	1	1	4	Q8I0P6	0	1795.87	High	0	0.00034	4.82
	High	FTAQVIILNHPGEIK		0.000734474	0	1	1	1	Q8I0P6	0	1679.95	High	0	0.0001281	2.96
	High	EVLEEARPGDNIGFNVK		0.0080135	0	1	1	2	Q8I0P6	0	1886.96	High	0	0.002324	4.24
	High	EHALLAFTLGVK		0.00829427	0	1	1	4	Q8I0P6	0	1298.75	High	0	0.002816	3.73
	High	KPMVVETFTEYPPLGR	1xOxidation [M3]	0.00055318	0	1	1	4	Q8I0P6	0	1879.96	High	0	0.001023	5.15
	High	KVGYQADKVDFIPISGFEGDNLIEK		9.42138e-05	0	1	1	1	Q8I0P6	2	2782.43	High	0	1.051e-05	3.4
	High	IGGIGTVPVGR		0.00587644	0	1	1	3	Q8I0P6	0	1025.61	High	0.0005441	0.01873	3.51
	High	FLNIDSK		0.0453428	0.00127349	1	1	2	Q8I0P6	0	836.451	High	0.0005441	0.01927	2.7
	High	STTTGHIIYK		0.102416	0.0037556	1	1	3	Q8I0P6	0	1120.6	High	0.005813	0.1116	2.37
	High	QTIAVGIIK		0.131032	0.00613476	1	1	2	Q8I0P6	0	942.598	High	0.003405	0.07157	2.28
High	Q8IJC6	60S ribosomal protein L3 OS=Plasmodium falciparum (isolate 3D7) OX=36329 GN=PF3D7_1027800 PE=1 SV=1	0	73.066	41	17	47	17	1	386	44.2	10.2	125.21	17
	Confidence	Sequence	Modifications	Qvality PEP	Qvality q-value	# Protein Groups	# Proteins	# PSMs	Master Protein Accessions	# Missed Cleavages	Theo. MH+ [Da]	Confidence (by Search Engine): Sequest HT	Percolator q-Value (by Search Engine): Sequest HT	Percolator PEP (by Search Engine): Sequest HT	XCorr (by Search Engine): Sequest HT
	High	NLPVSTVFNPNEMIDVISVTK	1xOxidation [M13]	7.87111e-05	0	1	1	8	Q8IJC6	0	2333.21	High	0	4.123e-05	4.44
	High	NLPVSTVFNPNEMIDVISVTK		4.65366e-06	0	1	1	3	Q8IJC6	0	2317.21	High	0	5.07e-05	3.67
	High	NSASTDADITEKK		0.00138737	0	1	1	2	Q8IJC6	1	1379.66	High	0	0.0002758	3.48
	High	NSASTDADITEK		0.00669902	0	1	1	2	Q8IJC6	0	1251.57	High	0	0.001868	3.62
	High	ILSTVWANHVSDEFR		0.000176762	0	1	1	5	Q8IJC6	0	1773.89	High	0	0.007298	3.88
	High	VACIGAWHPAR	1xCarbamidomethyl [C3]	0.00385738	0	1	1	2	Q8IJC6	0	1237.63	High	0	0.001387	2.51
	High	SLNVPEATK		0.0222743	0	1	1	3	Q8IJC6	0	958.52	High	0	0.008077	2.4
	High	TDKNSASTDADITEKK		0.000478419	0	1	1	1	Q8IJC6	2	1723.83	High	0	7.553e-05	4.68
	High	TDKNSASTDADITEK		0.00115116	0	1	1	3	Q8IJC6	1	1595.74	High	0	0.003875	4.76
	High	DALAQVSLK		0.0077957	0	1	1	2	Q8IJC6	0	944.541	High	0	0.003851	2.52
	High	EKPPHFTAFMGYK	1xOxidation [M10]	0.0227347	0	1	1	1	Q8IJC6	0	1568.76	High	0	0.008275	1.22
	High	EIVEACTIIECAPMVVVGIVGYR	2xCarbamidomethyl [C6; C11]; 1xOxidation [M14]	0.00011277	0	1	1	3	Q8IJC6	0	2594.3	High	0	0.0005371	4.37
	High	KITPMGGFPHYGVVNEDFLLLK	1xOxidation [M5]	0.00494552	0	1	1	3	Q8IJC6	1	2491.31	High	0	0.007297	3.89
	High	KVACIGAWHPAR	1xCarbamidomethyl [C4]	0.00616708	0	1	1	1	Q8IJC6	1	1365.72	High	0	0.001683	1.79
	High	VQFQIPR		0.0528792	0.00127349	1	1	3	Q8IJC6	0	887.51	High	0.0005441	0.02324	2.33
	High	HGSLGFLPR		0.0521788	0.00127349	1	1	1	Q8IJC6	0	983.542	High	0.0005441	0.02292	2.42
	High	DDKEKPPHFTAFMGYK	1xOxidation [M13]	0.0488083	0.00127349	1	1	1	Q8IJC6	1	1926.91	High	0.0005441	0.02115	2.28
	High	ITPMGGFPHYGVVNEDFLLLK	1xOxidation [M4]	0.0488083	0.00127349	1	1	3	Q8IJC6	0	2363.21	High	0.001811	0.04511	3.04
High	Q8ILL3	60S ribosomal protein L5, putative OS=Plasmodium falciparum (isolate 3D7) OX=36329 GN=PF3D7_1424100 PE=1 SV=1	0	66.945	56	16	46	16	1	294	34	9.77	133.95	16
	Confidence	Sequence	Modifications	Qvality PEP	Qvality q-value	# Protein Groups	# Proteins	# PSMs	Master Protein Accessions	# Missed Cleavages	Theo. MH+ [Da]	Confidence (by Search Engine): Sequest HT	Percolator q-Value (by Search Engine): Sequest HT	Percolator PEP (by Search Engine): Sequest HT	XCorr (by Search Engine): Sequest HT
	High	NEFNPEQLR		0.0194308	0	1	1	1	Q8ILL3	0	1146.55	High	0	0.006847	2.44
	High	NILGIHVAEYMK	1xOxidation [M11]	0.000719397	0	1	1	3	Q8ILL3	0	1403.74	High	0	0.0004755	3.71
	High	NYAAAYATGLLCAR	1xCarbamidomethyl [C12]	0.000307344	0	1	1	6	Q8ILL3	0	1514.74	High	0	0.0002034	5.48
	High	NNIGADDIEQMYLNAHEK	1xOxidation [M11]	0.000190731	0	1	1	4	Q8ILL3	0	2090.94	High	0	2.482e-05	4.73
	High	VTGEIENNEDKEDEEGRKPIK		0.0089469	0	1	1	2	Q8ILL3	2	2429.18	High	0	0.002655	4.31
	High	VTGEIENNEDKEDEEGR		0.00110439	0	1	1	4	Q8ILL3	1	1962.85	High	0	0.005195	4.19
	High	SLNLDTQFLGVEK		0.00207151	0	1	1	3	Q8ILL3	0	1463.77	High	0	0.0004474	4.58
	High	TLQEEDNDKYK		0.0201062	0	1	1	4	Q8ILL3	1	1382.64	High	0.0003907	0.01094	3.45
	High	TNSQVICQIACAHIEGDK	2xCarbamidomethyl [C7; C11]	0.000292822	0	1	1	2	Q8ILL3	0	2043.96	High	0	4.187e-05	2.47
	High	AFLDVGITR		0.0177778	0	1	1	2	Q8ILL3	0	991.557	High	0	0.006363	2.34
	High	GACDGGLNIPHGNNR	1xCarbamidomethyl [C3]	0.000916342	0	1	1	4	Q8ILL3	0	1551.71	High	0	0.0001675	4.19
	High	KNILGIHVAEYMK	1xOxidation [M12]	0.0101966	0	1	1	1	Q8ILL3	1	1531.83	High	0	0.003118	2.72
	High	KTNSQVICQIACAHIEGDK	2xCarbamidomethyl [C8; C12]	6.17901e-06	0	1	1	3	Q8ILL3	1	2172.05	High	0	3.863e-07	5.22
	High	ALILQDK		0.0300468	0.000920891	1	1	3	Q8ILL3	0	800.488	High	0.0005441	0.02164	2.56
	High	THFNDYLK		0.0504666	0.00127349	1	1	1	Q8ILL3	0	1037.51	High	0.0005441	0.02204	2.25
	High	LALYVEK		0.0481598	0.00127349	1	1	3	Q8ILL3	0	835.492	High	0.0005441	0.02074	2.42
High	Q8IJD0	Peroxiredoxin OS=Plasmodium falciparum (isolate 3D7) OX=36329 GN=PF3D7_1027300 PE=4 SV=1	0	62.087	23	10	40	10	1	393	43.9	9.7	128.25	10
	Confidence	Sequence	Modifications	Qvality PEP	Qvality q-value	# Protein Groups	# Proteins	# PSMs	Master Protein Accessions	# Missed Cleavages	Theo. MH+ [Da]	Confidence (by Search Engine): Sequest HT	Percolator q-Value (by Search Engine): Sequest HT	Percolator PEP (by Search Engine): Sequest HT	XCorr (by Search Engine): Sequest HT
	High	LLGLTNEEDKTIR		0.00115914	0	1	1	2	Q8IJD0	1	1501.82	High	0	0.0002213	3.8
	High	LLGLTNEEDK		0.0153961	0	1	1	2	Q8IJD0	0	1131.59	High	0	0.005164	2.68
	High	VEVLNHNGETTSFYNEVEK		4.08083e-05	0	1	1	3	Q8IJD0	0	2209.04	High	0	5.874e-05	5.36
	High	YVVYGLSADTAEDQLK		7.70951e-05	0	1	1	3	Q8IJD0	0	1771.87	High	0	1.285e-05	5.7
	High	EKLELPYELLCDVDKNLLK	1xCarbamidomethyl [C11]	0.00058464	0	1	1	3	Q8IJD0	2	2332.25	High	0	0.002853	2.98
	High	EKLELPYELLCDVDK	1xCarbamidomethyl [C11]	0.000163816	0	1	1	7	Q8IJD0	1	1863.94	High	0	7.81e-05	4.93
	High	LELPYELLCDVDK	1xCarbamidomethyl [C9]	0.00024128	0	1	1	4	Q8IJD0	0	1606.8	High	0	3.316e-05	3.26
	High	LELPYELLCDVDKNLLK	1xCarbamidomethyl [C9]	0.00020019	0	1	1	7	Q8IJD0	1	2075.11	High	0	0.0002926	3.41
	High	HKENNEGIVVFTYPK		8.55209e-05	0	1	1	7	Q8IJD0	1	1774.91	High	0	0.001519	4.53
	High	NDFTVSYVK		0.0588152	0.00165269	1	1	2	Q8IJD0	0	1072.53	High	0.000885	0.02664	2.52
High	Q8IJS7	PRE-binding protein OS=Plasmodium falciparum (isolate 3D7) OX=36329 GN=PF3D7_1011800 PE=4 SV=1	0	61.67	23	21	32	21	1	1139	131.5	9.16	86.16	21
	Confidence	Sequence	Modifications	Qvality PEP	Qvality q-value	# Protein Groups	# Proteins	# PSMs	Master Protein Accessions	# Missed Cleavages	Theo. MH+ [Da]	Confidence (by Search Engine): Sequest HT	Percolator q-Value (by Search Engine): Sequest HT	Percolator PEP (by Search Engine): Sequest HT	XCorr (by Search Engine): Sequest HT
	High	NLDSEFVPFEEK		0.00333666	0	1	1	1	Q8IJS7	0	1453.68	High	0	0.0008022	3.2
	High	QNVDITEADIIR		0.00544706	0	1	1	1	Q8IJS7	0	1386.72	High	0	0.001453	3.2
	High	NSDIEEAEEK		0.0170624	0	1	1	1	Q8IJS7	0	1163.51	High	0	0.005831	3.21
	High	IMLNMYDGSFK	2xOxidation [M2; M5]	0.0201062	0	1	1	2	Q8IJS7	0	1350.61	High	0.008103	0.1583	2.5
	High	IKDIEKDTCTSIQINK	1xCarbamidomethyl [C9]	0.00111976	0	1	1	2	Q8IJS7	2	1905.99	High	0	0.0002123	3.27
	High	TSHVAQIYGHEDNIHLAK		0.00236214	0	1	1	1	Q8IJS7	0	2033.02	High	0	0.000527	1.81
	High	TNLHIAGCKDDIEQFISYLQNVNFNSENK	1xCarbamidomethyl [C8]	0.00156036	0	1	1	2	Q8IJS7	1	3411.63	High	0	0.0003189	6.04
	High	ENDMDKINQSGNTNDDK	1xOxidation [M4]	0.021823	0	1	1	1	Q8IJS7	1	1953.81	High	0	0.007888	2.99
	High	DKQEENQELNQTEK		0.00273097	0	1	1	2	Q8IJS7	1	1732.8	High	0	0.005936	3.56
	High	EIETNTNTLIR		0.0152909	0	1	1	1	Q8IJS7	0	1303.69	High	0	0.005081	2.62
	High	DVLENLVQSEGK		0.00247919	0	1	1	2	Q8IJS7	0	1330.68	High	0	0.0005568	4.18
	High	DYAIPTDTYNILMKPYNFLNR	1xOxidation [M13]	0.00926019	0	1	1	1	Q8IJS7	0	2578.26	High	0	0.002766	1.38
	High	IEIENFISTINSTISR		0.000179223	0	1	1	2	Q8IJS7	0	1836.97	High	0	2.312e-05	3.36
	High	KIEIENFISTINSTISR		0.000118362	0	1	1	3	Q8IJS7	1	1965.07	High	0	1.395e-05	3.8
	High	NEVHAETDVTK		0.0240088	0.00049877	1	1	1	Q8IJS7	0	1242.6	High	0.0002129	0.00885	1.58
	High	ALEMIEELLK	1xOxidation [M4]	0.0267709	0.000920891	1	1	2	Q8IJS7	0	1204.65	High	0.0003907	0.01014	2.63
	High	YFVYVDNNK		0.0368083	0.000920891	1	1	1	Q8IJS7	0	1161.56	High	0.0003907	0.01486	2.04
	High	NLNLFIIR		0.0465746	0.00127349	1	1	1	Q8IJS7	0	1002.61	High	0.0005441	0.01988	2.43
	High	VIALLLSSK		0.0385874	0.00127349	1	1	2	Q8IJS7	0	943.619	High	0.001937	0.04621	2.34
	High	TFDASATIK		0.0636785	0.00241345	1	1	2	Q8IJS7	0	953.494	High	0.001218	0.02917	2.61
	High	NNLEENCVIK	1xCarbamidomethyl [C7]	0.132675	0.00613476	1	1	1	Q8IJS7	0	1232.59	High	0.003405	0.07288	1.79
High	Q8I395	High molecular weight rhoptry protein 3 OS=Plasmodium falciparum (isolate 3D7) OX=36329 GN=PF3D7_0905400 PE=4 SV=1	0	59.352	28	17	33	17	1	897	104.8	6.67	106.62	17
	Confidence	Sequence	Modifications	Qvality PEP	Qvality q-value	# Protein Groups	# Proteins	# PSMs	Master Protein Accessions	# Missed Cleavages	Theo. MH+ [Da]	Confidence (by Search Engine): Sequest HT	Percolator q-Value (by Search Engine): Sequest HT	Percolator PEP (by Search Engine): Sequest HT	XCorr (by Search Engine): Sequest HT
	High	NLEEISEIPVQLETSNDGIGYR		4.28321e-05	0	1	1	4	Q8I395	0	2476.22	High	0	6.228e-05	5.43
	High	QLLNMESMISLTR	2xOxidation [M5; M8]	0.0131488	0	1	1	1	Q8I395	0	1567.78	High	0	0.004242	3.21
	High	VFTALYNFDSFIK		0.00059278	0	1	1	3	Q8I395	0	1564.8	High	0	9.869e-05	4.38
	High	VFLSSVGSQMTAIK	1xOxidation [M10]	0.000265805	0	1	1	3	Q8I395	0	1483.78	High	0	3.72e-05	4.87
	High	TKDQDLEIELYK		0.00173081	0	1	1	1	Q8I395	1	1494.77	High	0	0.0003605	4.19
	High	TNIKDGESGEFLK		0.0198333	0	1	1	1	Q8I395	1	1437.72	High	0	0.007015	1.69
	High	TMYLDFESSDIFSR	1xOxidation [M2]	0.000220538	0	1	1	1	Q8I395	0	1726.76	High	0	2.963e-05	3.91
	High	STSAASTSDEISGSEGPSTESTSTGNQGEDK		0.000258554	0	1	1	2	Q8I395	0	3004.26	High	0	3.591e-05	6.91
	High	SWVSEFLK		0.00876401	0	1	1	2	Q8I395	0	995.52	High	0	0.002599	1.91
	High	FMTNSDFTLIKPQSVWNVPIFDIYKPK	1xOxidation [M2]	0.00926019	0	1	1	2	Q8I395	0	3244.68	High	0.0005441	0.01852	3.41
	High	EDNSEIQCQNVR	1xCarbamidomethyl [C8]	0.0033137	0	1	1	2	Q8I395	0	1491.65	High	0	0.001804	3.87
	High	LFFTYNFGDVEPQGK		0.000343298	0	1	1	2	Q8I395	0	1761.85	High	0	5.076e-05	4.35
	High	LDQLDKEKPK		0.00768902	0	1	1	1	Q8I395	1	1213.68	High	0	0.002212	2.18
	High	HPSADLCEHLQFLFESLK	1xCarbamidomethyl [C7]	9.61886e-05	0	1	1	3	Q8I395	0	2171.06	High	0	0.001788	2.74
	High	YCILPPLIK	1xCarbamidomethyl [C2]	0.063259	0.00241345	1	1	2	Q8I395	0	1116.65	High	0.001218	0.02897	2.44
	High	ECANSNNILK	1xCarbamidomethyl [C2]	0.100468	0.0037556	1	1	1	Q8I395	0	1162.55	High	0.001937	0.05146	1.72
	High	YTYFPVK		0.120785	0.00514487	1	1	2	Q8I395	0	917.477	High	0.003656	0.08287	1.99
High	Q8IDR9	40S ribosomal protein S6 OS=Plasmodium falciparum (isolate 3D7) OX=36329 GN=PF3D7_1342000 PE=1 SV=1	0	59.023	33	12	42	12	1	306	35.4	10.43	141.23	12
	Confidence	Sequence	Modifications	Qvality PEP	Qvality q-value	# Protein Groups	# Proteins	# PSMs	Master Protein Accessions	# Missed Cleavages	Theo. MH+ [Da]	Confidence (by Search Engine): Sequest HT	Percolator q-Value (by Search Engine): Sequest HT	Percolator PEP (by Search Engine): Sequest HT	XCorr (by Search Engine): Sequest HT
	High	QGFPMIQGVLTNNR	1xOxidation [M5]	0.00108172	0	1	1	5	Q8IDR9	0	1590.81	High	0	0.0008033	4.15
	High	LNISNPLNNVQK		0.00140668	0	1	1	3	Q8IDR9	0	1353.75	High	0	0.001338	3.64
	High	YRSELNQQHDVETTK		0.00481088	0	1	1	3	Q8IDR9	1	1847.89	High	0	0.00736	3.89
	High	YRSELNQQHDVETTKK		0.0145743	0	1	1	1	Q8IDR9	2	1975.98	High	0	0.004824	2.6
	High	SIEIDDEK		0.0206632	0	1	1	2	Q8IDR9	0	948.452	High	0	0.007335	2.37
	High	SELNQQHDVETTK		0.00158208	0	1	1	3	Q8IDR9	0	1528.72	High	0	0.0003243	4.81
	High	SELNQQHDVETTKK		0.000699775	0	1	1	3	Q8IDR9	1	1656.82	High	0	0.001411	4.46
	High	GCIVGQDLSALNLTLVK	1xCarbamidomethyl [C2]	2.8287e-05	0	1	1	7	Q8IDR9	0	1800.99	High	0	2.445e-06	6.13
	High	KGVNEIPGLTDK		0.0134224	0	1	1	3	Q8IDR9	1	1270.7	High	0	0.00434	3.13
	High	IGNAVPGDSIGEEFTGYVFR		3.20354e-06	0	1	1	8	Q8IDR9	0	2128.03	High	0	1.736e-07	5.3
	High	GVNEIPGLTDK		0.028459	0.000920891	1	1	2	Q8IDR9	0	1142.61	High	0.0003907	0.01087	2.19
	High	SIEIDDEKK		0.0592066	0.00165269	1	1	2	Q8IDR9	1	1076.55	High	0.000885	0.02671	2.54
High	Q8I431	60S ribosomal protein L4 OS=Plasmodium falciparum (isolate 3D7) OX=36329 GN=PF3D7_0507100 PE=1 SV=1	0	58.566	42	16	40	16	1	411	46.2	10.49	121.27	16
	Confidence	Sequence	Modifications	Qvality PEP	Qvality q-value	# Protein Groups	# Proteins	# PSMs	Master Protein Accessions	# Missed Cleavages	Theo. MH+ [Da]	Confidence (by Search Engine): Sequest HT	Percolator q-Value (by Search Engine): Sequest HT	Percolator PEP (by Search Engine): Sequest HT	XCorr (by Search Engine): Sequest HT
	High	NDLIQSVYTNMSK	1xOxidation [M11]	0.00144612	0	1	1	2	Q8I431	0	1528.73	High	0.0003907	0.01129	4.01
	High	NDLIQSVYTNMSK		0.00774218	0	1	1	1	Q8I431	0	1512.74	High	0	0.002228	2.6
	High	NVVGEVEIPVVFQTPIR		3.07343e-05	0	1	1	4	Q8I431	0	1896.06	High	0	2.707e-06	4.34
	High	NSLTNFAVR		0.00620975	0	1	1	4	Q8I431	0	1021.54	High	0	0.001998	3.09
	High	IIHSDKVQASLLAK		0.0151865	0	1	1	1	Q8I431	1	1522.9	High	0	0.005049	1.63
	High	YAVCSSIAASGVTSLVLAR	1xCarbamidomethyl [C4]	0.000307344	0	1	1	1	Q8I431	0	1925.02	High	0	4.427e-05	3.24
	High	SIVHNPDIYR		0.00162643	0	1	1	5	Q8I431	0	1213.63	High	0	0.001471	2.67
	High	TANQAVINVAAEE		0.00806888	0	1	1	2	Q8I431	0	1329.66	High	0	0.002334	4.01
	High	EVPLVVSNDIESLSK		0.000564774	0	1	1	3	Q8I431	0	1628.87	High	0	9.272e-05	3.86
	High	EAVNFLVSLGLK		0.00145615	0	1	1	3	Q8I431	0	1289.75	High	0	0.001123	3.83
	High	LCIWSESAFK	1xCarbamidomethyl [C2]	0.0194308	0	1	1	2	Q8I431	0	1240.6	High	0.0003907	0.01155	2.99
	High	KTANQAVINVAAEE		0.00111205	0	1	1	2	Q8I431	1	1457.76	High	0	0.003314	3.91
	High	LGAGYETSAESWGTGR		7.19443e-05	0	1	1	3	Q8I431	0	1641.75	High	0	1.04e-05	4.99
	High	AGQGAFGNMCR	1xCarbamidomethyl [C10]; 1xOxidation [M9]	0.0514873	0.00127349	1	1	1	Q8I431	0	1184.49	High	0.0005441	0.02261	2.92
	High	EAVNFLVSLGLKDEVNR		0.0653827	0.00241345	1	1	2	Q8I431	1	1903.03	High	0.001937	0.05177	2.12
	High	KLDVIYGK		0.0942174	0.0037556	1	1	2	Q8I431	1	935.556	High	0.001937	0.04763	2.61
	High	VQASLLAK		0.15573	0.00673511	1	1	2	Q8I431	0	829.514	High	0.005926	0.122	1.97
High	Q8I2X4	Heat shock protein 70 OS=Plasmodium falciparum (isolate 3D7) OX=36329 GN=PF3D7_0917900 PE=3 SV=1	0	57.308	34	18	35	18	1	652	72.3	5.31	107.8	18
	Confidence	Sequence	Modifications	Qvality PEP	Qvality q-value	# Protein Groups	# Proteins	# PSMs	Master Protein Accessions	# Missed Cleavages	Theo. MH+ [Da]	Confidence (by Search Engine): Sequest HT	Percolator q-Value (by Search Engine): Sequest HT	Percolator PEP (by Search Engine): Sequest HT	XCorr (by Search Engine): Sequest HT
	High	LKDLEAVCQPIIVK	1xCarbamidomethyl [C8]	0.00282695	0	1	1	1	Q8I2X4	1	1625.93	High	0	0.0006535	3.24
	High	ITPSYVSFVDGER		0.000452674	0	1	1	2	Q8I2X4	0	1469.73	High	0	7.111e-05	3.32
	High	VEILNNELGNR		0.0228903	0	1	1	1	Q8I2X4	0	1270.67	High	0	0.008336	2.48
	High	SQTFSTYQDNQPAVLIQVFEGER		0.000455815	0	1	1	6	Q8I2X4	0	2657.28	High	0	7.152e-05	4.94
	High	AKFEELNDDLFR		0.0089469	0	1	1	1	Q8I2X4	1	1496.74	High	0	0.002667	3.19
	High	FEELNDDLFR		0.013891	0	1	1	1	Q8I2X4	0	1297.61	High	0	0.004536	2.72
	High	DKDTTFAPEQISAMVLEK	1xOxidation [M14]	8.73135e-05	0	1	1	4	Q8I2X4	1	2039	High	0	9.63e-06	4.96
	High	DAGTIAGLNIVR		0.00251369	0	1	1	2	Q8I2X4	0	1199.67	High	0	0.001019	2.65
	High	DAEDWLNNNSNADSEALK		0.000125094	0	1	1	3	Q8I2X4	0	2005.87	High	0	0.0001473	5.65
	High	EIAQSFLGKPVK		0.00191987	0	1	1	1	Q8I2X4	0	1316.76	High	0	0.00041	2.34
	High	KFDDQEVVKDR		0.000313786	0	1	1	2	Q8I2X4	2	1378.7	High	0	0.000575	2.7
	High	LEATLHPTQTVFDVK		0.000942036	0	1	1	2	Q8I2X4	0	1698.91	High	0	0.0001727	2.65
	High	FELSGIPPAQR		0.0319366	0.000920891	1	1	1	Q8I2X4	0	1214.65	High	0.0003907	0.01255	1.82
	High	LYGQPGGPSPQPSGDEDVDSDEL		0.0636785	0.00241345	1	1	1	Q8I2X4	0	2359.02	High	0.001218	0.02924	4.08
	High	NAVVTVPAYFNDAQR		0.0616074	0.00241345	1	1	2	Q8I2X4	0	1664.84	High	0.001937	0.05209	3.17
	High	IEVTFTVDK		0.0716931	0.00278701	1	1	1	Q8I2X4	0	1051.57	High	0.001539	0.03386	1.64
	High	VMDYFIK	1xOxidation [M2]	0.086626	0.00307194	1	1	3	Q8I2X4	0	931.459	High	0.002228	0.0585	2.28
	High	KFDDQEVVK		0.157638	0.00673511	1	1	1	Q8I2X4	1	1107.57	High	0.003656	0.09046	2.25
High	Q8IIJ8	Heat shock protein 101 OS=Plasmodium falciparum (isolate 3D7) OX=36329 GN=PF3D7_1116800 PE=1 SV=1	0	57.16	29	22	31	22	1	906	102.8	9.14	78.77	22
	Confidence	Sequence	Modifications	Qvality PEP	Qvality q-value	# Protein Groups	# Proteins	# PSMs	Master Protein Accessions	# Missed Cleavages	Theo. MH+ [Da]	Confidence (by Search Engine): Sequest HT	Percolator q-Value (by Search Engine): Sequest HT	Percolator PEP (by Search Engine): Sequest HT	XCorr (by Search Engine): Sequest HT
	High	NSPVLVGNPGTGK		0.00340652	0	1	1	1	Q8IIJ8	0	1239.67	High	0	0.0008207	2.95
	High	ILVEPPSVDMTVK	1xOxidation [M10]	0.00430789	0	1	1	1	Q8IIJ8	0	1443.78	High	0	0.001089	1.62
	High	LKPIHILSALAK		0.0183964	0	1	1	2	Q8IIJ8	0	1303.85	High	0	0.0064	2.61
	High	ITGSPPGYVGFSDSGQLTEAVR		0.00125072	0	1	1	1	Q8IIJ8	0	2238.1	High	0	0.0002438	5.18
	High	VNMSEFTEAHSVSK	1xOxidation [M3]	0.000111993	0	1	1	1	Q8IIJ8	0	1581.72	High	0	1.303e-05	3.44
	High	YYEEYVITGER		0.00130369	0	1	1	2	Q8IIJ8	0	1421.66	High	0	0.0002562	3.92
	High	SKYENFYGINITDK		0.0209473	0	1	1	1	Q8IIJ8	1	1691.83	High	0	0.007477	2.32
	High	TINILNAGK		0.0116196	0	1	1	2	Q8IIJ8	0	943.557	High	0	0.003654	2.38
	High	TLAIELFNSK		0.0213808	0	1	1	3	Q8IIJ8	0	1135.64	High	0	0.007659	2.73
	High	TGTLYIEQFGSNMNEK	1xOxidation [M13]	0.00122505	0	1	1	1	Q8IIJ8	0	1847.85	High	0	0.0002365	4.88
	High	EYIDIALEQTR		0.0075838	0	1	1	1	Q8IIJ8	0	1350.69	High	0	0.002173	2.59
	High	AIIESLLR		0.0236839	0	1	1	2	Q8IIJ8	0	914.567	High	0	0.008703	1.56
	High	EKPHSVVLFDELEK		0.000505627	0	1	1	1	Q8IIJ8	0	1669.88	High	0	8.099e-05	2.51
	High	ELTQNYVYSNK		0.0046477	0	1	1	2	Q8IIJ8	0	1358.66	High	0	0.001196	3.42
	High	LFFDADNSGTPEYK		0.00591711	0	1	1	1	Q8IIJ8	0	1603.73	High	0	0.001613	3.43
	High	IGVFEPLNK		0.0276963	0.000920891	1	1	1	Q8IIJ8	0	1016.58	High	0.0003907	0.01051	2.64
	High	DPEKPIGTFLFLGPTGVGK		0.0264093	0.000920891	1	1	2	Q8IIJ8	0	1973.07	High	0.0003907	0.009951	3.61
	High	ENNVNAANLK		0.0262303	0.000920891	1	1	2	Q8IIJ8	0	1086.55	High	0.0003907	0.009824	2.69
	High	ETVAYVEAK		0.0432625	0.00127349	1	1	1	Q8IIJ8	0	1009.52	High	0.0005441	0.01815	1.44
	High	FAIMYLK	1xOxidation [M4]	0.0721652	0.00278701	1	1	1	Q8IIJ8	0	901.485	High	0.001539	0.03418	1.89
	High	IIDVTER		0.0894763	0.00307194	1	1	1	Q8IIJ8	0	845.473	High	0.00165	0.04461	1.91
	High	ETLALAEAAANK		0.0750593	0.00307194	1	1	1	Q8IIJ8	0	1201.64	High	0.00165	0.03571	2.92
High	C0H4V6	14-3-3 protein OS=Plasmodium falciparum (isolate 3D7) OX=36329 GN=PF3D7_0818200 PE=3 SV=1	0	56.54	58	13	30	13	1	262	30.2	4.92	91.29	13
	Confidence	Sequence	Modifications	Qvality PEP	Qvality q-value	# Protein Groups	# Proteins	# PSMs	Master Protein Accessions	# Missed Cleavages	Theo. MH+ [Da]	Confidence (by Search Engine): Sequest HT	Percolator q-Value (by Search Engine): Sequest HT	Percolator PEP (by Search Engine): Sequest HT	XCorr (by Search Engine): Sequest HT
	High	VEEELNNICQDILNLLTK	1xCarbamidomethyl [C9]	1.97437e-05	0	1	1	2	C0H4V6	0	2158.11	High	0	2.761e-05	4.8
	High	YDEMADAMR	2xOxidation [M4; M8]	0.0174164	0	1	1	2	C0H4V6	0	1133.42	High	0	0.005983	3.15
	High	TLVEQCVNNDKDELTVEER	1xCarbamidomethyl [C6]	0.00013405	0	1	1	2	C0H4V6	1	2291.08	High	0	1.617e-05	3.51
	High	AFDDAITEFDNVSEDSYK		0.00013405	0	1	1	1	C0H4V6	0	2065.89	High	0	1.622e-05	4.86
	High	ATDIAENELPSTHPIR		0.000277064	0	1	1	5	C0H4V6	0	1763.89	High	0	8.317e-05	3.94
	High	DSTLIMQLLR	1xOxidation [M6]	0.0139866	0	1	1	3	C0H4V6	0	1205.66	High	0	0.005634	3.24
	High	DNLTLWTSDLQGDQTEEK		0.0021149	0	1	1	2	C0H4V6	0	2092.97	High	0	0.0004594	4.53
	High	EASNCAQEAYQK	1xCarbamidomethyl [C5]	0.00123355	0	1	1	2	C0H4V6	0	1398.6	High	0	0.001853	3.88
	High	KKVEEELNNICQDILNLLTK	1xCarbamidomethyl [C11]	0.000174334	0	1	1	4	C0H4V6	2	2414.3	High	0	2.219e-05	3.54
	High	KVEEELNNICQDILNLLTK	1xCarbamidomethyl [C10]	4.88458e-05	0	1	1	3	C0H4V6	1	2286.2	High	0	4.761e-06	4.08
	High	IISSVEQK		0.0332604	0.000920891	1	1	1	C0H4V6	0	903.515	High	0.0003907	0.01319	2.08
	High	YISEFSCDEGKK	1xCarbamidomethyl [C7]	0.0459548	0.00127349	1	1	2	C0H4V6	1	1462.65	High	0.000885	0.02618	2.6
	High	LIPNTSESESK		0.0750593	0.00307194	1	1	1	C0H4V6	0	1204.61	High	0.00165	0.03599	1.41
High	Q8IKH8	40S ribosomal protein S3 OS=Plasmodium falciparum (isolate 3D7) OX=36329 GN=PF3D7_1465900 PE=1 SV=1	0	55.043	58	15	46	15	1	221	24.7	10.18	149.09	15
	Confidence	Sequence	Modifications	Qvality PEP	Qvality q-value	# Protein Groups	# Proteins	# PSMs	Master Protein Accessions	# Missed Cleavages	Theo. MH+ [Da]	Confidence (by Search Engine): Sequest HT	Percolator q-Value (by Search Engine): Sequest HT	Percolator PEP (by Search Engine): Sequest HT	XCorr (by Search Engine): Sequest HT
	High	ILAEDGYSGVEVR		0.00080912	0	1	1	5	Q8IKH8	0	1407.71	High	0	0.0002396	4.78
	High	STNSVELFAER		0.0125317	0	1	1	2	Q8IKH8	0	1252.62	High	0	0.003993	3.84
	High	FINDGVFQAELNEFLAR		2.22065e-05	0	1	1	12	Q8IKH8	0	1983	High	0	2.699e-06	6.09
	High	FRDGYLISTGEPSK		0.000290804	0	1	1	2	Q8IKH8	1	1569.79	High	0	4.152e-05	3.66
	High	GLCAMAQAESLR	1xCarbamidomethyl [C3]; 1xOxidation [M5]	0.00620975	0	1	1	2	Q8IKH8	0	1322.62	High	0	0.00171	3.98
	High	DGYLISTGEPSKR		0.00226621	0	1	1	5	Q8IKH8	1	1422.72	High	0.000885	0.02611	2.51
	High	KFINDGVFQAELNEFLAR		1.32207e-05	0	1	1	5	Q8IKH8	1	2111.09	High	0	2.37e-05	5.52
	High	GLCAMAQAESLR	1xCarbamidomethyl [C3]	0.0240088	0.00049877	1	1	1	Q8IKH8	0	1306.62	High	0.0002129	0.008882	3.6
	High	FVNTATR		0.0478387	0.00127349	1	1	2	Q8IKH8	0	808.431	High	0.0005441	0.02061	1.91
	High	IMLPTAIDTR	1xOxidation [M2]	0.0508046	0.00127349	1	1	3	Q8IKH8	0	1146.62	High	0.0005441	0.0233	2.57
	High	ACYGVLR	1xCarbamidomethyl [C2]	0.0504666	0.00127349	1	1	2	Q8IKH8	0	838.424	High	0.0005441	0.02202	1.82
	High	FRDGYLISTGEPSKR		0.041553	0.00127349	1	1	1	Q8IKH8	2	1725.89	High	0.0005441	0.01736	3.43
	High	IRELTSLVQK		0.0557718	0.00165269	1	1	1	Q8IKH8	1	1186.72	High	0.000714	0.02493	2.29
	High	TGLTSILPDNISVLEPK		0.0684693	0.00241345	1	1	1	Q8IKH8	0	1797	High	0.001381	0.03198	2.87
	High	GCEVIVSGK	1xCarbamidomethyl [C2]	0.0740827	0.00307194	1	1	1	Q8IKH8	0	948.482	High	0.00165	0.03538	2.17
	High	ELTSLVQK		0.14469	0.00673511	1	1	1	Q8IKH8	0	917.53	High	0.003656	0.08091	2.25
High	Q8I502	40S ribosomal protein S17, putative OS=Plasmodium falciparum (isolate 3D7) OX=36329 GN=PF3D7_1242700 PE=1 SV=1	0	54.892	61	13	61	13	1	137	16.1	10.42	163.53	13
	Confidence	Sequence	Modifications	Qvality PEP	Qvality q-value	# Protein Groups	# Proteins	# PSMs	Master Protein Accessions	# Missed Cleavages	Theo. MH+ [Da]	Confidence (by Search Engine): Sequest HT	Percolator q-Value (by Search Engine): Sequest HT	Percolator PEP (by Search Engine): Sequest HT	XCorr (by Search Engine): Sequest HT
	High	LTLDFQINKK		0.0189067	0	1	1	6	Q8I502	1	1219.7	High	0.002228	0.05455	2.13
	High	ITEEVAIIPSKR		0.00186753	0	1	1	6	Q8I502	1	1355.79	High	0	0.003647	3.46
	High	ITEEVAIIPSK		0.00876401	0	1	1	2	Q8I502	0	1199.69	High	0	0.002601	3.52
	High	VHNPMINTNQQK	1xOxidation [M5]	0.000749867	0	1	1	10	Q8I502	0	1439.71	High	0	0.0002702	4.08
	High	VHNPMINTNQQK		0.00329089	0	1	1	2	Q8I502	0	1423.71	High	0	0.0007902	3.16
	High	VAGFVTHLMK		0.0168303	0	1	1	2	Q8I502	0	1102.61	High	0.0002129	0.009463	3.03
	High	SLGINISNMK	1xOxidation [M9]	0.0167155	0	1	1	3	Q8I502	0	1092.57	High	0.000714	0.02426	3.6
	High	RLDFVPEK		0.0205225	0	1	1	3	Q8I502	1	1003.56	High	0	0.00728	3.01
	High	SQIDVSVIYVEPDTLR		2.71374e-05	0	1	1	6	Q8I502	0	1833.96	High	0	3.996e-05	4.26
	High	KITEEVAIIPSKR		0.00311399	0	1	1	3	Q8I502	2	1483.88	High	0	0.0007351	3.52
	High	KITEEVAIIPSK		0.00882455	0	1	1	3	Q8I502	1	1327.78	High	0.006897	0.1324	3.07
	High	LTLDFQINK		0.0286529	0.000920891	1	1	4	Q8I502	0	1091.61	High	0.00165	0.03673	3.31
	High	SLGINISNMK		0.0456478	0.00127349	1	1	2	Q8I502	0	1076.58	High	0.0005441	0.01937	3.05
	High	LDFVPEK		0.048483	0.00127349	1	1	3	Q8I502	0	847.456	High	0.001059	0.02765	2.34
	High	VAGFVTHLMK	1xOxidation [M9]	0.0462637	0.00127349	1	1	5	Q8I502	0	1118.6	High	0.0005441	0.01972	3.11
	High	LQEEER		0.151972	0.00673511	1	1	1	Q8I502	0	803.389	High	0.003656	0.08657	2.1
High	Q8I3U6	40S ribosomal protein S11 OS=Plasmodium falciparum (isolate 3D7) OX=36329 GN=PF3D7_0516200 PE=1 SV=1	0	51.166	52	11	62	11	1	151	16.1	10.49	234.12	11
	Confidence	Sequence	Modifications	Qvality PEP	Qvality q-value	# Protein Groups	# Proteins	# PSMs	Master Protein Accessions	# Missed Cleavages	Theo. MH+ [Da]	Confidence (by Search Engine): Sequest HT	Percolator q-Value (by Search Engine): Sequest HT	Percolator PEP (by Search Engine): Sequest HT	XCorr (by Search Engine): Sequest HT
	High	LKELGVTAIHIK		0.000290804	0	1	1	9	Q8I3U6	1	1321.82	High	0	4.151e-05	4.58
	High	VKTPQPETAIVSGPQPK		0.000405266	0	1	1	6	Q8I3U6	1	1776.99	High	0	6.181e-05	3.98
	High	VKADRDESSPYAAMMAAQDVAAR	2xOxidation [M14; M15]	5.60903e-05	0	1	1	7	Q8I3U6	2	2485.14	High	0	5.614e-06	5.86
	High	SKTPGPGAQSALR		0.000948571	0	1	1	3	Q8I3U6	1	1269.69	High	0	0.0001738	3.85
	High	TPQPETAIVSGPQPK		0.00223511	0	1	1	7	Q8I3U6	0	1549.82	High	0	0.004098	3.81
	High	TPGPGAQSALR		0.00693393	0	1	1	3	Q8I3U6	0	1054.56	High	0	0.0039	2.93
	High	DESSPYAAMMAAQDVAAR	2xOxidation [M9; M10]	8.67118e-05	0	1	1	8	Q8I3U6	0	1915.82	High	0	1.041e-05	5.67
	High	IEDVTPIPTDSTR		0.000142658	0	1	1	4	Q8I3U6	0	1443.73	High	0	0.0001621	3.87
	High	IEDVTPIPTDSTRK		0.021823	0	1	1	2	Q8I3U6	1	1571.83	High	0.003656	0.08867	3.21
	High	ADRDESSPYAAMMAAQDVAAR	2xOxidation [M12; M13]	0.000110455	0	1	1	7	Q8I3U6	1	2257.98	High	0	0.0002621	6.03
	High	ELGVTAIHIK		0.0780619	0.00307194	1	1	6	Q8I3U6	0	1080.64	High	0.00165	0.04074	2.73
High	Q8IE67	Phosphoribosylpyrophosphate synthetase OS=Plasmodium falciparum (isolate 3D7) OX=36329 GN=PF3D7_1325100 PE=4 SV=1	0	50.566	44	14	22	14	1	437	49.4	9.32	64.19	14
	Confidence	Sequence	Modifications	Qvality PEP	Qvality q-value	# Protein Groups	# Proteins	# PSMs	Master Protein Accessions	# Missed Cleavages	Theo. MH+ [Da]	Confidence (by Search Engine): Sequest HT	Percolator q-Value (by Search Engine): Sequest HT	Percolator PEP (by Search Engine): Sequest HT	XCorr (by Search Engine): Sequest HT
	High	MIEAMGVDR	2xOxidation [M1; M5]	0.0137016	0	1	1	1	Q8IE67	0	1053.47	High	0	0.004482	2.45
	High	LSVSVLVADAIR		0.00452114	0	1	1	1	Q8IE67	0	1242.74	High	0	0.001158	2.23
	High	VPVDNLEAQLIGLDYFTK		0.000105966	0	1	1	3	Q8IE67	0	2035.07	High	0	0.001109	3.64
	High	VPISAADVAR		0.00763623	0	1	1	2	Q8IE67	0	998.563	High	0	0.002351	2.52
	High	VFAFATHGLFSGPAIDR		0.000446457	0	1	1	1	Q8IE67	0	1805.93	High	0	6.942e-05	3.96
	High	VVAIDLHSGQIQGFFGPR		7.92572e-05	0	1	1	1	Q8IE67	0	1941.03	High	0	8.527e-06	2.48
	High	SPLEEVVVTDTVK		0.00119991	0	1	1	3	Q8IE67	0	1415.76	High	0	0.0008025	4.15
	High	FADGEVSMQFLESIR	1xOxidation [M8]	0.000948571	0	1	1	1	Q8IE67	0	1744.82	High	0	0.0001734	4.74
	High	DLYKPVIVSPDAGGVYR		0.00591711	0	1	1	2	Q8IE67	0	1848.99	High	0.00165	0.04083	3.52
	High	KMENAILFSGTSNPLLSK	1xOxidation [M2]	0.00109678	0	1	1	2	Q8IE67	1	1966.03	High	0	0.0002081	3.27
	High	GIGDCGIAMLIK	1xCarbamidomethyl [C5]; 1xOxidation [M9]	0.0300468	0.000920891	1	1	1	Q8IE67	0	1263.64	High	0.0003907	0.01169	3.03
	High	NVADHLGTSLGR		0.0339422	0.000920891	1	1	2	Q8IE67	0	1239.64	High	0.0003907	0.01349	3.28
	High	ESLNDLFNIK		0.0441425	0.00127349	1	1	1	Q8IE67	0	1192.62	High	0.0005441	0.01865	2.67
	High	ITAVIPYYGYAR		0.060797	0.00205965	1	1	1	Q8IE67	0	1386.74	High	0.001059	0.02775	2.32
High	Q8I3T9	60S ribosomal protein L2 OS=Plasmodium falciparum (isolate 3D7) OX=36329 GN=PF3D7_0516900 PE=1 SV=1	0	47.699	32	8	28	8	1	260	28	10.48	88.71	8
	Confidence	Sequence	Modifications	Qvality PEP	Qvality q-value	# Protein Groups	# Proteins	# PSMs	Master Protein Accessions	# Missed Cleavages	Theo. MH+ [Da]	Confidence (by Search Engine): Sequest HT	Percolator q-Value (by Search Engine): Sequest HT	Percolator PEP (by Search Engine): Sequest HT	XCorr (by Search Engine): Sequest HT
	High	MPEGTLICNLEHR	1xCarbamidomethyl [C8]; 1xOxidation [M1]	0.000386118	0	1	1	4	Q8I3T9	0	1585.75	High	0	0.000244	3.89
	High	MPEGTLICNLEHR	1xCarbamidomethyl [C8]	0.000955152	0	1	1	3	Q8I3T9	0	1569.75	High	0	0.0001753	3.82
	High	ASGCYATVVGQSEDGKK	1xCarbamidomethyl [C4]	0.000207232	0	1	1	6	Q8I3T9	1	1756.82	High	0	2.749e-05	5.33
	High	ASGCYATVVGQSEDGK	1xCarbamidomethyl [C4]	0.00260204	0	1	1	2	Q8I3T9	0	1628.72	High	0	0.000593	4.3
	High	APLSVGNILPIGK		0.0202441	0	1	1	3	Q8I3T9	0	1278.78	High	0.00165	0.03735	3.23
	High	AMVGVVGAGGR	1xOxidation [M2]	0.00335979	0	1	1	3	Q8I3T9	0	989.52	High	0	0.001284	3.33
	High	EELIIASEGMFTGQYISCGTK	1xCarbamidomethyl [C18]; 1xOxidation [M10]	0.000538091	0	1	1	1	Q8I3T9	0	2350.09	High	0	8.736e-05	4.43
	High	KEELIIASEGMFTGQYISCGTK	1xCarbamidomethyl [C19]; 1xOxidation [M11]	6.99799e-06	0	1	1	3	Q8I3T9	1	2478.19	High	0	4.503e-07	5.11
	High	KEELIIASEGMFTGQYISCGTK	1xCarbamidomethyl [C19]	0.00090376	0	1	1	1	Q8I3T9	1	2462.19	High	0	0.000164	3.4
	High	DIIHDPGR		0.056895	0.00165269	1	1	2	Q8I3T9	0	922.474	High	0.000714	0.02551	2.48
High	Q8IFP2	40S ribosomal protein S19 OS=Plasmodium falciparum (isolate 3D7) OX=36329 GN=PF3D7_0422400 PE=1 SV=1	0	47.625	50	9	42	9	1	170	19.7	10.17	139.61	9
	Confidence	Sequence	Modifications	Qvality PEP	Qvality q-value	# Protein Groups	# Proteins	# PSMs	Master Protein Accessions	# Missed Cleavages	Theo. MH+ [Da]	Confidence (by Search Engine): Sequest HT	Percolator q-Value (by Search Engine): Sequest HT	Percolator PEP (by Search Engine): Sequest HT	XCorr (by Search Engine): Sequest HT
	High	LYLHPDIGVGFLR		4.5267e-06	0	1	1	5	Q8IFP2	0	1499.84	High	0	2.65e-07	3.78
	High	RGVAPNHTSLASGK		0.00768902	0	1	1	2	Q8IFP2	1	1394.75	High	0	0.002215	4.26
	High	LLEPVPFVK		0.0209473	0	1	1	3	Q8IFP2	0	1041.63	High	0.0005441	0.01841	2.64
	High	SILQQLENLGYVEQNPK		1.13547e-06	0	1	1	9	Q8IFP2	0	1973.03	High	0	2.209e-06	5.16
	High	GVAPNHTSLASGK		0.0205225	0	1	1	3	Q8IFP2	0	1238.65	High	0	0.007292	2.88
	High	GENAINNFAR		0.013891	0	1	1	3	Q8IFP2	0	1105.54	High	0	0.004551	3.53
	High	DVDADLFIR		0.0127926	0	1	1	5	Q8IFP2	0	1063.54	High	0	0.008564	2.99
	High	KLAPLNEDWYFIR		8.85293e-05	0	1	1	8	Q8IFP2	1	1664.88	High	0	0.0002962	4.22
	High	LAPLNEDWYFIR		0.00419056	0	1	1	4	Q8IFP2	0	1536.78	High	0	0.00311	2.96
High	Q8IE09	60S ribosomal protein L23, putative OS=Plasmodium falciparum (isolate 3D7) OX=36329 GN=PF3D7_1331800 PE=1 SV=1	0	47.564	71	8	34	8	1	139	15	9.86	117.37	8
	Confidence	Sequence	Modifications	Qvality PEP	Qvality q-value	# Protein Groups	# Proteins	# PSMs	Master Protein Accessions	# Missed Cleavages	Theo. MH+ [Da]	Confidence (by Search Engine): Sequest HT	Percolator q-Value (by Search Engine): Sequest HT	Percolator PEP (by Search Engine): Sequest HT	XCorr (by Search Engine): Sequest HT
	High	NLYIIAVQGFGSCLNR	1xCarbamidomethyl [C13]	1.14338e-05	0	1	1	3	Q8IE09	0	1824.94	High	0	0.0002462	5.12
	High	ITLSLPVGALINCCDNSGGK	2xCarbamidomethyl [C13; C14]	5.84663e-05	0	1	1	5	Q8IE09	0	2089.04	High	0	9.971e-06	5.19
	High	LPAASLGDMVLATVK	1xOxidation [M9]	1.64949e-05	0	1	1	9	Q8IE09	0	1501.83	High	0	0.0004007	4.16
	High	LPAASLGDMVLATVK		6.80726e-05	0	1	1	3	Q8IE09	0	1485.83	High	0	7.124e-06	3.76
	High	RHEGYYIYFEDNAGVIVNPK		0.00221971	0	1	1	4	Q8IE09	1	2384.17	High	0	0.0004887	3.91
	High	GSAITGPVAR		0.012705	0	1	1	3	Q8IE09	0	928.521	High	0.005926	0.1221	3.25
	High	ECAELWPK	1xCarbamidomethyl [C2]	0.0189067	0	1	1	4	Q8IE09	0	1032.48	High	0.0003907	0.01486	2.02
	High	KVLNAIICR	1xCarbamidomethyl [C8]	0.0292424	0.000920891	1	1	1	Q8IE09	1	1086.65	High	0.0003907	0.0113	2.42
	High	VLNAIICR	1xCarbamidomethyl [C7]	0.0396413	0.00127349	1	1	2	Q8IE09	0	958.55	High	0.0005441	0.0163	3.27
High	A0A144A1R5	Actin I OS=Plasmodium falciparum (isolate 3D7) OX=36329 GN=PF3D7_1246200 PE=3 SV=1	0	47.429	54	14	25	12	1	376	41.8	5.34	84.77	14
	Confidence	Sequence	Modifications	Qvality PEP	Qvality q-value	# Protein Groups	# Proteins	# PSMs	Master Protein Accessions	# Missed Cleavages	Theo. MH+ [Da]	Confidence (by Search Engine): Sequest HT	Percolator q-Value (by Search Engine): Sequest HT	Percolator PEP (by Search Engine): Sequest HT	XCorr (by Search Engine): Sequest HT
	High	IWHHTFYNELR		0.000446457	0	2	2	1	A0A144A1R5; A0A144A3N9	0	1515.75	High	0	6.963e-05	3.05
	High	TTGIVLDSGDGVSHTVPIYEGYALPHAIMR	1xOxidation [M29]	0.000180467	0	1	1	1	A0A144A1R5	0	3185.59	High	0	2.322e-05	5.63
	High	YPIEHGIVTNWDDMEK	1xOxidation [M14]	0.000322585	0	2	2	4	A0A144A1R5; A0A144A3N9	0	1962.89	High	0	0.0003401	3.75
	High	SYELPDGNIITVGNER		0.00068541	0	1	1	1	A0A144A1R5	0	1776.88	High	0	0.0001169	3.82
	High	DAFVGDEAQTK		0.0141799	0	1	1	1	A0A144A1R5	0	1180.55	High	0	0.004662	2.71
	High	DLYGNIVLSGGTTMYEGIGER	1xOxidation [M14]	9.42138e-05	0	1	1	3	A0A144A1R5	0	2261.08	High	0	4.381e-05	6.87
	High	DITTLAPSTMK	1xOxidation [M10]	0.00461573	0	1	1	2	A0A144A1R5	0	1193.61	High	0	0.001189	3.07
	High	CPEALFQPSFLGK	1xCarbamidomethyl [C1]	0.00508392	0	1	1	1	A0A144A1R5	0	1493.75	High	0	0.001331	3.4
	High	EAAGIHTTTFNSIK		0.0143757	0	1	1	2	A0A144A1R5	0	1489.76	High	0	0.004743	2.99
	High	AAPEEHPVLLTEAPLNPK		0.015716	0	1	1	3	A0A144A1R5	0	1926.03	High	0.0005441	0.01885	3.03
	High	LCYIALNFDEEMK	1xCarbamidomethyl [C2]; 1xOxidation [M12]	0.000776242	0	1	1	2	A0A144A1R5	0	1661.75	High	0	0.000136	4.24
	High	NPGIMVGMEEK	2xOxidation [M5; M8]	0.0383282	0.00127349	1	1	1	A0A144A1R5	0	1236.56	High	0.0005441	0.01565	3.22
	High	DLTEYLMK	1xOxidation [M7]	0.0488083	0.00127349	1	1	2	A0A144A1R5	0	1028.5	High	0.001218	0.0286	2.33
	High	GYGFSTSAEK		0.0689214	0.00278701	1	1	1	A0A144A1R5	0	1046.48	High	0.001539	0.03221	2.17
High	Q8I2G2	Cytoadherence linked asexual protein 9 OS=Plasmodium falciparum (isolate 3D7) OX=36329 GN=PF3D7_0935800 PE=4 SV=1	0	46.859	18	19	25	19	1	1340	160.3	8.78	55.73	19
	Confidence	Sequence	Modifications	Qvality PEP	Qvality q-value	# Protein Groups	# Proteins	# PSMs	Master Protein Accessions	# Missed Cleavages	Theo. MH+ [Da]	Confidence (by Search Engine): Sequest HT	Percolator q-Value (by Search Engine): Sequest HT	Percolator PEP (by Search Engine): Sequest HT	XCorr (by Search Engine): Sequest HT
	High	ILNELNADGAEKPYIIPTSNCSANDIVK	1xCarbamidomethyl [C21]	0.000719397	0	1	1	2	Q8I2G2	0	3059.54	High	0	0.0001248	4
	High	LSVHDEPFLR		0.00357524	0	1	1	2	Q8I2G2	0	1212.64	High	0	0.0008736	3.26
	High	VLDLICDESSWYEGQMK	1xCarbamidomethyl [C6]; 1xOxidation [M16]	0.00124211	0	1	1	2	Q8I2G2	0	2088.93	High	0	0.0007945	3.57
	High	YYLHNIIGNPINFYK		0.000648528	0	1	1	1	Q8I2G2	0	1868.97	High	0	0.0001095	3.46
	High	TQITLEYKPEISDMLK	1xOxidation [M14]	0.0090087	0	1	1	1	Q8I2G2	0	1924.99	High	0	0.002676	1.64
	High	TMVTFQWMPSTIK	2xOxidation [M2; M8]	0.0027499	0	1	1	1	Q8I2G2	0	1601.77	High	0	0.0006334	3.11
	High	FIDEAFLMYFNQK	1xOxidation [M8]	0.00212956	0	1	1	2	Q8I2G2	0	1681.79	High	0	0.0004651	4.37
	High	GTDITPLPTFDIMDSK	1xOxidation [M13]	0.00501425	0	1	1	1	Q8I2G2	0	1766.85	High	0	0.001315	1.88
	High	KLNEHTINALR		0.0119434	0	1	1	1	Q8I2G2	1	1308.74	High	0	0.003785	1.28
	High	HGLIYAYTLNK		0.0046477	0	1	1	1	Q8I2G2	0	1292.7	High	0	0.001198	3.64
	High	IFNTNNLTHR		0.00329089	0	1	1	2	Q8I2G2	0	1229.64	High	0	0.0007868	1.78
	High	GISTYMPIDTK	1xOxidation [M6]	0.025181	0.00049877	1	1	2	Q8I2G2	0	1241.61	High	0.0002129	0.009388	3.31
	High	ECNIYESDR	1xCarbamidomethyl [C2]	0.0348726	0.000920891	1	1	1	Q8I2G2	0	1185.48	High	0.0003907	0.01397	1.79
	High	FSQENDPVSK		0.0348726	0.000920891	1	1	1	Q8I2G2	0	1150.54	High	0.0003907	0.01401	3.14
	High	DTFELYTK		0.0535886	0.00165269	1	1	1	Q8I2G2	0	1016.49	High	0.000714	0.02375	2.13
	High	LTNVFFPMNIK	1xOxidation [M8]	0.0894763	0.00307194	1	1	1	Q8I2G2	0	1339.71	High	0.00165	0.04444	1.97
	High	YLNWQSILK		0.153841	0.00673511	1	1	1	Q8I2G2	0	1164.64	High	0.003656	0.08746	1.79
	High	FIPLVFYTLK		0.153841	0.00673511	1	1	1	Q8I2G2	0	1240.73	High	0.003656	0.08759	1.31
	High	AMLKEVVNDFFVIYK	1xOxidation [M2]	0.152904	0.00673511	1	1	1	Q8I2G2	1	1831.97	High	0.003656	0.08713	1.85
High	Q8IE36	Uncharacterized protein OS=Plasmodium falciparum (isolate 3D7) OX=36329 GN=PF3D7_1327400 PE=4 SV=1	0	46.638	49	12	25	12	1	302	36.1	8.07	86.97	12
	Confidence	Sequence	Modifications	Qvality PEP	Qvality q-value	# Protein Groups	# Proteins	# PSMs	Master Protein Accessions	# Missed Cleavages	Theo. MH+ [Da]	Confidence (by Search Engine): Sequest HT	Percolator q-Value (by Search Engine): Sequest HT	Percolator PEP (by Search Engine): Sequest HT	XCorr (by Search Engine): Sequest HT
	High	MQQNVINNFIFYTHNLLTNNK	1xOxidation [M1]	9.48675e-05	0	1	1	3	Q8IE36	0	2582.28	High	0	3.587e-05	3.97
	High	NVAYNSDNIIYASK		0.00421959	0	1	1	2	Q8IE36	0	1571.77	High	0	0.001065	4.37
	High	LIQTISVPK		0.019167	0	1	1	2	Q8IE36	0	998.624	High	0	0.006723	2.41
	High	IKEEEEQQQMQIQVK	1xOxidation [M10]	0.000478419	0	1	1	4	Q8IE36	1	1903.94	High	0	0.0002879	5.59
	High	LLISNYNNSLNIIK		0.000948571	0	1	1	2	Q8IE36	0	1618.92	High	0	0.0001742	4.33
	High	LPFTQENNISSLFK		0.000408078	0	1	1	2	Q8IE36	0	1637.85	High	0	6.229e-05	3.53
	High	VHNFGMFNNPLNINYLDIPEIK	1xOxidation [M6]	0.000505627	0	1	1	3	Q8IE36	0	2618.31	High	0	8.124e-05	3.71
	High	FKLPFTQENNISSLFK		0.00159305	0	1	1	2	Q8IE36	1	1913.02	High	0	0.0003277	2.34
	High	ENILNDNEIVNIMNVLNK	1xOxidation [M13]	0.00189352	0	1	1	1	Q8IE36	0	2115.08	High	0	0.000402	4.15
	High	ENILNDNEIVNIMNVLNK		0.00151781	0	1	1	1	Q8IE36	0	2099.08	High	0	0.0003085	3.07
	High	KNVAYNSDNIIYASK		0.00305012	0	1	1	1	Q8IE36	1	1699.86	High	0	0.000717	3.72
	High	IQIDLYR		0.06713	0.00241345	1	1	1	Q8IE36	0	920.52	High	0.001381	0.03135	1.84
	High	HLYNVNDDLKK		0.0645252	0.00241345	1	1	1	Q8IE36	1	1358.71	High	0.001218	0.02979	3.16
High	Q8IIV2	Histone H4 OS=Plasmodium falciparum (isolate 3D7) OX=36329 GN=PF3D7_1105000 PE=3 SV=1	0	46.522	52	8	56	8	1	103	11.4	11.22	137.36	8
	Confidence	Sequence	Modifications	Qvality PEP	Qvality q-value	# Protein Groups	# Proteins	# PSMs	Master Protein Accessions	# Missed Cleavages	Theo. MH+ [Da]	Confidence (by Search Engine): Sequest HT	Percolator q-Value (by Search Engine): Sequest HT	Percolator PEP (by Search Engine): Sequest HT	XCorr (by Search Engine): Sequest HT
	High	ISGLIYEEIR		0.00140668	0	1	1	6	Q8IIV2	0	1192.66	High	0	0.0002797	3.63
	High	TVTAMDIVYSLK	1xOxidation [M5]	0.00282695	0	1	1	7	Q8IIV2	0	1356.71	High	0	0.0006566	3.74
	High	TVTAMDIVYSLK		0.000776242	0	1	1	3	Q8IIV2	0	1340.71	High	0	0.0001361	3.35
	High	VFLENVIKDSIMYTEHAK	1xOxidation [M12]	3.91498e-05	0	1	1	3	Q8IIV2	1	2153.09	High	0	4.412e-06	4.94
	High	RISGLIYEEIR		0.0122761	0	1	1	4	Q8IIV2	1	1348.76	High	0	0.003908	2.9
	High	DSIMYTEHAK	1xOxidation [M4]	0.0110737	0	1	1	11	Q8IIV2	0	1210.54	High	0	0.006207	3.11
	High	DNIQGITKPAIR		0.00674536	0	1	1	8	Q8IIV2	0	1325.75	High	0	0.007476	3.32
	High	KTVTAMDIVYSLK	1xOxidation [M6]	0.00118343	0	1	1	6	Q8IIV2	1	1484.8	High	0	0.0009401	4.11
	High	KTVTAMDIVYSLK		0.000820385	0	1	1	3	Q8IIV2	1	1468.81	High	0	0.0001463	3.84
	High	DSIMYTEHAK		0.0269535	0.000920891	1	1	2	Q8IIV2	0	1194.55	High	0.0005441	0.01896	3.6
	High	VFLENVIK		0.0315068	0.000920891	1	1	3	Q8IIV2	0	961.572	High	0.000714	0.02512	2.56
High	A0A143ZWL7	Tubulin beta chain OS=Plasmodium falciparum (isolate 3D7) OX=36329 GN=PF3D7_1008700 PE=3 SV=1	0	46.096	50	12	22	12	1	445	49.7	4.83	79.98	12
	Confidence	Sequence	Modifications	Qvality PEP	Qvality q-value	# Protein Groups	# Proteins	# PSMs	Master Protein Accessions	# Missed Cleavages	Theo. MH+ [Da]	Confidence (by Search Engine): Sequest HT	Percolator q-Value (by Search Engine): Sequest HT	Percolator PEP (by Search Engine): Sequest HT	XCorr (by Search Engine): Sequest HT
	High	IMETFSVFPSPK	1xOxidation [M2]	0.00168362	0	1	1	1	A0A143ZWL7	0	1398.7	High	0	0.000348	2.44
	High	LTTPTYGDLNHLVSAAMSGVTCSLR	1xCarbamidomethyl [C22]	0.00835159	0	1	1	1	A0A143ZWL7	0	2664.31	High	0	0.002443	3.11
	High	VDVFYNEATGGR		0.0033137	0	1	1	1	A0A143ZWL7	0	1327.63	High	0	0.0007912	2.97
	High	AGPFGQLFRPDNFVFGQTGAGNNWAK		0.000269506	0	1	1	4	A0A143ZWL7	0	2796.36	High	0	3.819e-05	4.42
	High	EVDEQMLNVQNK	1xOxidation [M6]	0.00111976	0	1	1	2	A0A143ZWL7	0	1462.68	High	0	0.0004035	4.56
	High	FWEVISDEHGIDPSGTYCGDSDLQLER	1xCarbamidomethyl [C18]	7.24435e-05	0	1	1	1	A0A143ZWL7	0	3125.38	High	0	7.647e-06	4.78
	High	GHYTEGAELIDAVLDVVR		8.91436e-05	0	1	1	4	A0A143ZWL7	0	1957	High	0	9.874e-06	5.45
	High	AILMDLEPGTMDSVR	2xOxidation [M4; M11]	0.0135148	0	1	1	3	A0A143ZWL7	0	1679.8	High	0	0.004384	3.71
	High	ALTVPELTQQMFDAK	1xOxidation [M11]	0.00152834	0	1	1	2	A0A143ZWL7	0	1707.86	High	0	0.0004576	3.63
	High	EIVHIQAGQCGNQIGAK	1xCarbamidomethyl [C10]	0.00162643	0	1	1	1	A0A143ZWL7	0	1822.92	High	0	0.0003341	2.78
	High	EAEGCDCLQGFQITHSLGGGTGSGMGTLLISK	2xCarbamidomethyl [C5; C7]; 1xOxidation [M25]	0.0089469	0	1	1	1	A0A143ZWL7	0	3297.52	High	0	0.002658	3.75
	High	LAVNLIPFPR		0.00638341	0	1	1	1	A0A143ZWL7	0	1139.69	High	0	0.001764	3.11
High	Q8IB72	DnaJ protein, putative OS=Plasmodium falciparum (isolate 3D7) OX=36329 GN=PF3D7_0823800 PE=4 SV=1	0	44.301	29	13	24	13	1	655	76.6	9.23	82.75	13
	Confidence	Sequence	Modifications	Qvality PEP	Qvality q-value	# Protein Groups	# Proteins	# PSMs	Master Protein Accessions	# Missed Cleavages	Theo. MH+ [Da]	Confidence (by Search Engine): Sequest HT	Percolator q-Value (by Search Engine): Sequest HT	Percolator PEP (by Search Engine): Sequest HT	XCorr (by Search Engine): Sequest HT
	High	NLSNYSQNKDDLSFLHNIYK		0.00124211	0	1	1	2	Q8IB72	1	2413.18	High	0	0.0002412	3.03
	High	IYPTIFILSPDGTYQLYSNIFNATSK		0.000694953	0	1	1	2	Q8IB72	0	2966.52	High	0	0.0001188	2.39
	High	NIVEINSINVDSVCSTMGSR	1xCarbamidomethyl [C14]; 1xOxidation [M17]	6.85432e-06	0	1	1	2	Q8IB72	0	2211.04	High	0	4.374e-07	5.62
	High	LIESNSINLNMK	1xOxidation [M11]	0.00282695	0	1	1	2	Q8IB72	0	1391.72	High	0	0.001041	4.13
	High	YNEIDNISNESIK		0.000163816	0	1	1	3	Q8IB72	0	1538.73	High	0	2.057e-05	4.08
	High	YDSFLLDYSSNTFSSINEIK		0.00075507	0	1	1	1	Q8IB72	0	2343.1	High	0	0.0001324	4.89
	High	YCLPFNINCLFNIK	2xCarbamidomethyl [C2; C9]	0.00166051	0	1	1	1	Q8IB72	0	1815.89	High	0	0.0003433	3.1
	High	DGNFSGNMIGGMYK	2xOxidation [M8; M12]	0.0103379	0	1	1	3	Q8IB72	0	1522.63	High	0	0.00318	3.86
	High	DFQNFITSNYPNNIYDLK		0.000131298	0	1	1	3	Q8IB72	0	2206.05	High	0	1.583e-05	5.16
	High	KTYQNINSSYNK		0.0061247	0	1	1	1	Q8IB72	1	1459.72	High	0	0.001678	4.02
	High	DIEILNFQK		0.0332604	0.000920891	1	1	1	Q8IB72	0	1119.6	High	0.0003907	0.01316	1.95
	High	TINKYDSFLLDYSSNTFSSINEIK		0.0396413	0.00127349	1	1	2	Q8IB72	1	2799.37	High	0.003656	0.08452	2.99
	High	LYNIINR		0.0750593	0.00307194	1	1	1	Q8IB72	0	905.52	High	0.00165	0.03577	1.88
High	Q8IC05	Heat shock protein 90 OS=Plasmodium falciparum (isolate 3D7) OX=36329 GN=PF3D7_0708400 PE=1 SV=1	0	42.821	26	16	20	16	1	745	86.1	5.01	59.35	16
	Confidence	Sequence	Modifications	Qvality PEP	Qvality q-value	# Protein Groups	# Proteins	# PSMs	Master Protein Accessions	# Missed Cleavages	Theo. MH+ [Da]	Confidence (by Search Engine): Sequest HT	Percolator q-Value (by Search Engine): Sequest HT	Percolator PEP (by Search Engine): Sequest HT	XCorr (by Search Engine): Sequest HT
	High	NDLINNLGTIAR		0.0021592	0	1	1	1	Q8IC05	0	1313.72	High	0	0.0004708	3.18
	High	IHTVEHEWEELNK		0.00234587	0	1	1	1	Q8IC05	0	1663.81	High	0	0.0005207	2.14
	High	LSAEPEFFIR		0.00595806	0	1	1	2	Q8IC05	0	1208.63	High	0	0.00162	2.64
	High	VFIMDDCEEIIPEWLNFVK	1xCarbamidomethyl [C7]; 1xOxidation [M4]	0.00124211	0	1	1	1	Q8IC05	0	2413.15	High	0	0.0002407	2.59
	High	VEDVTEELENAEK		0.000549368	0	1	1	1	Q8IC05	0	1504.7	High	0	8.95e-05	4.53
	High	SGDEMIGLK	1xOxidation [M5]	0.0159328	0	1	1	1	Q8IC05	0	965.461	High	0	0.005382	2.72
	High	TNNTLTIEDSGIGMTK	1xOxidation [M14]	0.000416631	0	1	1	1	Q8IC05	0	1710.82	High	0	6.391e-05	4.44
	High	GVVDSEDLPLNISR		0.00267495	0	1	1	2	Q8IC05	0	1513.79	High	0	0.002087	4.44
	High	ELISNASDALDK		0.00249638	0	1	1	1	Q8IC05	0	1275.64	High	0	0.0005634	3.03
	High	KPEEVTNEEYASFYK		6.80726e-05	0	1	1	2	Q8IC05	0	1833.85	High	0	1.779e-05	4.95
	High	SLTNDWEDHLAVK		0.0497969	0.00127349	1	1	1	Q8IC05	0	1527.74	High	0.0005441	0.02154	1.14
	High	FYEQFSK		0.0838601	0.00307194	1	1	1	Q8IC05	0	948.446	High	0.00165	0.041	1.99
	High	HSEFISFPIK		0.0912278	0.00344144	1	1	1	Q8IC05	0	1204.64	High	0.001811	0.04581	2.25
	High	YESITDTQK		0.124639	0.00549025	1	1	1	Q8IC05	0	1084.52	High	0.002979	0.06753	1.63
	High	ALLFIPK		0.141164	0.0064757	1	1	1	Q8IC05	0	801.523	High	0.003656	0.07861	2.11
	High	DNSMTSYMLSK	2xOxidation [M4; M8]	0.166475	0.00772517	1	1	2	Q8IC05	0	1308.54	High	0.006623	0.1298	2.8
High	C6KT23	60S ribosomal protein L27a, putative OS=Plasmodium falciparum (isolate 3D7) OX=36329 GN=PF3D7_0618300 PE=1 SV=1	0	42.385	47	12	58	12	1	148	16.7	10.54	127.54	12
	Confidence	Sequence	Modifications	Qvality PEP	Qvality q-value	# Protein Groups	# Proteins	# PSMs	Master Protein Accessions	# Missed Cleavages	Theo. MH+ [Da]	Confidence (by Search Engine): Sequest HT	Percolator q-Value (by Search Engine): Sequest HT	Percolator PEP (by Search Engine): Sequest HT	XCorr (by Search Engine): Sequest HT
	High	INFDKYHPGYFGK		0.00147642	0	1	1	5	C6KT23	1	1585.78	High	0	0.0003847	4.31
	High	TYCPTINVDKLWGLLPEEK	1xCarbamidomethyl [C3]	0.000320363	0	1	1	13	C6KT23	1	2276.16	High	0	0.0002582	4.13
	High	TYCPTINVDK	1xCarbamidomethyl [C3]	0.0170624	0	1	1	4	C6KT23	0	1210.58	High	0.0003907	0.01155	2.16
	High	DIAPVIDVTR		0.0081808	0	1	1	5	C6KT23	0	1098.62	High	0	0.008366	2.95
	High	EFSENKDIAPVIDVTRK		0.00140668	0	1	1	2	C6KT23	2	1961.03	High	0	0.0002811	4.01
	High	EFSENKDIAPVIDVTR		3.65342e-05	0	1	1	9	C6KT23	1	1832.94	High	0	0.0001466	4.13
	High	HNQPIVVK		0.0241729	0.00049877	1	1	3	C6KT23	0	934.547	High	0.0002129	0.008937	2.57
	High	LWGLLPEEK		0.025353	0.00049877	1	1	7	C6KT23	0	1084.6	High	0.002228	0.05894	2.46
	High	YHPGYFGK		0.0271373	0.000920891	1	1	4	C6KT23	0	968.462	High	0.001218	0.02829	1.77
	High	YFSSVAEK		0.0653827	0.00241345	1	1	4	C6KT23	0	930.457	High	0.001937	0.05203	2.16
	High	KKEFSENK		0.136015	0.00613476	1	1	1	C6KT23	2	1009.53	High	0.003405	0.07518	1.49
	High	LKHNQPIVVK		0.161515	0.00740888	1	1	1	C6KT23	1	1175.73	High	0.00394	0.09322	2.55
High	Q8IBN5	40S ribosomal protein S5, putative OS=Plasmodium falciparum (isolate 3D7) OX=36329 GN=PF3D7_0721600 PE=1 SV=1	0	42.044	40	9	40	9	1	195	21.8	9.61	107.72	9
	Confidence	Sequence	Modifications	Qvality PEP	Qvality q-value	# Protein Groups	# Proteins	# PSMs	Master Protein Accessions	# Missed Cleavages	Theo. MH+ [Da]	Confidence (by Search Engine): Sequest HT	Percolator q-Value (by Search Engine): Sequest HT	Percolator PEP (by Search Engine): Sequest HT	XCorr (by Search Engine): Sequest HT
	High	VNQAIYLICTGAR	1xCarbamidomethyl [C9]	0.000132209	0	1	1	4	Q8IBN5	0	1478.78	High	0	0.0003207	4.12
	High	SISECLAEEIINCANESSSSYAIKK	2xCarbamidomethyl [C5; C13]	0.000617888	0	1	1	2	Q8IBN5	1	2803.31	High	0.002835	0.06427	2.36
	High	SISECLAEEIINCANESSSSYAIK	2xCarbamidomethyl [C5; C13]	2.98959e-05	0	1	1	14	Q8IBN5	0	2675.22	High	0	2.022e-05	5.57
	High	RVNQAIYLICTGAR	1xCarbamidomethyl [C10]	4.9526e-05	0	1	1	4	Q8IBN5	1	1634.88	High	0	4.825e-06	4.18
	High	ACVYTPHTAGR	1xCarbamidomethyl [C2]	0.00907093	0	1	1	4	Q8IBN5	0	1232.58	High	0.002228	0.05907	2.51
	High	LVNSMMMHGR	3xOxidation [M5; M6; M7]	0.041553	0.00127349	1	1	2	Q8IBN5	0	1223.53	High	0.001539	0.03326	1.92
	High	LVNSMMMHGR	2xOxidation [M5; M6]	0.0966736	0.0037556	1	1	4	Q8IBN5	0	1207.54	High	0.002835	0.0645	2.66
	High	QAVDVSPLR		0.108467	0.00446182	1	1	2	Q8IBN5	0	984.547	High	0.002228	0.05676	1.91
	High	RQAVDVSPLRR		0.125422	0.00549025	1	1	1	Q8IBN5	2	1296.75	High	0.003128	0.06781	2.52
	High	ALCPIVER	1xCarbamidomethyl [C3]	0.132675	0.00613476	1	1	3	Q8IBN5	0	957.519	High	0.003405	0.073	2.25
High	Q8IAM0	Glutamate dehydrogenase, putative OS=Plasmodium falciparum (isolate 3D7) OX=36329 GN=PF3D7_0802000 PE=4 SV=1	0	41.474	14	14	21	14	1	1397	160.3	6.74	61.62	14
	Confidence	Sequence	Modifications	Qvality PEP	Qvality q-value	# Protein Groups	# Proteins	# PSMs	Master Protein Accessions	# Missed Cleavages	Theo. MH+ [Da]	Confidence (by Search Engine): Sequest HT	Percolator q-Value (by Search Engine): Sequest HT	Percolator PEP (by Search Engine): Sequest HT	XCorr (by Search Engine): Sequest HT
	High	IISIIDGSGILYDK		0.00125072	0	1	1	2	Q8IAM0	0	1506.84	High	0	0.002156	3.35
	High	ILQYFYMFEK	1xOxidation [M7]	0.00913358	0	1	1	1	Q8IAM0	0	1397.68	High	0	0.002721	2.41
	High	LMDVNFYNYIK	1xOxidation [M2]	0.00410467	0	1	1	1	Q8IAM0	0	1435.69	High	0	0.00103	3.39
	High	IVTFEQILER		0.00698189	0	1	1	2	Q8IAM0	0	1247.7	High	0	0.003271	2.12
	High	IVISNNVNSYMHNSDNLFDEAYNLAYTQNFK	1xOxidation [M11]	0.00231368	0	1	1	3	Q8IAM0	0	3654.68	High	0	0.0007938	5.31
	High	ISIEDHNVDIFGNK		0.0118616	0	1	1	1	Q8IAM0	0	1600.8	High	0	0.003754	1.84
	High	VIVNNEMER	1xOxidation [M7]	0.0134224	0	1	1	2	Q8IAM0	0	1119.55	High	0	0.00491	2.5
	High	YIVEGANVFISDDAR		2.58552e-05	0	1	1	2	Q8IAM0	0	1668.82	High	0	5.762e-06	4.84
	High	SLVGGPDGDLGSNAILQSK		0.000995604	0	1	1	1	Q8IAM0	0	1827.94	High	0	0.0001838	2.75
	High	GIILLDADVCNVANTK	1xCarbamidomethyl [C10]	0.00113535	0	1	1	1	Q8IAM0	0	1715.9	High	0	0.0002168	3.53
	High	CNEDQQDVSDFYK	1xCarbamidomethyl [C1]	0.0021592	0	1	1	1	Q8IAM0	0	1647.66	High	0	0.0004716	3.84
	High	AITCCTLYDEK	2xCarbamidomethyl [C4; C5]	0.0288481	0.000920891	1	1	1	Q8IAM0	0	1373.61	High	0.0003907	0.01109	2.29
	High	SEQIYYELNK		0.0355866	0.000920891	1	1	2	Q8IAM0	0	1286.63	High	0.0003907	0.0143	2.76
	High	SNVISSIFSLIGDCLNMHR	1xCarbamidomethyl [C14]; 1xOxidation [M17]	0.0906405	0.00344144	1	1	1	Q8IAM0	0	2179.06	High	0.001811	0.04523	1.89
High	Q8IIV1	Histone H2B OS=Plasmodium falciparum (isolate 3D7) OX=36329 GN=PF3D7_1105100 PE=3 SV=1	0	41.433	50	8	39	8	1	117	13.1	10.26	121.5	8
	Confidence	Sequence	Modifications	Qvality PEP	Qvality q-value	# Protein Groups	# Proteins	# PSMs	Master Protein Accessions	# Missed Cleavages	Theo. MH+ [Da]	Confidence (by Search Engine): Sequest HT	Percolator q-Value (by Search Engine): Sequest HT	Percolator PEP (by Search Engine): Sequest HT	XCorr (by Search Engine): Sequest HT
	High	YDSYGLYIFK		0.012705	0	1	1	3	Q8IIV1	0	1268.62	High	0	0.005086	3.34
	High	SMNIMNSFLVDTFEK	2xOxidation [M2; M5]	0.000251501	0	1	1	7	Q8IIV1	0	1807.82	High	0	0.000136	4.95
	High	SMNIMNSFLVDTFEK	1xOxidation [M]	0.000157158	0	1	1	6	Q8IIV1	0	1791.83	High	0	8.074e-05	5.42
	High	SMNIMNSFLVDTFEK		0.000491835	0	1	1	2	Q8IIV1	0	1775.83	High	0	7.866e-05	4.33
	High	SRYDSYGLYIFK		0.000106701	0	1	1	5	Q8IIV1	1	1511.75	High	0	1.225e-05	4.34
	High	KSMNIMNSFLVDTFEK	2xOxidation [M3; M6]	0.00036534	0	1	1	5	Q8IIV1	1	1935.92	High	0	5.444e-05	4.41
	High	LVLPGELAK		0.0429729	0.00127349	1	1	2	Q8IIV1	0	939.587	High	0.0005441	0.01806	2.08
	High	KSMNIMNSFLVDTFEK	1xOxidation [M]	0.0438473	0.00127349	1	1	4	Q8IIV1	1	1919.92	High	0.0005441	0.01852	3.78
	High	SMNIMNSFLVDTFEKIATEASR	2xOxidation [M2; M5]	0.0378149	0.00127349	1	1	1	Q8IIV1	1	2536.21	High	0.0005441	0.01547	2.22
	High	RDTLSSR		0.112679	0.00446182	1	1	1	Q8IIV1	1	834.443	High	0.002228	0.05912	2.56
	High	EIQTAIR		0.117779	0.00514487	1	1	3	Q8IIV1	0	830.473	High	0.007963	0.1546	1.82
High	Q8IKW5	Elongation factor 2 OS=Plasmodium falciparum (isolate 3D7) OX=36329 GN=PF3D7_1451100 PE=4 SV=1	0	40.873	26	13	23	13	1	832	93.5	6.8	72.64	13
	Confidence	Sequence	Modifications	Qvality PEP	Qvality q-value	# Protein Groups	# Proteins	# PSMs	Master Protein Accessions	# Missed Cleavages	Theo. MH+ [Da]	Confidence (by Search Engine): Sequest HT	Percolator q-Value (by Search Engine): Sequest HT	Percolator PEP (by Search Engine): Sequest HT	XCorr (by Search Engine): Sequest HT
	High	IWAFGPETIGPNLLTDNTSGIQYMNEIK	1xOxidation [M24]	0.00164907	0	1	1	3	Q8IKW5	0	3138.55	High	0	0.0005852	5.43
	High	LVEPIYLVDISCPQDVVSGVYGVLNK	1xCarbamidomethyl [C12]	0.000256772	0	1	1	3	Q8IKW5	0	2876.51	High	0	3.566e-05	3.88
	High	IQSHLPVSESFGFTSALR		1.52868e-05	0	1	1	1	Q8IKW5	0	1976.02	High	0	1.163e-06	3.5
	High	VENLYEGPMDDEAANAIR	1xOxidation [M9]	0.0177778	0	1	1	1	Q8IKW5	0	2022.91	High	0	0.00613	3.62
	High	VEMPQLDQYLDKL	1xOxidation [M3]	0.00362496	0	1	1	1	Q8IKW5	1	1607.8	High	0	0.0008844	3.6
	High	ETVTEESTITCLGK	1xCarbamidomethyl [C11]	0.000916342	0	1	1	2	Q8IKW5	0	1567.75	High	0	0.0001663	4.19
	High	ALLELQMEVEDIYQTFAR	1xOxidation [M7]	0.000861064	0	1	1	1	Q8IKW5	0	2185.08	High	0	0.0001548	4.29
	High	ANYLHSNFQWDK		0.00244517	0	1	1	3	Q8IKW5	0	1522.71	High	0.0003907	0.01023	3.32
	High	AYPLAEGLPEAIDK		0.00722668	0	1	1	1	Q8IKW5	0	1486.78	High	0	0.002056	3.63
	High	EGVLCEENMR	1xCarbamidomethyl [C5]; 1xOxidation [M9]	0.0321536	0.000920891	1	1	2	Q8IKW5	0	1252.53	High	0.0003907	0.0126	2.31
	High	AMQLWLPAGDTLLEMIVTHLPSPADAQK	2xOxidation [M2; M15]	0.0368083	0.000920891	1	1	3	Q8IKW5	0	3078.56	High	0.003798	0.09171	2.8
	High	STLTDSLVSK		0.0954382	0.0037556	1	1	1	Q8IKW5	0	1050.57	High	0.001937	0.04838	1.78
	High	GIVISEEQK		0.120785	0.00514487	1	1	1	Q8IKW5	0	1002.55	High	0.002835	0.06493	2.22
High	Q8IL58	60S ribosomal protein L1, putative OS=Plasmodium falciparum (isolate 3D7) OX=36329 GN=PF3D7_1441200 PE=4 SV=1	0	39.574	50	10	27	10	1	217	24.8	9.85	69.81	10
	Confidence	Sequence	Modifications	Qvality PEP	Qvality q-value	# Protein Groups	# Proteins	# PSMs	Master Protein Accessions	# Missed Cleavages	Theo. MH+ [Da]	Confidence (by Search Engine): Sequest HT	Percolator q-Value (by Search Engine): Sequest HT	Percolator PEP (by Search Engine): Sequest HT	XCorr (by Search Engine): Sequest HT
	High	VLCMGVPVGHANLK	1xCarbamidomethyl [C3]; 1xOxidation [M4]	0.000549368	0	1	1	3	Q8IL58	0	1510.79	High	0	0.002142	3.27
	High	VCILGDAVHVEEAQK	1xCarbamidomethyl [C2]	6.53062e-05	0	1	1	3	Q8IL58	0	1667.84	High	0	6.779e-06	4.68
	High	SNIVHAINFLVSLLK		0.000639622	0	1	1	2	Q8IL58	0	1667.98	High	0	0.0001081	3.88
	High	FPSLITHNDK		0.00965056	0	1	1	3	Q8IL58	0	1171.61	High	0.0005441	0.01906	3.28
	High	AISDVFEGTK		0.0224267	0	1	1	3	Q8IL58	0	1066.54	High	0	0.008143	2.93
	High	LELDYMDIEAMK	2xOxidation [M6; M11]	0.00445916	0	1	1	2	Q8IL58	0	1502.68	High	0	0.002953	2.87
	High	KYDAFLASQVILPQIPK		0.00229774	0	1	1	3	Q8IL58	1	1931.1	High	0	0.001121	3.66
	High	KAISDVFEGTK		0.0358277	0.000920891	1	1	2	Q8IL58	1	1194.64	High	0.001381	0.03073	2.37
	High	LLGPGLNK		0.0404499	0.00127349	1	1	3	Q8IL58	0	811.504	High	0.00165	0.03596	2.2
	High	LNQDLLK		0.0565182	0.00165269	1	1	3	Q8IL58	0	843.493	High	0.001539	0.03252	2.32
High	Q8I3F0	Lysine-rich membrane-associated PHISTb protein OS=Plasmodium falciparum (isolate 3D7) OX=36329 GN=PF3D7_0532400 PE=4 SV=1	0	38.542	32	10	20	10	1	528	61	9.32	79.72	10
	Confidence	Sequence	Modifications	Qvality PEP	Qvality q-value	# Protein Groups	# Proteins	# PSMs	Master Protein Accessions	# Missed Cleavages	Theo. MH+ [Da]	Confidence (by Search Engine): Sequest HT	Percolator q-Value (by Search Engine): Sequest HT	Percolator PEP (by Search Engine): Sequest HT	XCorr (by Search Engine): Sequest HT
	High	VGYGDNADEDVDKHIEYLVER		0.000855132	0	1	1	2	Q8I3F0	1	2436.13	High	0	0.003614	2.17
	High	VGYGDNADEDVDK		0.00595806	0	1	1	1	Q8I3F0	0	1396.59	High	0	0.001626	2.95
	High	VPYTSVYMGVSVQDIDYILDK	1xOxidation [M8]	0.000343298	0	1	1	3	Q8I3F0	0	2421.19	High	0	5.304e-05	5.05
	High	TYGQSTNPQVYR		0.00214433	0	1	1	2	Q8I3F0	0	1413.68	High	0	0.0005131	3.58
	High	SLLDVQEECNVILQLPTEVSK	1xCarbamidomethyl [C9]	0.00189352	0	1	1	2	Q8I3F0	0	2414.25	High	0	0.0004014	3.75
	High	FIYYNPNVQGVYPDMFIASSSQTYSDGSEYDVMK	2xOxidation [M15; M33]	0.00774218	0	1	1	2	Q8I3F0	0	3947.73	High	0	0.002222	4.2
	High	KNPEMLTENQINEEENENTK	1xOxidation [M5]	4.9526e-05	0	1	1	5	Q8I3F0	1	2420.09	High	0	4.852e-06	6.74
	High	IDLGADIIENGLNK		0.000378191	0	1	1	1	Q8I3F0	0	1484.8	High	0	5.705e-05	4.06
	High	IDNLDLYDENIIDSMK	1xOxidation [M15]	0.00147642	0	1	1	1	Q8I3F0	0	1926.9	High	0	0.0002965	3.98
	High	SNPNNEISLR		0.0262303	0.000920891	1	1	1	Q8I3F0	0	1143.58	High	0.0003907	0.009835	2.14
High	Q8IL02	40S ribosomal protein S5 OS=Plasmodium falciparum (isolate 3D7) OX=36329 GN=PF3D7_1447000 PE=1 SV=1	0	36.601	42	9	33	9	1	272	29.9	9.99	99.35	9
	Confidence	Sequence	Modifications	Qvality PEP	Qvality q-value	# Protein Groups	# Proteins	# PSMs	Master Protein Accessions	# Missed Cleavages	Theo. MH+ [Da]	Confidence (by Search Engine): Sequest HT	Percolator q-Value (by Search Engine): Sequest HT	Percolator PEP (by Search Engine): Sequest HT	XCorr (by Search Engine): Sequest HT
	High	MLNFAGIK	1xOxidation [M1]	0.0194308	0	1	1	3	Q8IL02	0	909.486	High	0.0003907	0.01049	2.52
	High	IVSIEEIYLHSLPIK		0.00121661	0	1	1	4	Q8IL02	0	1754.01	High	0	0.0002346	3.6
	High	TYGYLTPDLWK		0.0134224	0	1	1	3	Q8IL02	0	1356.68	High	0.0003907	0.0108	3.08
	High	VTNFDKSPYEEWSDFLETYQNLK		0.00262008	0	1	1	3	Q8IL02	1	2853.33	High	0	0.0005962	4.09
	High	SPYEEWSDFLETYQNLK		0.000170755	0	1	1	9	Q8IL02	0	2148.98	High	0	4.235e-05	5.45
	High	GSAEDDLKNWVPVTK		0.000867038	0	1	1	5	Q8IL02	1	1658.84	High	0	0.002231	3.29
	High	AIFNALSK		0.0168303	0	1	1	1	Q8IL02	0	863.499	High	0	0.00574	2.62
	High	GTQIVGAPTTK		0.0432625	0.00127349	1	1	2	Q8IL02	0	1072.6	High	0.0005441	0.01818	2.93
	High	MLNFAGIK		0.0472026	0.00127349	1	1	1	Q8IL02	0	893.491	High	0.0005441	0.02025	2.33
	High	EYQIIDYFFQPNECSHPLKDDVVK	1xCarbamidomethyl [C14]	0.0894763	0.00307194	1	1	2	Q8IL02	1	2984.41	High	0.00165	0.04448	2.8
High	Q8IDB0	40S ribosomal protein S15 OS=Plasmodium falciparum (isolate 3D7) OX=36329 GN=PF3D7_1358800 PE=1 SV=1	0	36.339	58	10	37	10	1	151	17.2	10.37	95.76	10
	Confidence	Sequence	Modifications	Qvality PEP	Qvality q-value	# Protein Groups	# Proteins	# PSMs	Master Protein Accessions	# Missed Cleavages	Theo. MH+ [Da]	Confidence (by Search Engine): Sequest HT	Percolator q-Value (by Search Engine): Sequest HT	Percolator PEP (by Search Engine): Sequest HT	XCorr (by Search Engine): Sequest HT
	High	QKPSEIEDAIIK		0.00137781	0	1	1	3	Q8IDB0	0	1370.75	High	0	0.0008653	3.24
	High	GQTPSQIGATLR		0.0057561	0	1	1	3	Q8IDB0	0	1228.66	High	0	0.006581	2.56
	High	AQGIATTIPEDLYFLIK		8.71288e-08	0	1	1	11	Q8IDB0	0	1893.04	High	0	1.052e-05	3.4
	High	DNYGIPQVK		0.0225802	0	1	1	2	Q8IDB0	0	1033.53	High	0.0005441	0.02082	2.58
	High	KGQTPSQIGATLR		0.0018041	0	1	1	7	Q8IDB0	1	1356.76	High	0	0.0003789	3.38
	High	LILTESK		0.0465746	0.00127349	1	1	2	Q8IDB0	0	803.487	High	0.0005441	0.01984	2.05
	High	GISSSTLPYK		0.0770488	0.00307194	1	1	4	Q8IDB0	0	1052.56	High	0.003656	0.08199	2.82
	High	LLPSNWK		0.111967	0.00446182	1	1	1	Q8IDB0	0	857.488	High	0.002228	0.05881	1.34
	High	GISSSTLPYKR		0.117779	0.00514487	1	1	2	Q8IDB0	1	1208.66	High	0.002835	0.06257	2.9
	High	YQSSTASALIA		0.142039	0.00673511	1	1	2	Q8IDB0	0	1111.56	High	0.009553	0.1835	2.2
High	C0H4U4	Uncharacterized protein OS=Plasmodium falciparum (isolate 3D7) OX=36329 GN=PF3D7_0813300 PE=4 SV=1	0	36.084	24	8	27	8	1	315	36.2	4.26	98.78	8
	Confidence	Sequence	Modifications	Qvality PEP	Qvality q-value	# Protein Groups	# Proteins	# PSMs	Master Protein Accessions	# Missed Cleavages	Theo. MH+ [Da]	Confidence (by Search Engine): Sequest HT	Percolator q-Value (by Search Engine): Sequest HT	Percolator PEP (by Search Engine): Sequest HT	XCorr (by Search Engine): Sequest HT
	High	NLENNEDDETNVGR		0.000251501	0	1	1	2	C0H4U4	0	1618.69	High	0	0.0003167	4.12
	High	NVCEDTPLDIFLMLDNDVK	1xCarbamidomethyl [C3]; 1xOxidation [M13]	2.86802e-06	0	1	1	11	C0H4U4	0	2267.06	High	0	4.714e-05	6.1
	High	VVKPDETVVPEVK		0.00552273	0	1	1	4	C0H4U4	0	1438.82	High	0	0.001473	3.75
	High	SKIDDEGQFEK		0.00870387	0	1	1	3	C0H4U4	1	1295.61	High	0.0005441	0.01645	3.64
	High	ACLNNPEHEGK	1xCarbamidomethyl [C2]	0.00105952	0	1	1	3	C0H4U4	0	1268.57	High	0.0003907	0.01449	3.01
	High	IDDEGQFEKDLVAFLK		0.0612009	0.00205965	1	1	1	C0H4U4	1	1866.95	High	0.001218	0.02782	2.72
	High	IDDEGQFEK		0.0616074	0.00241345	1	1	1	C0H4U4	0	1080.48	High	0.001218	0.02799	2.98
	High	DLVAFLK		0.0833169	0.00307194	1	1	2	C0H4U4	0	805.482	High	0.00165	0.04078	1.98
High	Q8I3T4	FACT complex subunit SPT16, putative OS=Plasmodium falciparum (isolate 3D7) OX=36329 GN=PF3D7_0517400 PE=4 SV=1	0	35.651	16	13	20	13	1	1141	132.6	5.01	53.64	13
	Confidence	Sequence	Modifications	Qvality PEP	Qvality q-value	# Protein Groups	# Proteins	# PSMs	Master Protein Accessions	# Missed Cleavages	Theo. MH+ [Da]	Confidence (by Search Engine): Sequest HT	Percolator q-Value (by Search Engine): Sequest HT	Percolator PEP (by Search Engine): Sequest HT	XCorr (by Search Engine): Sequest HT
	High	NFVQQMQDISK	1xOxidation [M6]	0.00367537	0	1	1	3	Q8I3T4	0	1353.65	High	0	0.0009045	3.52
	High	NLSSNYEDNNDIFVLR		0.00385738	0	1	1	1	Q8I3T4	0	1912.9	High	0	0.0009563	3.33
	High	SILITTIENALDNEEFESHDK		0.000891349	0	1	1	3	Q8I3T4	0	2418.17	High	0	0.0001608	2.65
	High	TILSDIDSFVNSK		0.000278987	0	1	1	2	Q8I3T4	0	1438.74	High	0	0.0001645	3.71
	High	STIESTNCDEIALLK	1xCarbamidomethyl [C8]	0.00324575	0	1	1	1	Q8I3T4	0	1693.83	High	0	0.000773	2.83
	High	GTTEFIDILFDDIK		0.00105222	0	1	1	2	Q8I3T4	0	1626.83	High	0	0.000197	3.73
	High	IEFEIPYPELTFSGVPNK		7.87111e-05	0	1	1	2	Q8I3T4	0	2080.06	High	0	8.46e-06	3.35
	High	QKEVEADVNESK		0.0319366	0.000920891	1	1	1	Q8I3T4	1	1375.67	High	0.0003907	0.01254	2.46
	High	SGSDIACIILK	1xCarbamidomethyl [C7]	0.0380708	0.00127349	1	1	1	Q8I3T4	0	1176.63	High	0.0005441	0.01559	2
	High	ELYNFTISIEK		0.0385874	0.00127349	1	1	1	Q8I3T4	0	1356.7	High	0.0005441	0.01577	3.2
	High	INFLVPGNQGVVK		0.0855097	0.00307194	1	1	1	Q8I3T4	0	1384.79	High	0.00165	0.04227	1.98
	High	IDVIPTEYIDTIKK		0.0985541	0.0037556	1	1	1	Q8I3T4	1	1647.92	High	0.001937	0.05034	1.85
	High	FLQPLLDNIK		0.0954382	0.0037556	1	1	1	Q8I3T4	0	1200.7	High	0.001937	0.04815	1.93
High	O77395	40S ribosomal protein S15A, putative OS=Plasmodium falciparum (isolate 3D7) OX=36329 GN=PF3D7_0316800 PE=1 SV=1	0	35.393	52	7	26	7	1	130	14.9	9.99	73.02	7
	Confidence	Sequence	Modifications	Qvality PEP	Qvality q-value	# Protein Groups	# Proteins	# PSMs	Master Protein Accessions	# Missed Cleavages	Theo. MH+ [Da]	Confidence (by Search Engine): Sequest HT	Percolator q-Value (by Search Engine): Sequest HT	Percolator PEP (by Search Engine): Sequest HT	XCorr (by Search Engine): Sequest HT
	High	MSVLADCLK	1xCarbamidomethyl [C7]	0.0164881	0	1	1	3	O77395	0	1036.52	High	0	0.005603	2.89
	High	IITSILPSR		0.013891	0	1	1	5	O77395	0	999.62	High	0	0.004531	2.52
	High	GYIGSFEIVDDHR		0.00103062	0	1	1	3	O77395	0	1507.72	High	0	0.004806	3.62
	High	LFGHLILTTPYGIMDHEEAR		1.20841e-05	0	1	1	2	O77395	0	2313.17	High	0	8.745e-07	4.87
	High	LFGHLILTTPYGIMDHEEAR	1xOxidation [M14]	6.85449e-05	0	1	1	4	O77395	0	2329.16	High	0	7.156e-06	4.95
	High	KGYIGSFEIVDDHR		0.000180467	0	1	1	1	O77395	1	1635.81	High	0	2.316e-05	4.07
	High	CAVISPR	1xCarbamidomethyl [C1]	0.0292424	0.000920891	1	1	2	O77395	0	802.424	High	0.001218	0.02991	2.07
	High	IVVNLLGR		0.0337134	0.000920891	1	1	4	O77395	0	883.572	High	0.0005441	0.0209	2.18
	High	MSVLADCLK	1xCarbamidomethyl [C7]; 1xOxidation [M1]	0.0693762	0.00278701	1	1	2	O77395	0	1052.51	High	0.003656	0.07917	2.89
High	Q8IIA2	40S ribosomal protein S18, putative OS=Plasmodium falciparum (isolate 3D7) OX=36329 GN=PF3D7_1126200 PE=1 SV=1	0	34.952	46	8	41	8	1	156	17.9	10.46	132.31	8
	Confidence	Sequence	Modifications	Qvality PEP	Qvality q-value	# Protein Groups	# Proteins	# PSMs	Master Protein Accessions	# Missed Cleavages	Theo. MH+ [Da]	Confidence (by Search Engine): Sequest HT	Percolator q-Value (by Search Engine): Sequest HT	Percolator PEP (by Search Engine): Sequest HT	XCorr (by Search Engine): Sequest HT
	High	NIHVIANQLDSYLR		0.000275155	0	1	1	7	Q8IIA2	0	1655.89	High	0	0.0005018	4.36
	High	RAGELTTEEIDNIVHIMSTPTQFK	1xOxidation [M17]	0.00712775	0	1	1	2	Q8IIA2	1	2746.37	High	0	0.00201	4.39
	High	RAGELTTEEIDNIVHIMSTPTQFK		0.00436777	0	1	1	1	Q8IIA2	1	2730.38	High	0	0.001112	3.64
	High	ILNTNVDGK		0.00629598	0	1	1	2	Q8IIA2	0	973.531	High	0	0.001729	2.92
	High	IPDWFLNR		0.0201062	0	1	1	5	Q8IIA2	0	1060.56	High	0.0003907	0.01161	3.06
	High	AGELTTEEIDNIVHIMSTPTQFK		8.61143e-05	0	1	1	8	Q8IIA2	0	2574.28	High	0	1.101e-05	4.22
	High	AGELTTEEIDNIVHIMSTPTQFK	1xOxidation [M16]	0.00123355	0	1	1	9	Q8IIA2	0	2590.27	High	0.002228	0.05881	4.48
	High	EKVIIALTAIK		0.0358277	0.000920891	1	1	1	Q8IIA2	1	1198.78	High	0.0003907	0.01448	2.2
	High	VIIALTAIK		0.0580398	0.00165269	1	1	5	Q8IIA2	0	941.639	High	0.001539	0.03257	3.06
	High	NIHVIANQLDSYLREDLER		0.159567	0.00707432	1	1	1	Q8IIA2	1	2298.18	High	0.003798	0.09194	3.79
High	Q8I3R0	40S ribosomal protein S9, putative OS=Plasmodium falciparum (isolate 3D7) OX=36329 GN=PF3D7_0520000 PE=1 SV=1	0	34.347	43	10	40	10	1	189	22.1	10.45	107.95	10
	Confidence	Sequence	Modifications	Qvality PEP	Qvality q-value	# Protein Groups	# Proteins	# PSMs	Master Protein Accessions	# Missed Cleavages	Theo. MH+ [Da]	Confidence (by Search Engine): Sequest HT	Percolator q-Value (by Search Engine): Sequest HT	Percolator PEP (by Search Engine): Sequest HT	XCorr (by Search Engine): Sequest HT
	High	QGLLGENEEKLDYVLGLTLPK		0.000111993	0	1	1	10	Q8I3R0	1	2329.26	High	0	1.667e-05	4.68
	High	QMVDIPSFLVR	1xOxidation [M2]	0.00753173	0	1	1	2	Q8I3R0	0	1320.7	High	0	0.002157	2.11
	High	YLLTLDEK		0.0129695	0	1	1	4	Q8I3R0	0	994.546	High	0	0.004169	2.18
	High	LDYVLGLTLPK		0.0084093	0	1	1	3	Q8I3R0	0	1231.73	High	0	0.005037	3.94
	High	IFQGEALLR		0.00784959	0	1	1	3	Q8I3R0	0	1046.6	High	0	0.00291	3.05
	High	HIDFATTSPFGGARPGR		0.000394211	0	1	1	4	Q8I3R0	0	1786.9	High	0.001381	0.03182	3.22
	High	LIGEYGLK		0.0246719	0.00049877	1	1	2	Q8I3R0	0	892.514	High	0.0002129	0.009137	2.26
	High	QGLLGENEEK		0.0306642	0.000920891	1	1	4	Q8I3R0	0	1116.55	High	0.002092	0.0541	2.64
	High	RIFQGEALLR		0.0269535	0.000920891	1	1	2	Q8I3R0	1	1202.7	High	0.0003907	0.0102	4.24
	High	VQYLLAK		0.041553	0.00127349	1	1	4	Q8I3R0	0	834.508	High	0.0005441	0.01729	2.32
	High	QMVDIPSFLVR		0.0588152	0.00165269	1	1	2	Q8I3R0	0	1304.7	High	0.001937	0.05296	2.1
High	O00806	60S acidic ribosomal protein P2 OS=Plasmodium falciparum (isolate 3D7) OX=36329 GN=MAL3P3.19 PE=3 SV=1	0	33.857	85	6	18	6	1	112	11.9	4.55	70.67	6
	Confidence	Sequence	Modifications	Qvality PEP	Qvality q-value	# Protein Groups	# Proteins	# PSMs	Master Protein Accessions	# Missed Cleavages	Theo. MH+ [Da]	Confidence (by Search Engine): Sequest HT	Percolator q-Value (by Search Engine): Sequest HT	Percolator PEP (by Search Engine): Sequest HT	XCorr (by Search Engine): Sequest HT
	High	NVLGAVNADVEDEVLNNFIDSLK		0.0003997	0	1	1	4	O00806	0	2488.26	High	0	0.0001814	3.69
	High	LQNIGGGVAAAPAGAAAVETAEAK		8.55165e-07	0	1	1	5	O00806	0	2137.12	High	0	8.878e-08	5.68
	High	YVAAYLMCVLGGNENPSTK	1xCarbamidomethyl [C8]; 1xOxidation [M7]	1.22524e-05	0	1	1	3	O00806	0	2102.99	High	0	2.697e-06	5.93
	High	KLQNIGGGVAAAPAGAAAVETAEAK		2.63971e-05	0	1	1	2	O00806	1	2265.22	High	0	5.936e-05	4.44
	High	SCHELITDGLK	1xCarbamidomethyl [C2]	0.0462637	0.00127349	1	1	1	O00806	0	1272.63	High	0.0005441	0.01977	1.31
	High	KEEEEEEEDDLGFSLFG		0.0438473	0.00127349	1	1	3	O00806	1	2001.84	High	0.0005441	0.01847	3.89
High	Q8IBQ6	60S ribosomal protein L11a, putative OS=Plasmodium falciparum (isolate 3D7) OX=36329 GN=PF3D7_0719600 PE=1 SV=1	0	33.321	56	9	29	9	1	173	20.2	10.1	70.68	9
	Confidence	Sequence	Modifications	Qvality PEP	Qvality q-value	# Protein Groups	# Proteins	# PSMs	Master Protein Accessions	# Missed Cleavages	Theo. MH+ [Da]	Confidence (by Search Engine): Sequest HT	Percolator q-Value (by Search Engine): Sequest HT	Percolator PEP (by Search Engine): Sequest HT	XCorr (by Search Engine): Sequest HT
	High	LVLNICVGESGDR	1xCarbamidomethyl [C6]	0.00579594	0	1	1	4	Q8IBQ6	0	1431.73	High	0	0.004463	3.62
	High	ISCFVTVR	1xCarbamidomethyl [C3]	0.0232045	0	1	1	2	Q8IBQ6	0	981.519	High	0.0005441	0.02292	2.72
	High	VLEQLTEQKPIFGK		0.000545583	0	1	1	6	Q8IBQ6	0	1629.92	High	0	0.005198	3.18
	High	YDPSTGIYGMDFYVHLSR	1xOxidation [M10]	0.000360322	0	1	1	6	Q8IBQ6	0	2136.97	High	0	6.394e-05	4.28
	High	FDGILLK		0.0236839	0	1	1	4	Q8IBQ6	0	805.482	High	0.0005441	0.02155	2.48
	High	KNFSDTGNFGFGIQEHIDLGIK		3.52927e-05	0	1	1	1	Q8IBQ6	1	2437.21	High	0	3.211e-06	5.18
	High	ISCFVTVR		0.032372	0.000920891	1	1	1	Q8IBQ6	0	924.497	High	0.0003907	0.01276	1.97
	High	AIEILEK		0.051832	0.00127349	1	4	8	Q8IBQ6	0	815.487	High	0.0005441	0.02267	2.68
	High	VKEYELR		0.0765468	0.00307194	1	1	2	Q8IBQ6	1	936.515	High	0.00165	0.03678	2.71
	High	KALEILEK		0.132675	0.00613476	1	1	1	Q8IBQ6	1	943.582	High	0.003405	0.07293	2.21
High	Q8IDV1	60S ribosomal protein L6-2, putative OS=Plasmodium falciparum (isolate 3D7) OX=36329 GN=PF3D7_1338200 PE=1 SV=1	0	32.805	32	6	22	6	1	221	25.5	10.1	75.5	6
	Confidence	Sequence	Modifications	Qvality PEP	Qvality q-value	# Protein Groups	# Proteins	# PSMs	Master Protein Accessions	# Missed Cleavages	Theo. MH+ [Da]	Confidence (by Search Engine): Sequest HT	Percolator q-Value (by Search Engine): Sequest HT	Percolator PEP (by Search Engine): Sequest HT	XCorr (by Search Engine): Sequest HT
	High	NKNEALFMNNVIDK	1xOxidation [M8]	0.000765583	0	1	1	2	Q8IDV1	1	1665.83	High	0	0.0001345	3.87
	High	LKDDFLNYAQDIDDDSFIK		8.03609e-05	0	1	1	6	Q8IDV1	1	2275.08	High	0	3.445e-05	5.8
	High	YLVVTSTNIFNFENIAK		0.000142658	0	1	1	5	Q8IDV1	0	1973.04	High	0	1.75e-05	5.4
	High	DDFLNYAQDIDDDSFIK		0.000694953	0	1	1	1	Q8IDV1	0	2033.9	High	0	0.0001188	3.81
	High	DIGSLLKPEILK		0.018271	0	1	1	5	Q8IDV1	0	1325.8	High	0	0.006339	3.09
	High	VAIILTGK		0.0365607	0.000920891	1	1	3	Q8IDV1	0	814.54	High	0.0003907	0.01477	2.48
High	Q8I0V3	60 kDa chaperonin OS=Plasmodium falciparum (isolate 3D7) OX=36329 GN=PF3D7_1232100 PE=3 SV=2	0	31.886	23	11	21	11	1	718	81.4	5.11	73.28	11
	Confidence	Sequence	Modifications	Qvality PEP	Qvality q-value	# Protein Groups	# Proteins	# PSMs	Master Protein Accessions	# Missed Cleavages	Theo. MH+ [Da]	Confidence (by Search Engine): Sequest HT	Percolator q-Value (by Search Engine): Sequest HT	Percolator PEP (by Search Engine): Sequest HT	XCorr (by Search Engine): Sequest HT
	High	NKQPLCIIADDFSNEVLQTLIINK	1xCarbamidomethyl [C6]	0.000124232	0	1	1	5	Q8I0V3	1	2786.48	High	0	0.000117	4.1
	High	MGANIVVSSLDVITK	1xOxidation [M1]	0.0089469	0	1	1	1	Q8I0V3	0	1562.85	High	0	0.002647	3.43
	High	LMQESTNISNDK	1xOxidation [M2]	0.0116196	0	1	1	1	Q8I0V3	0	1395.64	High	0	0.003665	3.47
	High	ILIGGNSETEQK		0.00537242	0	1	1	3	Q8I0V3	0	1288.67	High	0	0.001433	3.9
	High	SAIDIGYVPGGGVTYLEIIK		0.010267	0	1	1	1	Q8I0V3	0	2065.12	High	0	0.003138	2.95
	High	EYGSPLIINDGVTIAK		0.000580611	0	1	1	2	Q8I0V3	0	1689.91	High	0	0.0002051	3.12
	High	GIIDSTNVIISVIK		0.00370083	0	1	1	2	Q8I0V3	0	1471.87	High	0	0.0009103	3.56
	High	AGDGTSSTALMTATITK	1xOxidation [M11]	0.00059278	0	1	1	2	Q8I0V3	0	1641.8	High	0	9.841e-05	4.99
	High	GKDIIYGNECR	1xCarbamidomethyl [C10]	0.015502	0	1	1	1	Q8I0V3	1	1324.63	High	0	0.005186	2.86
	High	GILTVSDVVK		0.0418333	0.00127349	1	1	2	Q8I0V3	0	1030.61	High	0.003656	0.08212	2.12
	High	GILDSSINSPNYLSK		0.0576558	0.00165269	1	1	1	Q8I0V3	0	1607.83	High	0.000885	0.0259	4.06
High	Q8IJV7	Nucleolar protein 5, putative OS=Plasmodium falciparum (isolate 3D7) OX=36329 GN=PF3D7_1008800 PE=4 SV=1	0	31.833	33	11	18	11	1	469	53.4	9.6	52.34	11
	Confidence	Sequence	Modifications	Qvality PEP	Qvality q-value	# Protein Groups	# Proteins	# PSMs	Master Protein Accessions	# Missed Cleavages	Theo. MH+ [Da]	Confidence (by Search Engine): Sequest HT	Percolator q-Value (by Search Engine): Sequest HT	Percolator PEP (by Search Engine): Sequest HT	XCorr (by Search Engine): Sequest HT
	High	MNSIAPNLTYLVGDLVGAK	1xOxidation [M1]	9.61886e-05	0	1	1	4	Q8IJV7	0	1992.05	High	0	1.113e-05	4.74
	High	NDGQNNFNSFNK		0.00907093	0	1	1	1	Q8IJV7	0	1398.6	High	0	0.002697	3.05
	High	NVNLLEETTEEIQK		0.0016041	0	1	1	1	Q8IJV7	0	1659.84	High	0	0.0003285	3.95
	High	LKEWYGWHFPELGK		0.0144747	0	1	1	1	Q8IJV7	1	1789.91	High	0	0.004773	2.7
	High	VDALGNFVEPSIAITCK	1xCarbamidomethyl [C16]	0.0181465	0	1	1	1	Q8IJV7	0	1833.94	High	0	0.006294	3.97
	High	THLYELLVGVNEEDSK		0.00269349	0	1	1	1	Q8IJV7	0	1845.92	High	0	0.0006174	3.6
	High	FSADKVDVMIVQAVGLLEDLDK	1xOxidation [M9]	0.0130588	0	1	1	3	Q8IJV7	1	2421.26	High	0	0.004192	2.8
	High	CFVTSEEAR	1xCarbamidomethyl [C1]	0.00823734	0	1	1	2	Q8IJV7	0	1098.49	High	0	0.002399	2.23
	High	HPSSTLQILGSEK		0.015824	0	1	1	2	Q8IJV7	0	1396.74	High	0	0.006698	3.02
	High	AGSLMSLAK	1xOxidation [M5]	0.0817068	0.00307194	1	1	1	Q8IJV7	0	893.476	High	0.00165	0.03982	1.98
	High	RLEYITSNLQK		0.1586	0.00707432	1	1	1	Q8IJV7	1	1364.75	High	0.003798	0.09066	2.14
High	sp	TRYP_PIG	0	31.618	35	6	46	6	1	231	24.4	7.18	121.63	6
	Confidence	Sequence	Modifications	Qvality PEP	Qvality q-value	# Protein Groups	# Proteins	# PSMs	Master Protein Accessions	# Missed Cleavages	Theo. MH+ [Da]	Confidence (by Search Engine): Sequest HT	Percolator q-Value (by Search Engine): Sequest HT	Percolator PEP (by Search Engine): Sequest HT	XCorr (by Search Engine): Sequest HT
	High	IITHPNFNGNTLDNDIMLIK		0.000133127	0	1	1	3	sp	0	2283.18	High	0	1.61e-05	3.19
	High	IITHPNFNGNTLDNDIMLIK	1xOxidation [M17]	0.000138766	0	1	1	8	sp	0	2299.18	High	0	0.001194	4.85
	High	LSSPATLNSR		0.0128807	0	1	1	10	sp	0	1045.56	High	0	0.004156	2.72
	High	SSGSSYPSLLQCLK	1xCarbamidomethyl [C12]	0.00292629	0	1	1	2	sp	0	1526.75	High	0	0.0006819	3.1
	High	LGEHNIDVLEGNEQFINAAK		9.22795e-05	0	1	1	14	sp	0	2211.1	High	0	3.459e-05	5.87
	High	APVLSDSSCK	1xCarbamidomethyl [C9]	0.0444397	0.00127349	1	1	1	sp	0	1063.51	High	0.0005441	0.0188	2.7
	High	VATVSLPR		0.073118	0.00307194	1	1	8	sp	0	842.509	High	0.003551	0.07741	1.93
High	C6KTC7	DnaJ protein, putative OS=Plasmodium falciparum (isolate 3D7) OX=36329 GN=PF3D7_0629200 PE=4 SV=1	0	31.113	33	11	18	11	1	380	44.6	8.06	43.09	11
	Confidence	Sequence	Modifications	Qvality PEP	Qvality q-value	# Protein Groups	# Proteins	# PSMs	Master Protein Accessions	# Missed Cleavages	Theo. MH+ [Da]	Confidence (by Search Engine): Sequest HT	Percolator q-Value (by Search Engine): Sequest HT	Percolator PEP (by Search Engine): Sequest HT	XCorr (by Search Engine): Sequest HT
	High	NLEHISGKPININK		0.00237851	0	1	1	1	C6KTC7	0	1576.88	High	0	0.0005324	2.8
[truncated: 2,194 more rows]

## Sheet: 3D7 Processing
================================================================================
[truncated: 198 more rows]

[truncated: 1 more sheets: 3D7 consensus]
